# Supplementary material for: Mechanisms of mesothelial cell response to viral infections: HDAC1-3 inhibition blocks poly(I:C)-induced type I interferon response and modulates the mesenchymal/inflammatory phenotype
Source: Front Cell Infect Microbiol. 2024 Feb 27;14:1308362. doi: 10.3389/fcimb.2024.1308362 (PMC10927979; doi:10.3389/fcimb.2024.1308362)
Supplement: Supplementary file 2 [file DataSheet_1.xlsx]

## Sheet: CTR-poly
Significant	-LOG(P-value)	Difference (CTR-POLY)	Protein IDs	Majority protein IDs	Protein names	Gene names	id	Symbol color	Symbol type	Symbol size	Show label	GOBP name	GOMF name	GOCC name	KEGG name	Peptides	Unique peptides	Sequence coverage [%]	Unique sequence coverage [%]	Mol. weight [kDa]	Q-value	Score	Intensity	MS/MS count	LFQ intensity CTR1_A	LFQ intensity CTR1_B	LFQ intensity CTR2_A	LFQ intensity CTR2_B	LFQ intensity CTR3_A	LFQ intensity CTR3_B	LFQ intensity POLY1_A	LFQ intensity POLY1_B	LFQ intensity POLY2_A	LFQ intensity POLY2_B	LFQ intensity POLY3_A	LFQ intensity POLY3_B	LFQ intensity Poly275_1_A	LFQ intensity Poly275_1_B	LFQ intensity Poly275_2_A	LFQ intensity Poly275_2_B	LFQ intensity Poly275_3_A	LFQ intensity Poly275_3_B
+	7.83902	-11.2346	P09913;A0A087X279;Q8IZ03;Q05DN2;B4DTZ5	P09913;A0A087X279;Q8IZ03;Q05DN2;B4DTZ5	Interferon-induced protein with tetratricopeptide repeats 2	IFIT2	3239	Color2 [A=255, R=169, G=169, B=169]	1	4		apoptotic mitochondrial changes;biological regulation;cell surface receptor linked signaling pathway;cellular component organization;cellular component organization at cellular level;cellular component organization or biogenesis;cellular component organization or biogenesis at cellular level;cellular process;cellular response to chemical stimulus;cellular response to cytokine stimulus;cellular re…		cell part;cytoplasm;cytoplasmic part;cytosol;endoplasmic reticulum;intracellular membrane-bounded organelle;intracellular organelle;intracellular part;membrane-bounded organelle;organelle		22	22	52.5	52.5	54.632	0	323.31	19180000000	1459	23.4752	19.4838	18.7598	19.5313	20.3934	19.8446	31.673	31.6407	31.4846	31.3783	31.4081	31.3109	19.6341	23.3938	19.1147	18.3673	20.5295	21.0987
+	8.65515	-7.07909	P09914	P09914	Interferon-induced protein with tetratricopeptide repeats 1	IFIT1	3240	Color2 [A=255, R=169, G=169, B=169]	1	4		biological regulation;cell surface receptor linked signaling pathway;cellular process;cellular response to chemical stimulus;cellular response to cytokine stimulus;cellular response to dsRNA;cellular response to exogenous dsRNA;cellular response to organic substance;cellular response to stimulus;cellular response to type I interferon;cytokine-mediated signaling pathway;defense response;defense re…	binding;nucleic acid binding;RNA binding	cell part;cytoplasm;cytoplasmic part;cytosol;intracellular part	Hepatitis C	26	25	61.3	61.3	55.36	0	323.31	32798000000	2569	24.1715	25.2341	26.148	25.6345	25.1114	26.4285	32.1166	32.1339	32.7441	32.6746	32.743	32.7903	23.088	22.7904	20.7722	23.3511	26.9429	26.4648
+	8.10624	-6.9123	A0A024RDA4;P02778	A0A024RDA4;P02778	C-X-C motif chemokine;C-X-C motif chemokine 10;CXCL10(1-73)	CXCL10	801	Color2 [A=255, R=169, G=169, B=169]	1	4		anatomical structure development;biological regulation;blood circulation;cell activation;cell chemotaxis;cell communication;cell migration;cell motility;cell surface receptor linked signaling pathway;cell-cell signaling;cellular component movement;cellular process;cellular response to biotic stimulus;cellular response to chemical stimulus;cellular response to cytokine stimulus;cellular response t…	binding;cAMP-dependent protein kinase regulator activity;carbohydrate binding;chemokine activity;chemokine receptor binding;CXCR chemokine receptor binding;CXCR3 chemokine receptor binding;cytokine activity;cytokine receptor binding;enzyme regulator activity;glycosaminoglycan binding;G-protein-coupled receptor binding;heparin binding;kinase regulator activity;pattern binding;polysaccharide bindin…	cell part;external side of plasma membrane;extracellular region;extracellular region part;extracellular space;membrane part;plasma membrane part	Chemokine signaling pathway;Cytokine-cytokine receptor interaction;Cytosolic DNA-sensing pathway;RIG-I-like receptor signaling pathway;Toll-like receptor signaling pathway	3	3	34.7	34.7	10.881	0	113.56	2115900000	127	21.93	22.5558	20.8483	23.2578	22.1077	22.8012	29.6823	29.6868	29.1128	29.2753	28.6057	28.6119	22.6496	22.8052	22.8388	23.6594	22.6442	21.1911
+	7.88698	-6.90459	P20592;Q75MY8;Q75MY7;C9JEL4;C9JS04;C9JZQ9	P20592;Q75MY8	Interferon-induced GTP-binding protein Mx2	MX2	3319	Color2 [A=255, R=169, G=169, B=169]	1	4		biological regulation;cell surface receptor linked signaling pathway;cellular process;cellular response to chemical stimulus;cellular response to cytokine stimulus;cellular response to organic substance;cellular response to stimulus;cellular response to type I interferon;cytokine-mediated signaling pathway;defense response;defense response to virus;establishment of localization;establishment of p…	binding;catalytic activity;GTP binding;GTPase activity;guanyl nucleotide binding;guanyl ribonucleotide binding;hydrolase activity;hydrolase activity, acting on acid anhydrides;hydrolase activity, acting on acid anhydrides, in phosphorus-containing anhydrides;nucleoside-triphosphatase activity;nucleotide binding;purine nucleotide binding;purine ribonucleoside triphosphate binding;purine ribonucleo…	cell part;cytoplasm;cytoplasmic part;cytosol;intracellular membrane-bounded organelle;intracellular organelle;intracellular organelle part;intracellular part;macromolecular complex;membrane part;membrane-bounded organelle;nuclear part;nuclear pore;nucleus;organelle;organelle part;pore complex;protein complex		22	19	41	34.1	82.088	0	249.98	3298300000	321	23.6126	23.348	21.7724	22.3289	21.6103	21.3091	28.8693	28.8899	29.3309	29.8351	29.2586	29.2249	23.3442	21.7979	23.2194	23.3869	22.8403	23.494
+	10.0059	-6.74755	A0A087X0V5;P29728;A8KA41;F8W1C5;Q7Z6D0	A0A087X0V5;P29728;A8KA41	2-5-oligoadenylate synthase 2	OAS2	935	Color2 [A=255, R=169, G=169, B=169]	1	4		biological regulation;biosynthetic process;carbohydrate metabolic process;catabolic process;cell surface receptor linked signaling pathway;cellular biosynthetic process;cellular carbohydrate metabolic process;cellular catabolic process;cellular macromolecule catabolic process;cellular macromolecule metabolic process;cellular metabolic process;cellular nitrogen compound biosynthetic process;cellul…	2'-5'-oligoadenylate synthetase activity;adenyl nucleotide binding;adenyl ribonucleotide binding;adenylyltransferase activity;ATP binding;binding;catalytic activity;cation binding;double-stranded RNA binding;ion binding;metal ion binding;nucleic acid binding;nucleotide binding;nucleotidyltransferase activity;purine nucleotide binding;purine ribonucleoside triphosphate binding;purine ribonucleotid…	cell part;cytoplasm;cytoplasmic part;cytosol;endoplasmic reticulum;intracellular membrane-bounded organelle;intracellular organelle;intracellular part;membrane;membrane-bounded organelle;mitochondrion;nucleus;organelle;perinuclear region of cytoplasm	Hepatitis C;Measles	18	18	36.9	36.9	83.234	0	185.18	4792600000	307	22.4792	22.8763	21.9406	23.2073	23.0241	22.7671	29.0355	28.8802	29.7037	29.7897	29.7777	29.5932	21.9991	22.2699	22.3443	21.4957	22.1084	21.3103
+	7.43801	-6.4956	B3KN79;Q15646;H0YGP3	B3KN79;Q15646	2-5-oligoadenylate synthase-like protein	OASL	1887	Color2 [A=255, R=169, G=169, B=169]	1	4		biological regulation;cell surface receptor linked signaling pathway;cellular process;cellular response to chemical stimulus;cellular response to cytokine stimulus;cellular response to interferon-gamma;cellular response to organic substance;cellular response to stimulus;cellular response to type I interferon;cytokine-mediated signaling pathway;defense response;defense response to virus;immune eff…	adenyl nucleotide binding;adenyl ribonucleotide binding;ATP binding;binding;catalytic activity;DNA binding;double-stranded RNA binding;hormone receptor binding;nuclear hormone receptor binding;nucleic acid binding;nucleotide binding;protein binding;purine nucleotide binding;purine ribonucleoside triphosphate binding;purine ribonucleotide binding;receptor binding;ribonucleotide binding;RNA binding…	cell part;cytoplasm;cytoplasmic part;cytosol;intracellular non-membrane-bounded organelle;intracellular organelle;intracellular organelle part;intracellular part;membrane;non-membrane-bounded organelle;nuclear part;nucleolus;organelle;organelle part		20	20	51.6	51.6	59.255	0	157.09	3462000000	349	23.4037	23.907	22.5206	21.8678	21.2754	23.2285	29.7375	29.4728	28.8594	28.8033	28.996	29.3075	23.9324	25.2953	25.7962	26.1224	25.8944	26.4422
+	3.59567	-6.48781	Q14329	Q14329			3864	Color2 [A=255, R=169, G=169, B=169]	1	4		biosynthetic process;cellular biosynthetic process;cellular lipid metabolic process;cellular metabolic process;cellular process;isoprenoid biosynthetic process;isoprenoid metabolic process;lipid biosynthetic process;lipid metabolic process;metabolic process;primary metabolic process	catalytic activity;transferase activity			3	1	8.6	2.3	38.441	0.00025278	4.4967	3348300000	209	23.9153	23.5376	22.4955	21.6621	20.6434	21.2145	29.5583	30.1179	29.8079	29.9053	23.5162	29.4896	26.9463	21.5801	22.9585	23.5015	22.1494	22.9983
+	9.14072	-6.30754	A0A024R210;H7BYV1;E9PS44;E9PQN9;Q6IBB0;H9NL19;H9NKY4;P13164;Q01629	A0A024R210;H7BYV1;E9PS44;E9PQN9;Q6IBB0;H9NL19;H9NKY4;P13164;Q01629	Interferon-induced transmembrane protein 1;Interferon-induced transmembrane protein 2	IFITM1;IFITM2;IFITM3	181	Color2 [A=255, R=169, G=169, B=169]	1	4		biological regulation;cell surface receptor linked signaling pathway;cellular process;cellular response to chemical stimulus;cellular response to cytokine stimulus;cellular response to organic substance;cellular response to stimulus;cellular response to type I interferon;cytokine-mediated signaling pathway;defense response;defense response to virus;immune effector process;immune response;immune s…	molecular transducer activity;receptor signaling protein activity;signal transducer activity	cell part;integral to membrane;intrinsic to membrane;membrane;membrane part;plasma membrane		4	2	30.4	16.8	13.938	0	100.56	3940300000	194	22.4052	22.9528	23.4747	22.0726	22.7414	23.0484	28.4645	28.5576	29.5785	29.5718	29.1815	29.1863	23.9652	23.4154	22.1875	22.0128	23.372	21.2036
+	10.0002	-6.00163	A8K7Q2	A8K7Q2		HSPA8	1621	Color2 [A=255, R=169, G=169, B=169]	1	4			adenyl nucleotide binding;adenyl ribonucleotide binding;ATP binding;binding;nucleotide binding;purine nucleotide binding;purine ribonucleoside triphosphate binding;purine ribonucleotide binding;ribonucleotide binding			19	1	58	2.2	45.338	0.00028902	7.677	3168300000	201	22.6118	22.7242	22.451	23.5093	23.4487	22.4864	28.6785	28.6	29.1232	29.1725	28.9472	28.7199	27.5026	27.5244	21.4841	25.7493	27.2216	26.9839
+	7.45131	-5.79505	D3DT27;Q96PP9;B4E2F1;B4DRS8;B4DRX0;B4E1U2;B0AZP3;Q6ZN66	D3DT27;Q96PP9	Guanylate-binding protein 4	GBP4	2508	Color2 [A=255, R=169, G=169, B=169]	1	4			binding;catalytic activity;GTP binding;GTPase activity;guanyl nucleotide binding;guanyl ribonucleotide binding;hydrolase activity;hydrolase activity, acting on acid anhydrides;hydrolase activity, acting on acid anhydrides, in phosphorus-containing anhydrides;nucleoside-triphosphatase activity;nucleotide binding;purine nucleotide binding;purine ribonucleoside triphosphate binding;purine ribonucleo…	cell part;cytoplasm;intracellular membrane-bounded organelle;intracellular organelle;intracellular part;membrane-bounded organelle;nucleus;organelle		14	12	35.6	33	73.123	0	95.318	2627000000	207	21.1029	23.099	23.6897	22.512	21.9488	23.0598	28.3749	28.5946	28.5148	28.373	28.0724	28.2528	22.7403	20.3628	21.6582	21.8277	21.8269	21.6469
+	5.58554	-5.5012	Q96AZ6;H0YMM4;H3BLY5;A0A024RC76;Q59F22	Q96AZ6;H0YMM4;H3BLY5;A0A024RC76	Interferon-stimulated gene 20 kDa protein	ISG20	4443	Color2 [A=255, R=169, G=169, B=169]	1	4		biological regulation;catabolic process;cell proliferation;cell surface receptor linked signaling pathway;cellular catabolic process;cellular macromolecule catabolic process;cellular macromolecule metabolic process;cellular metabolic process;cellular nitrogen compound metabolic process;cellular process;cellular response to chemical stimulus;cellular response to cytokine stimulus;cellular response…	3'-5' exonuclease activity;3'-5'-exodeoxyribonuclease activity;3'-5'-exoribonuclease activity;binding;catalytic activity;cation binding;deoxyribonuclease activity;exodeoxyribonuclease activity;exodeoxyribonuclease activity, producing 5'-phosphomonoesters;exonuclease activity;exonuclease activity, active with either ribo- or deoxyribonucleic acids and producing 5'-phosphomonoesters;exoribonuclease…	Cajal body;cell part;cytoplasm;intracellular membrane-bounded organelle;intracellular non-membrane-bounded organelle;intracellular organelle;intracellular organelle part;intracellular part;membrane-bounded organelle;non-membrane-bounded organelle;nuclear body;nuclear part;nucleolus;nucleoplasm;nucleoplasm part;nucleus;organelle;organelle part;PML body		8	8	61.3	61.3	20.363	0	84.698	2998100000	251	22.2562	23.5932	22.044	22.4843	25.5446	23.118	28.9711	29.6864	28.5601	28.556	28.1325	28.1414	22.7079	21.6091	22.8139	23.645	22.3251	21.2427
+	13.5564	-5.38961	Q5T765;O14879;B4DLS7	Q5T765;O14879;B4DLS7	Interferon-induced protein with tetratricopeptide repeats 3	IFIT3	2971	Color2 [A=255, R=169, G=169, B=169]	1	4		biological regulation;cell surface receptor linked signaling pathway;cellular process;cellular response to chemical stimulus;cellular response to cytokine stimulus;cellular response to interferon-alpha;cellular response to organic substance;cellular response to stimulus;cellular response to type I interferon;cytokine-mediated signaling pathway;defense response;defense response to virus;immune eff…	binding;identical protein binding;protein binding	cell part;cytoplasm;cytoplasmic part;cytosol;intracellular membrane-bounded organelle;intracellular organelle;intracellular part;membrane-bounded organelle;mitochondrion;organelle		24	24	72.9	72.9	55.984	0	323.31	38058000000	1959	27.0308	26.9509	26.6775	26.7184	26.5454	26.5806	32.1897	32.225	32.0441	32.1939	32.1315	32.057	25.324	24.738	25.0038	24.5605	26.2994	26.337
+	7.94414	-5.14529	Q5EBM0;I1Z9C7	Q5EBM0	UMP-CMP kinase 2, mitochondrial	CMPK2	4048	Color2 [A=255, R=169, G=169, B=169]	1	4		2'-deoxyribonucleotide biosynthetic process;2'-deoxyribonucleotide metabolic process;biosynthetic process;cellular biosynthetic process;cellular metabolic process;cellular nitrogen compound biosynthetic process;cellular nitrogen compound metabolic process;cellular process;cellular response to biotic stimulus;cellular response to lipopolysaccharide;cellular response to molecule of bacterial origin…	adenyl nucleotide binding;adenyl ribonucleotide binding;ATP binding;binding;catalytic activity;cytidylate kinase activity;kinase activity;nucleobase-containing compound kinase activity;nucleoside diphosphate kinase activity;nucleotide binding;nucleotide kinase activity;phosphotransferase activity, phosphate group as acceptor;purine nucleotide binding;purine ribonucleoside triphosphate binding;pur…	cell part;cytoplasmic part;cytosol;intracellular membrane-bounded organelle;intracellular organelle;intracellular organelle part;intracellular part;membrane-bounded organelle;mitochondrion;nuclear part;nucleoplasm;organelle;organelle part	Pyrimidine metabolism	12	12	43.9	43.9	49.447	0	81.897	1265800000	81	22.3479	22.8168	21.6361	22.8713	23.1609	22.4272	28.3133	28.2255	27.615	27.6753	27.3722	26.9308	19.9859	22.1144	20.7897	22.6618	21.3821	22.434
+	8.40053	-5.09497	Q9BYK8;Q4VXQ0;Q3C1U4	Q9BYK8	Helicase with zinc finger domain 2	HELZ2	4590	Color2 [A=255, R=169, G=169, B=169]	1	4		biological regulation;biosynthetic process;cellular biosynthetic process;cellular lipid metabolic process;cellular macromolecule biosynthetic process;cellular macromolecule metabolic process;cellular metabolic process;cellular nitrogen compound metabolic process;cellular process;lipid metabolic process;macromolecule biosynthetic process;macromolecule metabolic process;metabolic process;nitrogen c…	adenyl nucleotide binding;adenyl ribonucleotide binding;ATP binding;binding;catalytic activity;cation binding;DNA binding;helicase activity;hydrolase activity;hydrolase activity, acting on acid anhydrides;hydrolase activity, acting on acid anhydrides, in phosphorus-containing anhydrides;ion binding;ligand-dependent nuclear receptor transcription coactivator activity;metal ion binding;nucleic acid…	cell part;intracellular organelle part;intracellular part;membrane;nuclear part;nucleoplasm;organelle part		31	5	18.1	2.9	294.65	0	120.46	1472500000	131	22.626	22.5208	22.4294	22.4091	22.2575	23.0303	26.4347	27.7544	27.972	28.103	27.6973	27.8816	22.7775	22.3392	22.6638	21.9812	23.7326	22.367
+	6.43318	-4.89198	A8KA76;Q9BYX4;Q53TP4;Q53TB6	A8KA76;Q9BYX4;Q53TP4	Interferon-induced helicase C domain-containing protein 1	IFIH1;MDA5	1657	Color2 [A=255, R=169, G=169, B=169]	1	4		biological regulation;cellular macromolecule metabolic process;cellular metabolic process;cellular process;cellular protein metabolic process;defense response;detection of biotic stimulus;detection of external stimulus;detection of stimulus;detection of symbiont;detection of virus;immune response;immune system process;innate immune response;macromolecule metabolic process;macromolecule modificati…	adenyl nucleotide binding;adenyl ribonucleotide binding;ATP binding;binding;catalytic activity;cation binding;DNA binding;double-stranded RNA binding;helicase activity;hydrolase activity;hydrolase activity, acting on acid anhydrides;hydrolase activity, acting on acid anhydrides, in phosphorus-containing anhydrides;ion binding;metal ion binding;nucleic acid binding;nucleoside-triphosphatase activi…	cell part;cytoplasmic part;cytosol;intracellular membrane-bounded organelle;intracellular organelle;intracellular part;membrane-bounded organelle;nucleus;organelle	Measles;RIG-I-like receptor signaling pathway	17	17	24.6	24.6	116.63	0	47.699	1147800000	123	23.4504	22.4233	23.0714	24.3716	23.109	22.4008	28.6192	28.4968	28.2094	28.2371	27.9705	26.6454	23.0886	22.6959	21.2312	22.1207	20.8237	21.3336
+	5.92291	-4.75582	P00973;F8VXY3;Q3ZM02;H0YI20;B4DTS8;F8VUC8;B4DWE7;F8VPW7;Q1P9K4;H0YIB8	P00973;F8VXY3;Q3ZM02;H0YI20;B4DTS8;F8VUC8;B4DWE7	2-5-oligoadenylate synthase 1	OAS1	3165	Color2 [A=255, R=169, G=169, B=169]	1	4		alcohol metabolic process;biological regulation;biosynthetic process;carbohydrate homeostasis;carbohydrate metabolic process;cell surface receptor linked signaling pathway;cellular biosynthetic process;cellular carbohydrate metabolic process;cellular component assembly;cellular component organization;cellular component organization or biogenesis;cellular metabolic process;cellular nitrogen compou…	2'-5'-oligoadenylate synthetase activity;adenyl nucleotide binding;adenyl ribonucleotide binding;adenylyltransferase activity;ATP binding;binding;catalytic activity;cation binding;double-stranded RNA binding;ion binding;metal ion binding;nucleic acid binding;nucleotide binding;nucleotidyltransferase activity;purine nucleotide binding;purine ribonucleoside triphosphate binding;purine ribonucleotid…	cell part;cytoplasm;cytoplasmic part;cytosol;endoplasmic reticulum;extracellular region;intracellular membrane-bounded organelle;intracellular organelle;intracellular part;membrane-bounded organelle;mitochondrion;nucleus;organelle	Hepatitis C;Measles	12	12	41	41	46.028	0	135.66	1400500000	126	24.3994	21.9617	23.9048	22.1144	22.2459	21.7688	27.3017	27.4109	27.6674	27.5805	27.4877	27.4817	22.1818	23.2801	21.8545	23.5058	21.9383	21.2059
+	7.61678	-4.62985	A0A024RA81;A0A090N7U2;X6RM59;Q9H0P0;B9A035;C9K084	A0A024RA81;A0A090N7U2;X6RM59;Q9H0P0;B9A035	5-nucleotidase;Cytosolic 5-nucleotidase 3A	NT5C3;NT5C3A	647	Color2 [A=255, R=169, G=169, B=169]	1	4		adenosine metabolic process;catabolic process;cellular aromatic compound metabolic process;cellular catabolic process;cellular metabolic process;cellular nitrogen compound catabolic process;cellular nitrogen compound metabolic process;cellular process;dephosphorylation;heterocycle catabolic process;heterocycle metabolic process;metabolic process;nitrogen compound metabolic process;nucleobase meta…	2'-phosphotransferase activity;5'-nucleotidase activity;binding;catalytic activity;cation binding;hydrolase activity;hydrolase activity, acting on ester bonds;ion binding;magnesium ion binding;metal ion binding;nucleotidase activity;nucleotide binding;phosphatase activity;phosphoric ester hydrolase activity;transferase activity	cell part;cytoplasm;cytoplasmic part;cytosol;endoplasmic reticulum;intracellular membrane-bounded organelle;intracellular organelle;intracellular part;membrane-bounded organelle;mitochondrion;organelle	Nicotinate and nicotinamide metabolism;Purine metabolism;Pyrimidine metabolism	12	12	46.8	46.8	33.915	0	105.69	2262400000	215	23.2234	23.9672	22.3435	24.0341	24.0967	24.0082	28.4898	28.3746	28.3194	28.2403	28.0443	27.9839	23.4287	23.3781	23.9932	24.7912	22.341	23.6076
+	5.16135	-4.58489	Q96RQ9;A2RRH1;M0QYW8	Q96RQ9;A2RRH1	L-amino-acid oxidase	IL4I1	4509	Color2 [A=255, R=169, G=169, B=169]	1	4		amine catabolic process;amine metabolic process;aromatic amino acid family catabolic process;aromatic amino acid family metabolic process;aromatic compound catabolic process;carboxylic acid catabolic process;carboxylic acid metabolic process;catabolic process;cellular amine metabolic process;cellular amino acid catabolic process;cellular amino acid metabolic process;cellular aromatic compound met…	catalytic activity;L-amino-acid oxidase activity;oxidoreductase activity;oxidoreductase activity, acting on the CH-NH2 group of donors;oxidoreductase activity, acting on the CH-NH2 group of donors, oxygen as acceptor	cell part;cytoplasmic part;extracellular region;intracellular membrane-bounded organelle;intracellular organelle;intracellular part;lysosome;lytic vacuole;membrane-bounded organelle;organelle;vacuole	Alanine, aspartate and glutamate metabolism;Cysteine and methionine metabolism;Isoquinoline alkaloid biosynthesis;Phenylalanine metabolism;Phenylalanine, tyrosine and tryptophan biosynthesis;Tryptophan metabolism;Tyrosine metabolism;Valine, leucine and isoleucine degradation	8	8	19.2	19.2	62.88	0	30.058	1532200000	108	22.2487	21.6121	24.1399	24.111	24.529	24.4416	27.6639	27.57	28.3097	28.6751	28.1143	28.2587	23.2636	23.3977	22.8172	22.9162	23.037	23.1593
+	2.32476	-4.48453	Q8IYT4;K7EM02;K7EIJ8	Q8IYT4;K7EM02;K7EIJ8	Katanin p60 ATPase-containing subunit A-like 2	KATNAL2	4298	Color2 [A=255, R=169, G=169, B=169]	1	4		cellular component organization;cellular component organization at cellular level;cellular component organization or biogenesis;cellular component organization or biogenesis at cellular level;cellular process;cytoplasmic microtubule organization;cytoskeleton organization;metabolic process;microtubule cytoskeleton organization;microtubule severing;microtubule-based process;organelle organization	adenyl nucleotide binding;adenyl ribonucleotide binding;ATP binding;ATPase activity;ATPase activity, coupled;binding;catalytic activity;hydrolase activity;hydrolase activity, acting on acid anhydrides;hydrolase activity, acting on acid anhydrides, in phosphorus-containing anhydrides;microtubule-severing ATPase activity;nucleoside-triphosphatase activity;nucleotide binding;purine nucleotide bindin…	cell part;cytoplasm;cytoskeletal part;intracellular membrane-bounded organelle;intracellular organelle;intracellular organelle part;intracellular part;macromolecular complex;membrane-bounded organelle;microtubule;nucleus;organelle;organelle part;protein complex		2	2	5.6	5.6	61.252	0.00092764	3.0594	2906400000	277	22.2106	22.5435	22.05	22.8404	21.4793	21.9871	22.4496	23.1741	28.4328	28.6476	28.905	28.409	28.1071	28.1469	28.178	28.1398	28.2368	28.2728
+	7.64955	-4.33517	Q8IVU3;A0A0B4J1R3;B3KUG6;D6RCT4;H0Y9U0	Q8IVU3;A0A0B4J1R3	Probable E3 ubiquitin-protein ligase HERC6	HERC6	4274	Color2 [A=255, R=169, G=169, B=169]	1	4		cell differentiation;cellular developmental process;cellular macromolecule metabolic process;cellular metabolic process;cellular process;cellular protein metabolic process;developmental process;hemopoietic progenitor cell differentiation;macromolecule metabolic process;macromolecule modification;metabolic process;primary metabolic process;protein metabolic process;protein modification by small pr…	acid-amino acid ligase activity;catalytic activity;ligase activity;ligase activity, forming carbon-nitrogen bonds;small conjugating protein ligase activity;ubiquitin-protein ligase activity	cell part;cytoplasm;cytoplasmic part;cytosol;intracellular membrane-bounded organelle;intracellular organelle;intracellular part;membrane-bounded organelle;nucleus;organelle		9	9	11.7	11.7	115.12	0	40.623	370500000	35	22.7854	22.8291	21.1871	21.4616	21.988	22.0374	26.417	26.2404	26.5009	26.3195	26.4323	26.3896	22.1275	24.6593	21.2542	22.4148	22.9747	23.1913
+	5.71883	-4.32787	Q8WXG1;B2R6Q5;B4DT76;C9J674	Q8WXG1;B2R6Q5;B4DT76	Radical S-adenosyl methionine domain-containing protein 2	RSAD2	4400	Color2 [A=255, R=169, G=169, B=169]	1	4		alpha-beta T cell activation;alpha-beta T cell differentiation;biological regulation;CD4-positive, alpha-beta T cell activation;CD4-positive, alpha-beta T cell differentiation;cell activation;cell differentiation;cell surface receptor linked signaling pathway;cellular developmental process;cellular process;cellular response to chemical stimulus;cellular response to cytokine stimulus;cellular resp…	4 iron, 4 sulfur cluster binding;binding;catalytic activity;cation binding;ion binding;iron-sulfur cluster binding;metal cluster binding;metal ion binding;protein binding;protein self-association	cell part;cytoplasmic part;endoplasmic reticulum;endoplasmic reticulum membrane;endoplasmic reticulum part;Golgi apparatus;intracellular membrane-bounded organelle;intracellular organelle;intracellular organelle part;intracellular part;lipid particle;membrane;membrane part;membrane-bounded organelle;mitochondrial inner membrane;mitochondrial membrane;mitochondrial outer membrane;mitochondrial par…		16	16	50.4	50.4	42.169	0	97.51	2002000000	182	22.557	22.5169	22.3896	23.6088	24.3363	22.5571	28.1199	28.0936	27.2793	27.4737	26.6082	26.3582	26.1681	26.0397	26.239	26.28	26.2304	26.4047
+	6.48381	-4.3257	O95786;B3KWW1;A2A376;B3KN51;B4DWT9;Q3B797	O95786;B3KWW1;A2A376;B3KN51;B4DWT9	Probable ATP-dependent RNA helicase DDX58	DDX58	3143	Color2 [A=255, R=169, G=169, B=169]	1	4		biological regulation;defense response;detection of biotic stimulus;detection of external stimulus;detection of stimulus;detection of symbiont;detection of virus;immune response;immune system process;innate immune response;multi-organism process;negative regulation of biological process;negative regulation of cytokine production;negative regulation of multicellular organismal process;negative reg…	adenyl nucleotide binding;adenyl ribonucleotide binding;ATP binding;binding;catalytic activity;cation binding;DNA binding;double-stranded DNA binding;double-stranded RNA binding;helicase activity;hydrolase activity;hydrolase activity, acting on acid anhydrides;hydrolase activity, acting on acid anhydrides, in phosphorus-containing anhydrides;identical protein binding;ion binding;metal ion binding…	actin cytoskeleton;cell junction;cell part;cell projection membrane;cell projection part;cell-cell junction;cytoplasm;cytoplasmic part;cytoskeleton;cytosol;intracellular non-membrane-bounded organelle;intracellular organelle;intracellular part;leading edge membrane;membrane part;non-membrane-bounded organelle;occluding junction;organelle;plasma membrane part;ruffle membrane;tight junction	Cytosolic DNA-sensing pathway;Hepatitis C;Measles;RIG-I-like receptor signaling pathway	38	38	47.5	47.5	106.6	0	323.31	9714600000	863	24.9988	27.0957	26.5537	25.71	27.0932	27.1318	30.7232	30.868	30.6613	30.8585	30.7439	30.6825	25.6649	26.5465	26.5055	26.5815	26.7789	25.9294
+	5.87195	-4.26794	B4E0B1;Q08AF3;B4E128	B4E0B1;Q08AF3	Schlafen family member 5	SLFN5	2183	Color2 [A=255, R=169, G=169, B=169]	1	4		cell differentiation;cellular developmental process;cellular process;developmental process	adenyl nucleotide binding;adenyl ribonucleotide binding;ATP binding;binding;nucleotide binding;purine nucleotide binding;purine ribonucleoside triphosphate binding;purine ribonucleotide binding;ribonucleotide binding	cell part;intracellular membrane-bounded organelle;intracellular organelle;intracellular part;membrane-bounded organelle;nucleus;organelle		19	18	31.9	30.5	100.98	0	110.38	1648600000	175	25.0089	24.2853	21.9962	24.1723	23.6239	24.1891	28.2122	28.1753	28.0745	28.0237	28.2352	28.1624	25.9069	26.2931	26.0818	26.3922	26.1514	25.8527
+	1.67275	-4.26284	Q562Z4	Q562Z4		ACT	4023	Color2 [A=255, R=169, G=169, B=169]	1	4						5	2	66	17.5	11.555	0.00031586	10.531	25404000000	515	30.4532	30.4865	21.1799	22.8302	26.1735	26.28	30.2925	30.4213	30.8153	30.6631	30.3569	30.4311	22.6493	22.4412	29.0287	28.939	22.5019	22.5428
+	2.9803	-4.24038	A0A024R2K1;P20339;A0A0A1HAN9	A0A024R2K1;P20339;A0A0A1HAN9	Ras-related protein Rab-5A	RAB5A	212	Color2 [A=255, R=169, G=169, B=169]	1	4		biological regulation;blood coagulation;cellular component organization;cellular component organization or biogenesis;cellular macromolecule metabolic process;cellular membrane organization;cellular metabolic process;cellular process;cellular response to stimulus;coagulation;early endosome to late endosome transport;endocytosis;endosome transport;establishment of localization;establishment of loc…	binding;catalytic activity;GDP binding;GTP binding;GTPase activity;guanyl nucleotide binding;guanyl ribonucleotide binding;hydrolase activity;hydrolase activity, acting on acid anhydrides;hydrolase activity, acting on acid anhydrides, in phosphorus-containing anhydrides;nucleoside-triphosphatase activity;nucleotide binding;purine nucleotide binding;purine ribonucleoside triphosphate binding;purin…	actin cytoskeleton;axon;axon part;axon terminus;cell body;cell part;cell projection;cell projection part;clathrin-coated vesicle;coated vesicle;cytoplasm;cytoplasmic membrane-bounded vesicle;cytoplasmic part;cytoplasmic vesicle;cytoplasmic vesicle membrane;cytoplasmic vesicle part;cytoskeleton;cytosol;dendrite;early endosome;endocytic vesicle;endosomal part;endosome;endosome membrane;extracellula…	Amoebiasis;Amyotrophic lateral sclerosis (ALS);Endocytosis;ko05152;Phagosome;Vasopressin-regulated water reabsorption	8	5	53.5	38.6	23.658	0	31.105	2074700000	53	23.3132	28.6675	23.7206	23.4746	22.1366	24.0786	28.5419	28.4724	28.7287	28.1832	28.6114	28.2957	29.3239	29.177	28.967	28.6064	28.5199	28.1224
+	1.9672	-4.08161	E0WMW0;A0A1C3L6G3;G9HZ41;V9VAM7;Q6F3D8;W0GCL4;F4YTF3;D9UAX7;C0KZ88;A0A0H4KBH8;F4NBW2;D9UB13;H9BAN3;D9UAX9;A0A0G3EHC5;F4YZU7;E2GJK6;E2GJK5;W0NPV6;W0HIS4;W0HHN0;W0HE41;V9N362;V5JAD3;V5J9Z8;U5IRJ4;U5IRC2;U5IQH0;T1WGF9;T1WG63;T1WFC9;T1WE85;T1R356;S4TZH9;S4TZE2;S0F210;R9QZG3;R4QQV2;R4I4Z7;R4I4E6;R4I4E4;R4I4C2;R4I4C0;R4I3H9;R4I3H3;R4I3H0;R4I3G6;Q9UQU4;Q9UIM4;Q9TP30;Q9TP28;Q9MYE3;Q9MY96;Q9GJN2;Q9GJ50;Q9…	E0WMW0;A0A1C3L6G3;G9HZ41;V9VAM7;Q6F3D8;W0GCL4;F4YTF3;D9UAX7;C0KZ88;A0A0H4KBH8;F4NBW2;D9UB13;H9BAN3;D9UAX9;A0A0G3EHC5		HLA-B	2556	Color2 [A=255, R=169, G=169, B=169]	1	4		antigen processing and presentation;antigen processing and presentation of peptide antigen;antigen processing and presentation of peptide antigen via MHC class I;biological regulation;immune response;immune system process;positive regulation of adaptive immune response;positive regulation of adaptive immune response based on somatic recombination of immune receptors built from immunoglobulin supe…	antigen binding;binding;peptide antigen binding;peptide binding	cell part;integral to membrane;intrinsic to membrane;macromolecular complex;membrane part;MHC class I protein complex;MHC protein complex;plasma membrane part;protein complex		10	1	47.6	8.8	31.622	0.0017829	2.6402	4084900000	103	22.0175	22.6467	23.4	22.1968	23.7257	23.0396	22.1568	23.7145	28.806	28.7902	29.1714	28.8771	29.0451	29.0336	29.067	28.7175	29.6512	29.6339
+	4.54801	-4.01691	Q5H9A7;Q6FGX5;B3KQF4;P01033;Q58P21;H0Y789;Q5H9B5;Q5H9B4;B4DJK3	Q5H9A7;Q6FGX5;B3KQF4;P01033;Q58P21;H0Y789	Metalloproteinase inhibitor 1	TIMP1	1906	Color2 [A=255, R=169, G=169, B=169]	1	4		aging;biological regulation;blood coagulation;cell activation;cellular component disassembly;cellular component disassembly at cellular level;cellular component organization;cellular component organization at cellular level;cellular component organization or biogenesis;cellular component organization or biogenesis at cellular level;cellular process;coagulation;developmental process;establishment …	binding;cation binding;cytokine activity;endopeptidase inhibitor activity;endopeptidase regulator activity;enzyme binding;enzyme inhibitor activity;enzyme regulator activity;ion binding;metal ion binding;metalloendopeptidase inhibitor activity;metalloenzyme inhibitor activity;metalloenzyme regulator activity;peptidase inhibitor activity;peptidase regulator activity;protease binding;protein bindin…	basement membrane;cell part;collagen;cytoplasmic membrane-bounded vesicle lumen;cytoplasmic part;cytoplasmic vesicle part;extracellular matrix;extracellular matrix part;extracellular membrane-bounded organelle;extracellular organelle;extracellular region;extracellular region part;extracellular space;extracellular vesicular exosome;intracellular organelle part;intracellular part;membrane-bounded o…		8	8	83.2	83.2	16.057	0	198.84	6329800000	329	21.4785	22.0548	22.5096	23.0387	24.385	24.7184	27.493	27.6123	26.8364	27.1229	26.6346	26.5872	29.5801	29.6801	29.8353	29.7902	29.8447	29.8391
+	8.59876	-3.97052	P05161;A0A096LPJ4;A0A096LNZ9	P05161;A0A096LPJ4;A0A096LNZ9	Ubiquitin-like protein ISG15	ISG15	3196	Color2 [A=255, R=169, G=169, B=169]	1	4		biological regulation;biosynthetic process;catabolic process;cell surface receptor linked signaling pathway;cellular biosynthetic process;cellular catabolic process;cellular macromolecule biosynthetic process;cellular macromolecule catabolic process;cellular macromolecule metabolic process;cellular metabolic process;cellular nitrogen compound metabolic process;cellular process;cellular protein me…	protein tag	cell part;cytoplasmic part;cytosol;extracellular region;intracellular organelle part;intracellular part;nuclear part;nucleoplasm;organelle part	RIG-I-like receptor signaling pathway	10	10	68.5	68.5	17.887	0	323.31	24803000000	1626	28.3295	28.3186	28.1044	28.1101	28.0833	28.139	32.6287	32.6676	32.1781	32.2706	31.5906	31.5726	26.7367	26.5909	26.8853	26.5945	27.3443	27.3808
+	4.09242	-3.96531	B3KWW5;A0A024QZ02;A0A024QZ55;O00182;B4DJD7;J3KSY2;Q6DKI2;Q3B8N2;J3QSH0;J3KS82;J3KT17;J3QR96;B4DKP4	B3KWW5;A0A024QZ02;A0A024QZ55;O00182;B4DJD7	Galectin;Galectin-9	LGALS9	21	Color2 [A=255, R=169, G=169, B=169]	1	4		biological regulation;cellular process;cellular response to stimulus;positive regulation of biological process;positive regulation of cell communication;positive regulation of cellular process;positive regulation of I-kappaB kinase/NF-kappaB cascade;positive regulation of intracellular protein kinase cascade;positive regulation of response to stimulus;positive regulation of signal transduction;po…	binding;carbohydrate binding;galactose binding;molecular transducer activity;monosaccharide binding;signal transducer activity;sugar binding	cell part;cytoplasm;extracellular membrane-bounded organelle;extracellular organelle;extracellular region part;extracellular vesicular exosome;intracellular part;membrane-bounded organelle;membrane-bounded vesicle;organelle;vesicle		5	4	21.4	17	35.918	0	61.052	456390000	41	23.6119	21.2899	24.4795	22.3815	20.8803	23.4391	27.3225	27.392	26.4413	26.4973	26.04	26.1809	22.7669	23.7058	21.0293	22.5514	22.3646	22.0363
+	5.7045	-3.93512	A0A0B7NX27	A0A0B7NX27		HLA-C	1051	Color2 [A=255, R=169, G=169, B=169]	1	4		antigen processing and presentation;antigen processing and presentation of peptide antigen;antigen processing and presentation of peptide antigen via MHC class I;biological regulation;immune response;immune system process;positive regulation of adaptive immune response;positive regulation of adaptive immune response based on somatic recombination of immune receptors built from immunoglobulin supe…	antigen binding;binding;peptide antigen binding;peptide binding	cell part;integral to membrane;intrinsic to membrane;macromolecular complex;membrane part;MHC class I protein complex;MHC protein complex;plasma membrane part;protein complex		8	1	28.1	2.5	41.002	0	77.933	1842600000	79	22.7777	23.2993	24.0931	22.5076	23.6828	21.3463	26.9417	27.1025	26.8566	26.9618	26.7005	26.7544	23.279	23.9492	23.5159	21.9238	24.2922	23.7654
+	5.69129	-3.86556	P36959	P36959	GMP reductase 1	GMPR	3455	Color2 [A=255, R=169, G=169, B=169]	1	4		biosynthetic process;cellular aromatic compound metabolic process;cellular biosynthetic process;cellular metabolic compound salvage;cellular metabolic process;cellular nitrogen compound biosynthetic process;cellular nitrogen compound metabolic process;cellular process;heterocycle biosynthetic process;heterocycle metabolic process;metabolic process;nitrogen compound metabolic process;nucleobase me…	binding;catalytic activity;cation binding;GMP reductase activity;ion binding;metal ion binding;oxidoreductase activity;oxidoreductase activity, acting on NADH or NADPH;oxidoreductase activity, acting on NADH or NADPH, nitrogenous group as acceptor	cell part;cytoplasmic part;cytosol;intracellular part	Purine metabolism	8	7	36.5	33.9	37.418	0	58.841	1769200000	103	23.8711	22.9885	22.4744	24.8672	24.4058	24.5057	27.9636	27.9935	27.7688	27.726	27.5153	27.339	24.8624	25.0577	25.059	25.6252	24.5267	24.6976
+	5.86692	-3.76057	A8K865;A4D0R1;Q16563;A0A0U1RQT9;H7C4J8	A8K865;A4D0R1;Q16563	Synaptophysin-like protein 1	SYPL;SYPL1	1406	Color2 [A=255, R=169, G=169, B=169]	1	4		cell communication;cell-cell signaling;cellular process;signaling;synaptic transmission	transporter activity	cell part;clathrin-coated vesicle;coated vesicle;cytoplasmic membrane-bounded vesicle;cytoplasmic part;cytoplasmic vesicle;cytoplasmic vesicle membrane;cytoplasmic vesicle part;extracellular membrane-bounded organelle;extracellular organelle;extracellular region part;extracellular vesicular exosome;integral to membrane;integral to organelle membrane;integral to plasma membrane;integral to synapti…		3	1	19.7	9.7	28.566	0	42.909	970330000	94	22.3362	21.6962	21.7406	23.5634	23.1135	22.4774	27.0081	26.6043	25.6343	26.4228	25.8661	25.9551	26.1987	26.0929	26.2248	26.2372	25.7281	22.481
+	2.39838	-3.7551	P27449	P27449	V-type proton ATPase 16 kDa proteolipid subunit	ATP6V0C	3374	Color2 [A=255, R=169, G=169, B=169]	1	4		ATP hydrolysis coupled proton transport;biological regulation;cation homeostasis;cation transport;cell surface receptor linked signaling pathway;cellular cation homeostasis;cellular chemical homeostasis;cellular component organization;cellular component organization at cellular level;cellular component organization or biogenesis;cellular component organization or biogenesis at cellular level;cell…	active transmembrane transporter activity;ATPase activity;ATPase activity, coupled;ATPase activity, coupled to movement of substances;ATPase activity, coupled to transmembrane movement of ions;ATPase activity, coupled to transmembrane movement of substances;binding;catalytic activity;cation transmembrane transporter activity;cation-transporting ATPase activity;enzyme binding;hydrogen ion transmem…	adherens junction;anchoring junction;cell junction;cell part;cell-substrate adherens junction;cell-substrate junction;cytoplasmic part;cytoplasmic vesicle membrane;cytoplasmic vesicle part;endocytic vesicle membrane;endosomal part;endosome membrane;extracellular membrane-bounded organelle;extracellular organelle;extracellular region part;extracellular vesicular exosome;focal adhesion;integral to …	Collecting duct acid secretion;Epithelial cell signaling in Helicobacter pylori infection;ko05152;Lysosome;Oxidative phosphorylation;Phagosome;Rheumatoid arthritis;Vibrio cholerae infection	1	1	11.6	11.6	15.736	0.00029985	8.7532	1055300000	74	21.6674	22.1801	22.8248	20.822	22.539	25.7899	26.372	22.8058	27.5244	27.267	27.2185	27.166	27.1111	27.1299	26.8171	26.8841	27.4885	27.5018
+	5.81743	-3.72997	P14902;E5RIX2;J3KN03;A0A140T9Z2;E5RH36	P14902	Indoleamine 2,3-dioxygenase 1	IDO1	3280	Color2 [A=255, R=169, G=169, B=169]	1	4		amine catabolic process;amine metabolic process;aromatic amino acid family catabolic process;aromatic amino acid family metabolic process;aromatic compound catabolic process;biological regulation;biosynthetic process;carboxylic acid biosynthetic process;carboxylic acid catabolic process;carboxylic acid metabolic process;catabolic process;cellular amine metabolic process;cellular amino acid catabo…	binding;catalytic activity;cation binding;dioxygenase activity;electron carrier activity;heme binding;indoleamine 2,3-dioxygenase activity;ion binding;iron ion binding;metal ion binding;oxidoreductase activity;oxidoreductase activity, acting on single donors with incorporation of molecular oxygen;oxidoreductase activity, acting on single donors with incorporation of molecular oxygen, incorporatio…	cell part;contractile fiber;contractile fiber part;cytoplasmic part;cytosol;intracellular non-membrane-bounded organelle;intracellular organelle;intracellular part;non-membrane-bounded organelle;organelle;organelle part;smooth muscle contractile fiber;stereocilium bundle	African trypanosomiasis;Tryptophan metabolism	8	8	24.6	24.6	45.326	0	25.243	643620000	46	23.3276	23.5042	22.8284	23.2034	23.4745	22.7535	27.9522	27.9084	26.6512	26.8442	26.1205	25.9949	22.7849	21.794	22.7416	22.2255	22.4541	22.0504
+	1.93631	-3.6907	K7EJ74	K7EJ74		EFTUD2	2894	Color2 [A=255, R=169, G=169, B=169]	1	4			binding;GTP binding;guanyl nucleotide binding;guanyl ribonucleotide binding;nucleotide binding;purine nucleotide binding;purine ribonucleoside triphosphate binding;purine ribonucleotide binding;ribonucleotide binding			5	1	51.5	8.2	14.81	0.000924	3.0191	21328000000	32	25.2582	22.1784	25.6951	26.157	26.3968	26.0635	26.7384	26.2721	31.6257	28.2591	32.242	28.7557	30.5743	30.4459	30.493	30.7532	22.1637	21.6719
+	3.6459	-3.68305	Q96PP8;Q8N4Q4;E7ETN8;Q8NF03	Q96PP8;Q8N4Q4;E7ETN8;Q8NF03	Guanylate-binding protein 5	GBP5;FLJ00401	4502	Color2 [A=255, R=169, G=169, B=169]	1	4		cellular process;cellular response to chemical stimulus;cellular response to cytokine stimulus;cellular response to interferon-gamma;cellular response to organic substance;cellular response to stimulus;response to chemical stimulus;response to cytokine stimulus;response to interferon-gamma;response to organic substance;response to stimulus	binding;catalytic activity;GTP binding;GTPase activity;guanyl nucleotide binding;guanyl ribonucleotide binding;hydrolase activity;hydrolase activity, acting on acid anhydrides;hydrolase activity, acting on acid anhydrides, in phosphorus-containing anhydrides;identical protein binding;nucleoside-triphosphatase activity;nucleotide binding;protein binding;purine nucleotide binding;purine ribonucleos…	cell part;cytoplasmic part;cytoplasmic vesicle;intracellular organelle;intracellular part;membrane;organelle;vesicle		11	9	24.6	21.2	66.616	0	32.825	2771300000	140	25.9147	25.7808	23.108	23.4483	26.1104	26.3324	29.7829	29.6559	28.319	28.2564	28.2729	28.5057	25.7415	22.4163	26.1806	25.8485	26.9192	26.8897
+	9.723	-3.60305	P20591;F8W8T1;Q8NAA8;H9KVC7;H9KVC9;H9KVD0;H9KVC4;H9KVD3;H9KVC3	P20591;F8W8T1;Q8NAA8	Interferon-induced GTP-binding protein Mx1;Interferon-induced GTP-binding protein Mx1, N-terminally processed	MX1	3318	Color2 [A=255, R=169, G=169, B=169]	1	4		apoptosis;biological regulation;cell death;cell surface receptor linked signaling pathway;cellular process;cellular response to chemical stimulus;cellular response to cytokine stimulus;cellular response to organic substance;cellular response to stimulus;cellular response to type I interferon;cytokine-mediated signaling pathway;death;defense response;defense response to virus;immune effector proce…	binding;catalytic activity;GTP binding;GTPase activity;guanyl nucleotide binding;guanyl ribonucleotide binding;hydrolase activity;hydrolase activity, acting on acid anhydrides;hydrolase activity, acting on acid anhydrides, in phosphorus-containing anhydrides;nucleoside-triphosphatase activity;nucleotide binding;purine nucleotide binding;purine ribonucleoside triphosphate binding;purine ribonucleo…	cell part;cytoplasm;cytoplasmic part;cytosol;endoplasmic reticulum membrane;endoplasmic reticulum part;intracellular organelle part;intracellular part;membrane;membrane part;nuclear membrane;nuclear part;organelle membrane;organelle part;perinuclear region of cytoplasm	Measles	40	37	71	63.6	75.519	0	323.31	52518000000	3181	30.0246	29.9177	29.297	29.4485	29.2909	29.328	33.2862	33.2385	33.0564	33.1524	33.0658	33.1258	28.0458	28.0284	28.0935	28.1676	28.723	28.7899
+	8.7085	-3.51694	A0A0A1TSG4;Q08722	A0A0A1TSG4;Q08722	Leukocyte surface antigen CD47	CD47	1031	Color2 [A=255, R=169, G=169, B=169]	1	4		biological adhesion;biological regulation;blood coagulation;cell adhesion;cell migration;cell motility;cell surface receptor linked signaling pathway;cellular component movement;cellular component organization;cellular component organization at cellular level;cellular component organization or biogenesis;cellular component organization or biogenesis at cellular level;cellular process;cellular res…	molecular transducer activity;receptor activity;signal transducer activity;signaling receptor activity;thrombospondin receptor activity	cell part;extracellular membrane-bounded organelle;extracellular organelle;extracellular region part;extracellular vesicular exosome;integral to membrane;integral to plasma membrane;intrinsic to membrane;intrinsic to plasma membrane;membrane;membrane part;membrane-bounded organelle;membrane-bounded vesicle;organelle;plasma membrane;plasma membrane part;vesicle	ECM-receptor interaction	3	3	9.6	9.6	31.871	0.00092315	3.0063	1134000000	69	22.6702	22.201	21.7251	21.9262	22.583	22.3028	26.1155	25.8877	25.6853	25.663	25.4895	25.6691	25.4993	25.5624	25.2354	24.9	25.2548	21.6954
+	8.64461	-3.37691	B3KUP5;B7Z455;B4DV26;A0A024R1Y5;Q96C10;C9JG98;K7EPP0;K7EMZ5;C9JE76	B3KUP5;B7Z455;B4DV26;A0A024R1Y5;Q96C10	Probable ATP-dependent RNA helicase DHX58	LGP2;DHX58	176	Color2 [A=255, R=169, G=169, B=169]	1	4		biological regulation;defense response;defense response to virus;immune effector process;immune response;immune system process;innate immune response;multi-organism process;negative regulation of biological process;negative regulation of cytokine production;negative regulation of defense response;negative regulation of immune response;negative regulation of immune system process;negative regulati…	adenyl nucleotide binding;adenyl ribonucleotide binding;ATP binding;binding;catalytic activity;cation binding;DNA binding;double-stranded RNA binding;helicase activity;hydrolase activity;hydrolase activity, acting on acid anhydrides;hydrolase activity, acting on acid anhydrides, in phosphorus-containing anhydrides;ion binding;metal ion binding;nucleic acid binding;nucleoside-triphosphatase activi…	cell part;cytoplasm;intracellular part	RIG-I-like receptor signaling pathway	8	8	26.7	26.7	54.976	0	33.416	216360000	26	21.7491	22.2701	22.6143	22.5234	22.3762	22.6892	25.8565	25.8698	25.9471	25.8794	25.6091	25.322	22.3024	21.6119	22.4511	22.2113	22.2087	23.1706
+	7.17524	-3.32436	G3V4U3;Q7Z5R2;Q9H4B1;A0A087WV79;A0A087WUJ8;A0A087WZR1;A8K0H0;P40305;A0A087X174	G3V4U3;Q7Z5R2;Q9H4B1;A0A087WV79;A0A087WUJ8;A0A087WZR1;A8K0H0;P40305;A0A087X174	Interferon alpha-inducible protein 27, mitochondrial	IFI27;ISG12;P27	881	Color2 [A=255, R=169, G=169, B=169]	1	4		activation of caspase activity;biological regulation;cell surface receptor linked signaling pathway;cellular process;cellular response to chemical stimulus;cellular response to cytokine stimulus;cellular response to organic substance;cellular response to stimulus;cellular response to type I interferon;cytokine-mediated signaling pathway;negative regulation of biological process;negative regulatio…	activating transcription factor binding;binding;lamin binding;protein binding;RNA polymerase II activating transcription factor binding;RNA polymerase II transcription factor binding;transcription factor binding	cell part;cytoplasmic part;integral to membrane;intracellular membrane-bounded organelle;intracellular organelle;intracellular organelle part;intracellular part;intrinsic to membrane;membrane;membrane part;membrane-bounded organelle;mitochondrial membrane;mitochondrial outer membrane;mitochondrial part;mitochondrion;nuclear inner membrane;nuclear membrane;nuclear part;organelle;organelle inner me…		2	2	72.5	72.5	3.8395	0.00028736	7.5539	306250000	24	23.3	23.0487	22.3761	22.4431	21.9501	22.8139	26.1576	26.4283	26.0318	25.9831	25.6741	25.6031	22.7815	21.9655	21.9125	22.9149	23.1463	23.1059
+	1.39957	-3.24095	V9HVZ7	V9HVZ7		HEL-176	5002	Color2 [A=255, R=169, G=169, B=169]	1	4						21	2	83	15.2	25.035	0	34.845	10931000000	831	29.9066	29.0492	21.9866	23.0575	28.2585	27.724	29.3443	29.3968	29.651	29.7503	30.6508	30.635	29.7348	29.9369	29.5934	29.4881	29.952	29.9531
+	0.994098	-3.2173	D3DPG0;A0A0A0MTS7;Q8WZ42;C0JYZ2;D3DPF9;A0A0A0MRA3;H7C1P9	D3DPG0;A0A0A0MTS7;Q8WZ42;C0JYZ2;D3DPF9;A0A0A0MRA3	Titin	TTN	1028	Color2 [A=255, R=169, G=169, B=169]	1	4		actin cytoskeleton organization;actin filament organization;actin filament-based movement;actin filament-based process;actin-mediated cell contraction;actin-myosin filament sliding;actomyosin structure organization;adult heart development;anatomical structure development;anatomical structure formation involved in morphogenesis;anatomical structure morphogenesis;biological regulation;blood coagula…	actin binding;actin filament binding;actinin binding;adenyl nucleotide binding;adenyl ribonucleotide binding;alpha-actinin binding;ATP binding;binding;calcium ion binding;calmodulin binding;catalytic activity;cation binding;cytoskeletal protein binding;enzyme binding;identical protein binding;ion binding;kinase activity;kinase binding;metal ion binding;muscle alpha-actinin binding;nucleotide bind…	cell part;chromosome;condensed chromosome;condensed nuclear chromosome;contractile fiber part;cytoplasmic part;cytoskeletal part;cytosol;extracellular membrane-bounded organelle;extracellular organelle;extracellular region;extracellular region part;extracellular vesicular exosome;I band;intracellular non-membrane-bounded organelle;intracellular organelle;intracellular organelle part;intracellular…	Dilated cardiomyopathy;Hypertrophic cardiomyopathy (HCM)	17	17	0.7	0.7	3881.2	0.00071497	3.4726	4393700000	68	29.0477	22.478	23.1709	29.2013	20.9785	21.4271	28.2598	28.4617	28.816	28.7462	23.0619	28.2618	28.5214	28.7056	28.3658	28.6577	28.3298	28.0998
+	3.29686	-3.07215	Q2TU65;B3KQM3;A0A0S2Z4Z8;O43353	Q2TU65;B3KQM3;A0A0S2Z4Z8;O43353	Receptor-interacting serine/threonine-protein kinase 2	RIPK2	1192	Color2 [A=255, R=169, G=169, B=169]	1	4		activation of immune response;activation of innate immune response;activation of MAPK activity;adaptive immune response;antigen receptor-mediated signaling pathway;apoptosis;biological regulation;cell activation;cell death;cell proliferation;cell surface receptor linked signaling pathway;cellular macromolecule metabolic process;cellular metabolic process;cellular process;cellular protein metaboli…	adenyl nucleotide binding;adenyl ribonucleotide binding;ATP binding;binding;CARD domain binding;catalytic activity;identical protein binding;kinase activity;LIM domain binding;molecular transducer activity;non-membrane spanning protein tyrosine kinase activity;nucleotide binding;phosphotransferase activity, alcohol group as acceptor;protein binding;protein dimerization activity;protein domain spe…	cell part;cytoplasm;cytoplasmic part;cytoskeleton;cytosol;intracellular non-membrane-bounded organelle;intracellular organelle;intracellular part;macromolecular complex;non-membrane-bounded organelle;organelle;protein complex;vesicle	ko05152;Neurotrophin signaling pathway;NOD-like receptor signaling pathway;Shigellosis	6	6	15.6	15.6	61.136	0	22.654	2380800000	29	22.6198	22.6223	25.4355	22.8662	25.0571	22.4709	26.8184	27.464	25.5862	26.7599	26.6144	26.2618	26.5835	25.5712	26.519	26.3827	22.8148	24.9166
+	5.01934	-3.00063	Q9UMW8;H7BXK0;Q3LFD5;B4E0P3	Q9UMW8	Ubl carboxyl-terminal hydrolase 18	USP18	4835	Color2 [A=255, R=169, G=169, B=169]	1	4		biological regulation;catabolic process;cell surface receptor linked signaling pathway;cellular catabolic process;cellular macromolecule catabolic process;cellular macromolecule metabolic process;cellular metabolic process;cellular process;cellular protein metabolic process;cellular response to chemical stimulus;cellular response to cytokine stimulus;cellular response to organic substance;cellula…	catalytic activity;cysteine-type endopeptidase activity;cysteine-type peptidase activity;endopeptidase activity;hydrolase activity;ISG15-specific protease activity;peptidase activity;peptidase activity, acting on L-amino acid peptides;small conjugating protein-specific protease activity;ubiquitin-specific protease activity	cell part;cytoplasmic part;cytosol;intracellular membrane-bounded organelle;intracellular organelle;intracellular part;membrane-bounded organelle;nucleus;organelle		5	5	18.5	18.5	43.01	0.00035261	15.293	300790000	49	23.3271	23.8372	22.6951	22.3726	22.2046	22.5806	26.5001	26.6133	24.8672	25.6266	25.8121	25.6016	22.448	21.7609	22.0371	22.1812	21.9432	23.0524
+	4.24206	-2.96412	E9PK67;A2RUM0;E9PNI7;Q53GL7;B4E0C4;E9PPE7;B3KY29;E9PJI2;E9PPV8;E9PSE7;E9PIA6;E9PIK9;F8W8G7;E9PM86;E9PSG8;E9PLE8;E9PPU2;E9PQQ6	E9PK67;A2RUM0;E9PNI7;Q53GL7;B4E0C4;E9PPE7;B3KY29	Poly [ADP-ribose] polymerase 10	PARP10	1397	Color2 [A=255, R=169, G=169, B=169]	1	4		biological regulation;cellular macromolecule metabolic process;cellular metabolic process;cellular process;cellular protein metabolic process;macromolecule metabolic process;macromolecule modification;metabolic process;negative regulation of biological process;negative regulation of cell proliferation;negative regulation of cellular process;negative regulation of fibroblast proliferation;negative…	binding;catalytic activity;K63-linked polyubiquitin binding;NAD+ ADP-ribosyltransferase activity;polyubiquitin binding;protein binding;small conjugating protein binding;transferase activity;transferase activity, transferring glycosyl groups;transferase activity, transferring pentosyl groups;ubiquitin binding	cell part;cytoplasm;cytoplasmic part;Golgi apparatus;intracellular membrane-bounded organelle;intracellular non-membrane-bounded organelle;intracellular organelle;intracellular organelle part;intracellular part;membrane-bounded organelle;non-membrane-bounded organelle;nuclear part;nucleolus;nucleoplasm;nucleus;organelle;organelle part		12	12	20.5	20.5	109.1	0	59.584	678630000	37	22.4567	22.491	24.4401	22.3486	24.3171	24.1628	26.4117	25.8815	26.5453	26.8826	26.2184	26.0615	24.352	24.1404	21.7682	23.6222	21.4095	21.738
+	9.96758	-2.88275	A0A090N8Q5;H3BM14;H3BM74;Q9Y5A7;C9JRT6;F8WDB6;C9J7X7;B7Z1C8;H7C5E1;F8WDL9;H7C5N1	A0A090N8Q5;H3BM14;H3BM74;Q9Y5A7	NEDD8 ultimate buster 1	NYREN18;NUB1	965	Color2 [A=255, R=169, G=169, B=169]	1	4		biological regulation;catabolic process;cellular catabolic process;cellular macromolecule catabolic process;cellular macromolecule metabolic process;cellular metabolic process;cellular process;cellular protein metabolic process;macromolecule catabolic process;macromolecule metabolic process;macromolecule modification;metabolic process;modification-dependent macromolecule catabolic process;modific…		cell part;cytoplasm;intracellular membrane-bounded organelle;intracellular non-membrane-bounded organelle;intracellular organelle;intracellular organelle part;intracellular part;membrane-bounded organelle;non-membrane-bounded organelle;nuclear part;nucleolus;nucleus;organelle;organelle part		7	7	16.8	16.8	69.118	0	33.039	1878000000	128	24.1121	24.0499	23.8202	23.7996	24.0599	23.674	26.9468	26.9633	26.6791	26.9558	26.7719	26.4952	24.5606	24.6136	24.8152	24.9036	24.1884	24.1726
+	2.49852	-2.87408	B4DI68	B4DI68			2021	Color2 [A=255, R=169, G=169, B=169]	1	4			catalytic activity;oxidoreductase activity			19	1	46.7	3.8	64.969	0	35.017	716500000	49	22.3107	22.1409	24.2125	22.0071	25.7643	25.8579	26.2459	26.3854	26.7279	26.6399	26.7469	26.7919	26.8306	26.8394	26.9336	26.8591	26.5522	21.0829
+	1.73261	-2.87257	A0A1B0GW05;Q2PZI1;H7C3M5;H7C1I8	A0A1B0GW05;Q2PZI1	Probable C-mannosyltransferase DPY19L1	DPY19L1	1354	Color2 [A=255, R=169, G=169, B=169]	1	4		carbohydrate metabolic process;cellular carbohydrate metabolic process;cellular macromolecule metabolic process;cellular metabolic process;cellular process;cellular protein metabolic process;glycosylation;macromolecule glycosylation;macromolecule metabolic process;macromolecule modification;metabolic process;peptidyl-amino acid modification;peptidyl-tryptophan modification;primary metabolic proce…	catalytic activity;mannosyltransferase activity;transferase activity;transferase activity, transferring glycosyl groups;transferase activity, transferring hexosyl groups	cell part;integral to membrane;intracellular organelle part;intracellular part;intrinsic to membrane;membrane;membrane part;nuclear inner membrane;nuclear membrane;nuclear part;organelle inner membrane;organelle membrane;organelle part		5	5	9.1	9.1	84.533	0.00031456	10.355	3614400000	56	27.1181	27.4576	27.2037	22.2284	27.1047	22.5872	28.82	28.3948	28.5808	28.7227	28.1821	28.2347	28.6943	27.9401	28.3676	28.4269	28.1862	28.3304
+	2.96586	-2.85592	F5GXJ9;Q13740;B3KNN9;B4DX43;H7C543	F5GXJ9;Q13740;B3KNN9;B4DX43;H7C543	CD166 antigen	ALCAM	2670	Color2 [A=255, R=169, G=169, B=169]	1	4		axon guidance;biological adhesion;biological regulation;cell adhesion;cellular process;cellular response to stimulus;chemotaxis;locomotion;motor axon guidance;regulation of biological process;regulation of cellular process;response to chemical stimulus;response to external stimulus;response to stimulus;signal transduction;taxis	binding;protein binding;receptor binding	adherens junction;anchoring junction;axon;cell body;cell junction;cell part;cell projection;cell-substrate adherens junction;cell-substrate junction;external side of plasma membrane;extracellular membrane-bounded organelle;extracellular organelle;extracellular region part;extracellular vesicular exosome;focal adhesion;integral to membrane;intrinsic to membrane;membrane part;membrane-bounded organ…	Cell adhesion molecules (CAMs)	12	12	37.6	37.6	59.528	0	74.13	1373400000	90	24.4038	21.8652	21.3319	23.0809	24.7111	24.9384	26.2151	26.4143	26.1454	26.2169	26.3525	26.1228	26.9373	26.6255	26.9022	27.0471	26.954	26.7501
+	3.10129	-2.84283	P26022	P26022	Pentraxin-related protein PTX3	PTX3	3364	Color2 [A=255, R=169, G=169, B=169]	1	4		biological regulation;defense response;immune effector process;immune response;immune system process;inflammatory response;innate immune response;multi-organism process;negative regulation of biological process;negative regulation of reproductive process;negative regulation of viral reproduction;negative regulation of virion penetration into host cell;opsonization;positive regulation of biologica…	1,3-beta-D-glucan binding;binding;carbohydrate binding;complement binding;complement component C1q binding;opsonin binding;pattern binding;polysaccharide binding;protein binding;virion binding	extracellular region;extracellular region part;extracellular space		10	10	34.6	34.6	41.975	0	67.381	550280000	64	23.7106	22.5909	22.2391	22.6558	22.3973	22.2922	27.1406	27.1456	25.1226	25.2313	23.9933	24.3093	24.5747	24.8545	25.0241	24.8155	24.84	24.7448
+	2.27543	-2.83251	Q9UEL4;Q5U0H8;A8K5D4;O95297;Q9UEL6;A0A024R8Y3	Q9UEL4;Q5U0H8;A8K5D4;O95297	Myelin protein zero-like protein 1	MPZL1	1573	Color2 [A=255, R=169, G=169, B=169]	1	4		biological regulation;cell communication;cell surface receptor linked signaling pathway;cell-cell signaling;cellular process;cellular response to stimulus;enzyme linked receptor protein signaling pathway;regulation of biological process;regulation of cellular process;response to stimulus;signal transduction;signaling;transmembrane receptor protein tyrosine kinase signaling pathway	structural molecule activity	adherens junction;anchoring junction;cell junction;cell part;cell surface;cell-substrate adherens junction;cell-substrate junction;focal adhesion;integral to membrane;integral to plasma membrane;intrinsic to membrane;intrinsic to plasma membrane;membrane part;plasma membrane part	Cell adhesion molecules (CAMs)	3	3	22.2	22.2	26.551	0.00027824	6.6249	1400100000	49	22.3003	21.5354	22.3741	22.3087	22.799	22.7187	21.3357	26.4962	26.0177	25.8596	25.6563	25.6656	25.4956	25.5019	25.4043	25.277	25.2241	24.9937
+	5.41064	-2.82953	B4DKB2;A0A024RAB0;A0A024RAB2;A0A024RAF7;P42892	B4DKB2;A0A024RAB0;A0A024RAB2;A0A024RAF7;P42892	Endothelin-converting enzyme 1	ECE1	649	Color2 [A=255, R=169, G=169, B=169]	1	4		anatomical structure development;anatomical structure morphogenesis;biological regulation;bradykinin catabolic process;calcitonin catabolic process;catabolic process;cellular catabolic process;cellular hormone metabolic process;cellular metabolic process;cellular process;developmental process;ear development;embryonic digit morphogenesis;embryonic morphogenesis;endocrine process;endothelin matura…	binding;catalytic activity;cation binding;endopeptidase activity;hormone binding;hydrolase activity;identical protein binding;ion binding;metal ion binding;metalloendopeptidase activity;metallopeptidase activity;peptidase activity;peptidase activity, acting on L-amino acid peptides;peptide binding;peptide hormone binding;protein binding;protein dimerization activity;protein homodimerization activ…	cell part;clathrin-coated vesicle;coated vesicle;cytoplasmic membrane-bounded vesicle;cytoplasmic part;cytoplasmic vesicle;early endosome;endosomal part;endosome;external side of plasma membrane;extracellular membrane-bounded organelle;extracellular organelle;extracellular region part;extracellular vesicular exosome;integral to membrane;intracellular membrane-bounded organelle;intracellular organ…		6	6	14.1	14.1	83.573	0	35.014	972110000	41	21.6549	22.7508	22.563	21.5512	22.0926	21.7216	25.5471	25.6794	24.4351	24.7179	24.42	24.5119	24.8097	24.3713	25.0321	25.2977	25.0727	24.7769
+	5.57539	-2.80739	Q8IVG5;B4E3M1;B4E2J8;A0A0B4J1Y6	Q8IVG5;B4E3M1;B4E2J8	Sterile alpha motif domain-containing protein 9-like	SAMD9L	4268	Color2 [A=255, R=169, G=169, B=169]	1	4		anatomical structure development;biological regulation;cell differentiation;cell division;cell proliferation;cellular component organization;cellular component organization at cellular level;cellular component organization or biogenesis;cellular component organization or biogenesis at cellular level;cellular developmental process;cellular membrane fusion;cellular membrane organization;cellular pr…		cell part;cytoplasmic part;early endosome;endosome;intracellular membrane-bounded organelle;intracellular organelle;intracellular part;membrane-bounded organelle;organelle		14	14	13.1	13.1	184.53	0	36.985	489350000	55	22.5002	21.9612	23.3932	23.7327	23.2217	23.1377	25.4142	25.4817	25.9105	26.3376	25.768	25.8789	24.5243	24.6526	24.4767	24.3867	25.0168	24.5436
+	2.72034	-2.77615	F5H0U5;A0A024RBI7;Q9NZD2;E7CEM8;F5GZ49;I3P687;H0YFS9	F5H0U5;A0A024RBI7;Q9NZD2;E7CEM8;F5GZ49;I3P687;H0YFS9	Glycolipid transfer protein	GLTP	727	Color2 [A=255, R=169, G=169, B=169]	1	4		cellular lipid metabolic process;cellular metabolic process;cellular process;establishment of localization;glycolipid metabolic process;glycolipid transport;glycosphingolipid metabolic process;lipid metabolic process;lipid transport;membrane lipid metabolic process;metabolic process;organic substance transport;primary metabolic process;small molecule metabolic process;sphingolipid metabolic proce…	binding;glycolipid binding;glycolipid transporter activity;lipid binding;lipid transporter activity;substrate-specific transporter activity;transporter activity	cell part;cytoplasm;cytoplasmic part;cytosol;extracellular membrane-bounded organelle;extracellular organelle;extracellular region part;extracellular vesicular exosome;intracellular part;membrane;membrane-bounded organelle;membrane-bounded vesicle;organelle;vesicle		2	2	14.2	14.2	21.659	0.00028531	7.3104	754870000	52	22.4141	21.6676	25.6651	24.9366	23.4102	22.5019	25.6821	25.6231	26.2547	26.5573	26.5704	26.5648	26.0784	26.266	26.1764	26.3837	26.2619	26.2725
+	4.39868	-2.75248	A0A140T9X6;A0A140T9W7;A0A140T9W3;A0A140T9D9;A0A140T9C2;A0A140T939;B7Z760;B3KUD8;Q861F0;Q861E9;A0A140T9V0;A0A140T8X0;B4DT81;Q6DU28;Q6DU20;D0EV57;A0A0G2JPA3;Q54A71;B4DYG3;B4DQ99;A0A140T9B7;A0A0G2JH66;Q5JZ47;Q5JZ48;P30511;Q6ZUW0;A0A140T9J8;A0A0G2JNV5;A0A0D9SFW8	A0A140T9X6;A0A140T9W7;A0A140T9W3;A0A140T9D9;A0A140T9C2;A0A140T939;B7Z760;B3KUD8;Q861F0;Q861E9;A0A140T9V0;A0A140T8X0;B4DT81;Q6DU28;Q6DU20;D0EV57;A0A0G2JPA3;Q54A71;B4DYG3;B4DQ99;A0A140T9B7;A0A0G2JH66;Q5JZ47;Q5JZ48;P30511;Q6ZUW0;A0A140T9J8;A0A0G2JNV5	HLA class I histocompatibility antigen, alpha chain F	HLA-F	1100	Color2 [A=255, R=169, G=169, B=169]	1	4		antigen processing and presentation;antigen processing and presentation of exogenous antigen;antigen processing and presentation of exogenous peptide antigen;antigen processing and presentation of exogenous peptide antigen via MHC class I;antigen processing and presentation of exogenous peptide antigen via MHC class I, TAP-dependent;antigen processing and presentation of exogenous peptide antigen…	antigen binding;binding;peptide antigen binding;peptide binding;protein binding;receptor binding;TAP binding;TAP1 binding;TAP2 binding	cell part;cell surface;coated vesicle membrane;cytoplasmic part;cytoplasmic vesicle membrane;cytoplasmic vesicle part;early endosome membrane;endocytic vesicle membrane;endoplasmic reticulum;endoplasmic reticulum part;endosomal part;endosome membrane;ER to Golgi transport vesicle membrane;Golgi apparatus part;Golgi membrane;integral to endoplasmic reticulum membrane;integral to lumenal side of en…	Allograft rejection;Antigen processing and presentation;Autoimmune thyroid disease;Cell adhesion molecules (CAMs);Endocytosis;Graft-versus-host disease;Natural killer cell mediated cytotoxicity;Phagosome;Type I diabetes mellitus;Viral myocarditis	8	3	56.3	19.2	23.777	0	57.673	432300000	24	22.5201	23.5845	21.5695	21.6545	23.8845	22.936	25.2358	25.4394	25.5332	25.5087	25.5662	25.3807	22.8063	20.9213	22.8876	22.4133	22.105	21.945
+	4.62621	-2.72427	B8ZZF8;A0A090N8Y5;Q9Y4Y9	B8ZZF8;A0A090N8Y5;Q9Y4Y9	U6 snRNA-associated Sm-like protein LSm5	LSM5	967	Color2 [A=255, R=169, G=169, B=169]	1	4		catabolic process;cellular catabolic process;cellular macromolecule catabolic process;cellular macromolecule metabolic process;cellular metabolic process;cellular nitrogen compound metabolic process;cellular process;exonucleolytic nuclear-transcribed mRNA catabolic process involved in deadenylation-dependent decay;gene expression;macromolecule catabolic process;macromolecule metabolic process;met…	binding;nucleic acid binding;RNA binding	cell part;cytoplasmic part;cytosol;intracellular membrane-bounded organelle;intracellular organelle;intracellular organelle part;intracellular part;macromolecular complex;membrane-bounded organelle;nuclear part;nucleus;organelle;organelle part;ribonucleoprotein complex;spliceosomal complex	RNA degradation;Spliceosome	1	1	29.7	29.7	7.0202	0	16.911	571530000	79	21.9297	23.3314	23.2906	23.4799	22.3557	21.6273	25.0997	26.1907	25.3921	25.3357	25.0141	25.3279	24.773	24.9674	24.9682	24.9001	24.067	23.994
+	12.1518	-2.70025	B2R880;P28907;H0Y950;B4E006;B4DMR7;Q4FCX6	B2R880;P28907;H0Y950	ADP-ribosyl cyclase/cyclic ADP-ribose hydrolase 1	CD38	1781	Color2 [A=255, R=169, G=169, B=169]	1	4		activation of immune response;antigen receptor-mediated signaling pathway;B cell receptor signaling pathway;biological regulation;calcium ion homeostasis;cation homeostasis;cell surface receptor linked signaling pathway;cellular calcium ion homeostasis;cellular cation homeostasis;cellular chemical homeostasis;cellular divalent inorganic cation homeostasis;cellular homeostasis;cellular ion homeost…	catalytic activity;hydrolase activity;hydrolase activity, acting on glycosyl bonds;hydrolase activity, hydrolyzing N-glycosyl compounds;lyase activity;NAD(P)+ nucleosidase activity;NAD+ nucleosidase activity;phosphorus-oxygen lyase activity;transferase activity	cell part;cell surface;extracellular membrane-bounded organelle;extracellular organelle;extracellular region part;extracellular vesicular exosome;integral to membrane;intracellular membrane-bounded organelle;intracellular organelle;intracellular part;intrinsic to membrane;membrane;membrane part;membrane-bounded organelle;membrane-bounded vesicle;nucleus;organelle;plasma membrane;vesicle	Calcium signaling pathway;Nicotinate and nicotinamide metabolism;Pancreatic secretion;Salivary secretion	13	13	40.3	40.3	34.313	0	95.734	6386800000	483	27.1489	27.1494	27.4641	27.4352	27.3686	27.3573	30.0263	30.047	30.0887	30.0331	29.9589	29.971	27.0822	26.9223	26.9923	27.0685	26.8391	27.1334
+	1.46562	-2.6896	Q53R15;A0A024R2Q5;P05976;P08590	Q53R15;A0A024R2Q5;P05976;P08590	Myosin light chain 1/3, skeletal muscle isoform;Myosin light chain 3	MYL1;MYL3	223	Color2 [A=255, R=169, G=169, B=169]	1	4		actin filament-based movement;actin filament-based process;actin-mediated cell contraction;actin-myosin filament sliding;anatomical structure development;anatomical structure morphogenesis;biological regulation;cardiac muscle contraction;cardiac muscle tissue morphogenesis;cellular component movement;cellular process;developmental process;multicellular organismal process;muscle contraction;muscle…	actin binding;actin monomer binding;binding;calcium ion binding;catalytic activity;cation binding;cytoskeletal protein binding;hydrolase activity;hydrolase activity, acting on acid anhydrides;hydrolase activity, acting on acid anhydrides, in phosphorus-containing anhydrides;ion binding;metal ion binding;motor activity;myosin binding;myosin heavy chain binding;myosin II binding;myosin II heavy cha…	A band;cell part;contractile fiber;contractile fiber part;cytoplasmic part;cytoskeletal part;cytosol;I band;intracellular non-membrane-bounded organelle;intracellular organelle;intracellular organelle part;intracellular part;macromolecular complex;muscle myosin complex;myofibril;myosin complex;myosin II complex;non-membrane-bounded organelle;organelle;organelle part;protein complex;sarcomere	Cardiac muscle contraction;Dilated cardiomyopathy;Hypertrophic cardiomyopathy (HCM)	2	2	11.4	11.4	15.603	0	26.43	7947800000	384	27.7145	27.7098	27.9297	27.9298	22.8592	22.4226	29.0195	28.9493	28.8553	28.822	28.5318	28.5254	28.9067	28.8541	28.5998	28.7605	28.5343	28.658
+	5.01169	-2.66045	A0A024R7H5;B4E0Z6;Q10589	A0A024R7H5;B4E0Z6;Q10589	Bone marrow stromal antigen 2	BST2	486	Color2 [A=255, R=169, G=169, B=169]	1	4		B cell activation;biological regulation;cell activation;cell communication;cell proliferation;cell surface receptor linked signaling pathway;cell-cell signaling;cellular process;cellular response to chemical stimulus;cellular response to cytokine stimulus;cellular response to organic substance;cellular response to stimulus;cellular response to type I interferon;cytokine-mediated signaling pathway…	binding;endopeptidase inhibitor activity;endopeptidase regulator activity;enzyme inhibitor activity;enzyme regulator activity;identical protein binding;metalloendopeptidase inhibitor activity;metalloenzyme inhibitor activity;metalloenzyme regulator activity;molecular transducer activity;peptidase inhibitor activity;peptidase regulator activity;protein binding;protein dimerization activity;protein…	anchored to membrane;apical plasma membrane;cell part;cell surface;cytoplasm;cytoplasmic part;endosome;extracellular membrane-bounded organelle;extracellular organelle;extracellular region part;extracellular vesicular exosome;Golgi apparatus;integral to membrane;integral to plasma membrane;intracellular;intracellular membrane-bounded organelle;intracellular organelle;intracellular part;intrinsic …		3	3	12.8	12.8	19.769	0	25.32	947620000	54	22.2494	22.0081	22.3285	22.7653	23.8656	22.6001	25.3627	24.4801	25.1993	25.3505	25.7648	25.6224	21.8135	22.7359	22.4479	22.1346	23.878	22.2696
+	5.5104	-2.60433	Q8IY34;F5H1C8;Q05CH4;F5GZ36;F5H251;H0YFC1	Q8IY34;F5H1C8;Q05CH4	Solute carrier family 15 member 3	SLC15A3	4293	Color2 [A=255, R=169, G=169, B=169]	1	4		cellular process;establishment of localization;establishment of protein localization;ion transport;peptide transport;protein transport;transmembrane transport;transport	active transmembrane transporter activity;secondary active transmembrane transporter activity;symporter activity;transmembrane transporter activity;transporter activity	cell part;cytoplasmic part;integral to membrane;intracellular membrane-bounded organelle;intracellular organelle;intracellular organelle part;intracellular part;intrinsic to membrane;lysosomal membrane;membrane;membrane part;membrane-bounded organelle;organelle;organelle membrane;organelle part;vacuolar membrane;vacuolar part		5	5	12.7	12.7	63.559	0	45.713	163770000	20	22.4833	21.7725	22.9745	21.7238	23.1438	23.143	25.3682	25.2998	24.9911	25.2745	24.9864	24.947	23.058	21.8878	22.3648	22.7689	21.4077	22.6363
+	7.35108	-2.56852	Q8NB16;Q5JPC5;I3L2T9;I3L2U3;I3L4A6	Q8NB16;Q5JPC5;I3L2T9	Mixed lineage kinase domain-like protein	MLKL;DKFZp667E1714	4332	Color2 [A=255, R=169, G=169, B=169]	1	4		cell death;cellular component assembly;cellular component organization;cellular component organization or biogenesis;cellular process;death;macromolecular complex assembly;macromolecular complex subunit organization;necroptosis;necrotic cell death;programmed cell death;protein complex assembly;protein complex subunit organization;protein homooligomerization;protein homotrimerization;protein oligo…	adenyl nucleotide binding;adenyl ribonucleotide binding;ATP binding;binding;catalytic activity;kinase activity;nucleotide binding;phosphotransferase activity, alcohol group as acceptor;protein binding;protein complex binding;protein kinase activity;protein serine/threonine kinase activity;purine nucleotide binding;purine ribonucleoside triphosphate binding;purine ribonucleotide binding;ribonucleo…	cell part;cytoplasm;cytoplasmic part;cytosol;intracellular part;membrane;plasma membrane		5	5	14.4	14.4	54.478	0	41.069	343840000	31	22.6615	23.0181	22.3897	22.3533	21.7886	22.4639	24.9923	24.7874	25.2232	25.1131	24.993	24.9773	23.1927	22.3719	21.9695	22.6787	22.4041	23.0485
+	3.42526	-2.55475	Q9NUL5;K7EML3	Q9NUL5;K7EML3	UPF0515 protein C19orf66	C19orf66	4723	Color2 [A=255, R=169, G=169, B=169]	1	4						2	2	13.7	13.7	33.11	0	17.945	163130000	48	21.6836	22.891	21.9039	22.1162	23.6667	23.474	26.26	26.2572	24.4994	24.5753	24.6273	24.8447	24.5982	20.7493	24.5739	22.3276	22.9551	21.1209
+	2.81832	-2.49648	Q99959;B8QGS9;B8QGS8;A0A087WXY2;B4DR79	Q99959;B8QGS9	Plakophilin-2	PKP2	4528	Color2 [A=255, R=169, G=169, B=169]	1	4		adherens junction maintenance;adherens junction organization;anatomical structure development;anatomical structure morphogenesis;biological adhesion;biological regulation;cardiac muscle tissue morphogenesis;cell adhesion;cell junction assembly;cell junction maintenance;cell junction organization;cell-cell adhesion;cell-cell junction assembly;cell-cell junction organization;cellular component asse…	alpha-catenin binding;binding;channel regulator activity;enzyme binding;intermediate filament binding;ion channel binding;kinase binding;protein binding;protein complex binding;protein complex scaffold;protein kinase binding;protein kinase C binding;sodium channel regulator activity;structural molecule activity	adherens junction;anchoring junction;cell junction;cell part;cell-cell contact zone;cell-cell junction;cytoskeletal part;desmosome;integral to membrane;intercalated disc;intermediate filament;intracellular membrane-bounded organelle;intracellular organelle;intracellular organelle part;intracellular part;intrinsic to membrane;macromolecular complex;membrane;membrane part;membrane-bounded organelle…	Arrhythmogenic right ventricular cardiomyopathy (ARVC)	7	7	12	12	97.414	0	50.494	604520000	18	21.3657	22.647	21.1071	22.4239	22.0788	22.8264	22.7161	23.3767	25.2351	25.7256	25.4847	24.8898	26.2504	25.8401	26.2181	25.7379	25.739	25.4957
+	1.2693	-2.48678	Q9UE89	Q9UE89			4793	Color2 [A=255, R=169, G=169, B=169]	1	4						6	1	91.5	32.4	7.7991	0	28.932	1366400000	102	23.2217	22.3341	22.4361	22.0824	23.1883	22.8385	22.9346	22.9713	22.309	26.4532	28.1608	28.193	21.622	27.3512	26.9781	27.4056	27.628	27.2175
+	1.11401	-2.48411	Q53HS1;Q9NRG9;F8VZ44;B4DDU7;H3BU82;F8VUB6	Q53HS1;Q9NRG9;F8VZ44;B4DDU7;H3BU82	Aladin	AAAS	4006	Color2 [A=255, R=169, G=169, B=169]	1	4		behavior;biological regulation;biosynthetic process;carbohydrate metabolic process;carbohydrate transport;cell cycle;cell cycle process;cell surface receptor linked signaling pathway;cellular biosynthetic process;cellular component disassembly;cellular component disassembly at cellular level;cellular component organization;cellular component organization at cellular level;cellular component organ…		cell part;centrosome;cytoplasm;cytoplasmic part;cytoskeletal part;envelope;intracellular membrane-bounded organelle;intracellular non-membrane-bounded organelle;intracellular organelle;intracellular organelle part;intracellular part;macromolecular complex;membrane;membrane part;membrane-bounded organelle;microtubule organizing center;non-membrane-bounded organelle;nuclear envelope;nuclear membran…	RNA transport	7	7	19	19	59.583	0.00029223	8.0514	1514800000	35	22.3426	20.7313	23.1111	23.4323	22.5695	22.9214	27.4784	22.5966	21.3446	23.2361	27.2943	28.0629	28.3441	27.2516	28.008	27.6684	27.3188	22.176
+	2.44713	-2.47112	A0A024QYW3;Q04941	A0A024QYW3;Q04941	Proteolipid protein 2	PLP2	12	Color2 [A=255, R=169, G=169, B=169]	1	4		biological regulation;cell surface receptor linked signaling pathway;cellular process;cellular response to chemical stimulus;cellular response to cytokine stimulus;cellular response to organic substance;cellular response to stimulus;chemotaxis;cytokine-mediated signaling pathway;establishment of localization;ion transmembrane transport;ion transport;locomotion;regulation of biological process;reg…	binding;chemokine binding;cytokine binding;ion transmembrane transporter activity;protein binding;substrate-specific transmembrane transporter activity;substrate-specific transporter activity;transmembrane transporter activity;transporter activity	cell part;cytoplasmic part;endoplasmic reticulum;endoplasmic reticulum membrane;endoplasmic reticulum part;extracellular membrane-bounded organelle;extracellular organelle;extracellular region part;extracellular vesicular exosome;integral to membrane;intracellular membrane-bounded organelle;intracellular organelle;intracellular organelle part;intracellular part;intrinsic to membrane;membrane;memb…		1	1	9.9	9.9	16.691	0.00070077	3.1597	349890000	22	22.4313	21.4805	22.7287	21.9086	21.6855	21.0955	25.4624	25.4794	25.7124	23.4526	24.0891	21.9611	25.226	25.2337	25.2386	25.302	25.0987	25.1542
+	3.68438	-2.45443	D3DVH1;A0A0S2Z4C9;B4DEL5;Q6IAQ2;A0A0S2Z4B7;Q99643	D3DVH1;A0A0S2Z4C9;B4DEL5;Q6IAQ2;A0A0S2Z4B7;Q99643	Succinate dehydrogenase cytochrome b560 subunit, mitochondrial	SDHC	1171	Color2 [A=255, R=169, G=169, B=169]	1	4		acetyl-CoA catabolic process;acetyl-CoA metabolic process;aerobic respiration;catabolic process;cellular catabolic process;cellular metabolic process;cellular process;cellular respiration;coenzyme catabolic process;coenzyme metabolic process;cofactor catabolic process;cofactor metabolic process;electron transport chain;energy derivation by oxidation of organic compounds;generation of precursor me…	binding;catalytic activity;cation binding;electron carrier activity;heme binding;ion binding;iron ion binding;metal ion binding;oxidoreductase activity;oxidoreductase activity, acting on the CH-CH group of donors;succinate dehydrogenase activity;tetrapyrrole binding;transition metal ion binding	cell part;cytoplasmic part;fumarate reductase complex;integral to membrane;intracellular membrane-bounded organelle;intracellular organelle;intracellular organelle part;intracellular part;intrinsic to membrane;macromolecular complex;membrane;membrane part;membrane-bounded organelle;mitochondrial inner membrane;mitochondrial membrane;mitochondrial membrane part;mitochondrial part;mitochondrial res…	Alzheimer's disease;Citrate cycle (TCA cycle);Huntington's disease;Oxidative phosphorylation;Parkinson's disease	2	2	20	20	11.291	0.00070922	3.3672	841140000	115	23.2539	23.6348	23.2704	23.9914	25.751	25.2068	26.5568	26.5055	26.6506	26.7287	26.5497	26.8436	26.1899	26.2352	26.6427	26.4671	26.4014	26.4198
+	2.56818	-2.43714	B4DS79;B4DKH5;Q7Z3M8	B4DS79;B4DKH5;Q7Z3M8		DKFZp686A01208	2117	Color2 [A=255, R=169, G=169, B=169]	1	4		cellular process;establishment of localization;establishment of localization in cell;establishment of protein localization;intracellular protein transport;intracellular transport;protein transport;transport;vesicle-mediated transport		AP-type membrane coat adaptor complex;cell part;clathrin adaptor complex;cytoplasmic part;intracellular part;macromolecular complex;membrane part;protein complex		11	1	33.1	2.6	53.851	0	19.272	465870000	64	23.7633	21.0616	22.9088	23.5839	22.7058	22.8722	23.1006	24.7265	25.742	26.1603	25.9052	25.8837	26.2632	26.2347	25.9088	25.9467	24.474	22.6527
+	4.10992	-2.4282	Q01804;A0PJA7;D6RI06	Q01804	OTU domain-containing protein 4	OTUD4	3722	Color2 [A=255, R=169, G=169, B=169]	1	4		cellular macromolecule metabolic process;cellular metabolic process;cellular process;cellular protein metabolic process;macromolecule metabolic process;macromolecule modification;metabolic process;primary metabolic process;protein deubiquitination;protein K48-linked deubiquitination;protein metabolic process;protein modification by small protein conjugation or removal;protein modification by smal…	catalytic activity;cysteine-type peptidase activity;hydrolase activity;peptidase activity;peptidase activity, acting on L-amino acid peptides;small conjugating protein-specific protease activity;ubiquitin-specific protease activity			5	5	6.8	6.8	124.04	0.00035199	15.228	917430000	24	23.2663	23.366	22.4554	22.3682	22.1118	22.1742	23.65	24.9884	25.0618	25.2676	25.7128	25.6305	24.5419	24.578	24.462	24.5099	24.372	22.5861
+	2.33776	-2.42227	A4D1T0;Q9H0J9;G5E9U9;H7C4L8	A4D1T0;Q9H0J9;G5E9U9	Poly [ADP-ribose] polymerase 12	ZC3HDC1;PARP12	1423	Color2 [A=255, R=169, G=169, B=169]	1	4			binding;catalytic activity;cation binding;ion binding;metal ion binding;NAD+ ADP-ribosyltransferase activity;transferase activity;transferase activity, transferring glycosyl groups;transferase activity, transferring pentosyl groups	cell part;intracellular membrane-bounded organelle;intracellular organelle;intracellular part;membrane-bounded organelle;nucleus;organelle		6	5	12.4	11.3	79.063	0	52.255	349300000	48	22.2669	22.4918	23.3804	22.9611	22.0259	22.4826	26.1686	21.8975	25.3496	25.4402	25.6917	25.5946	22.873	23.9393	21.2693	24.5861	24.4911	22.8325
+	1.09711	-2.41385	Q53F35;Q92688	Q53F35;Q92688	Acidic leucine-rich nuclear phosphoprotein 32 family member B	ANP32B	3986	Color2 [A=255, R=169, G=169, B=169]	1	4		activation of caspase activity;anatomical structure development;biological regulation;cellular component assembly;cellular component assembly at cellular level;cellular component organization;cellular component organization at cellular level;cellular component organization or biogenesis;cellular component organization or biogenesis at cellular level;cellular macromolecular complex assembly;cellul…	binding;enzyme binding;histone binding;protein binding;RNA polymerase binding	cell part;cytoplasm;extracellular membrane-bounded organelle;extracellular organelle;extracellular region part;extracellular vesicular exosome;intracellular membrane-bounded organelle;intracellular organelle;intracellular part;membrane-bounded organelle;membrane-bounded vesicle;nucleus;organelle;vesicle		5	3	25.6	14	28.672	0.000334	12.823	1838700000	203	21.9571	21.8133	28.1247	28.0823	27.3598	27.2113	28.1957	28.385	28.5439	27.8117	27.9685	28.1268	27.3852	22.624	27.5102	27.3263	27.1351	27.4819
+	7.9671	-2.41276	Q460N5;D3DN94;H7C5R8;H7C4Y3	Q460N5;D3DN94;H7C5R8	Poly [ADP-ribose] polymerase 14	PARP14	3967	Color2 [A=255, R=169, G=169, B=169]	1	4		biological regulation;biosynthetic process;cellular biosynthetic process;cellular macromolecule biosynthetic process;cellular macromolecule metabolic process;cellular metabolic process;cellular nitrogen compound metabolic process;cellular process;macromolecule biosynthetic process;macromolecule metabolic process;metabolic process;nitrogen compound metabolic process;nucleic acid metabolic process;…	catalytic activity;NAD+ ADP-ribosyltransferase activity;transferase activity;transferase activity, transferring glycosyl groups;transferase activity, transferring pentosyl groups	cell part;cytoplasm;intracellular membrane-bounded organelle;intracellular organelle;intracellular part;membrane;membrane-bounded organelle;nucleus;organelle;plasma membrane		19	19	15.9	15.9	202.8	0	69.673	1052500000	135	24.7138	24.9594	24.1506	24.6069	24.7521	24.6713	26.9533	26.6517	27.1052	27.1857	27.1901	27.2445	22.0103	22.4664	22.5295	23.9257	24.6782	24.3103
+	4.49816	-2.40366	Q96HQ2	Q96HQ2	CDKN2AIP N-terminal-like protein	CDKN2AIPNL	4474	Color2 [A=255, R=169, G=169, B=169]	1	4						1	1	15.5	15.5	13.196	0	22.457	236640000	34	22.2748	23.1405	22.9938	22.652	23.2007	21.328	24.7803	24.8132	25.5777	25.4928	24.7029	24.6448	22.9799	24.2332	22.9931	21.613	22.1535	25.1773
+	5.38522	-2.37905	Q8IZH9;A0A024R642;P30793;Q96T74;Q8IZH7;Q8IZH8	Q8IZH9;A0A024R642;P30793;Q96T74;Q8IZH7;Q8IZH8	GTP cyclohydrolase 1	GCH1	401	Color2 [A=255, R=169, G=169, B=169]	1	4		7,8-dihydroneopterin 3'-triphosphate biosynthetic process;alcohol biosynthetic process;alcohol metabolic process;amine biosynthetic process;amine metabolic process;aromatic compound biosynthetic process;benzene-containing compound metabolic process;biological regulation;biosynthetic process;catecholamine biosynthetic process;catecholamine metabolic process;catechol-containing compound biosyntheti…	binding;calcium ion binding;catalytic activity;cation binding;coenzyme binding;cofactor binding;cyclohydrolase activity;GTP binding;GTP cyclohydrolase activity;GTP cyclohydrolase I activity;guanyl nucleotide binding;guanyl ribonucleotide binding;hydrolase activity;hydrolase activity, acting on carbon-nitrogen (but not peptide) bonds;hydrolase activity, acting on carbon-nitrogen (but not peptide) …	cell part;cytoplasm;cytoplasmic part;cytoplasmic vesicle;cytosol;intracellular membrane-bounded organelle;intracellular organelle;intracellular organelle part;intracellular part;macromolecular complex;membrane;membrane-bounded organelle;nuclear membrane;nuclear part;nucleoplasm;nucleus;organelle;organelle membrane;organelle part;protein complex;vesicle	Folate biosynthesis	4	4	26.6	26.6	19.971	0.0045543	2.2914	120900000	8	22.9717	22.8767	21.8567	23.0339	23.6904	22.4535	25.3672	25.2372	24.9027	25.0194	25.429	25.2017	21.936	22.4763	22.3892	23.1517	20.7567	21.9132
+	1.94976	-2.34272	B7ZAR0;A0A024QZ03;O60826;B4DLA4;B4DPB6	B7ZAR0;A0A024QZ03;O60826;B4DLA4;B4DPB6	Coiled-coil domain-containing protein 22	CCDC22	22	Color2 [A=255, R=169, G=169, B=169]	1	4		biological regulation;cation homeostasis;cellular cation homeostasis;cellular chemical homeostasis;cellular copper ion homeostasis;cellular homeostasis;cellular ion homeostasis;cellular process;chemical homeostasis;copper ion homeostasis;cytoplasmic sequestering of NF-kappaB;cytoplasmic sequestering of protein;cytoplasmic sequestering of transcription factor;establishment of localization;establis…		cell part;cytoplasmic part;endosome;intracellular membrane-bounded organelle;intracellular organelle;intracellular part;membrane-bounded organelle;organelle		6	6	16.7	16.7	65.186	0	33.148	959460000	63	26.0722	26.4951	22.5445	23.0905	25.3091	26.4783	27.972	28.0299	26.9175	27.5848	26.8618	26.68	26.2006	26.0747	25.6838	25.6696	25.8585	25.7148
+	4.2475	-2.30704	A0A0S2Z5E9;Q69YN2;X6R7M0;D3DR67	A0A0S2Z5E9;Q69YN2	CWF19-like protein 1	CWF19L1	1209	Color2 [A=255, R=169, G=169, B=169]	1	4			catalytic activity			5	5	11.3	11.3	60.618	0.00031807	10.787	274370000	20	22.7466	22.9974	22.011	22.9933	22.2307	24.1942	24.6882	25.6871	25.3532	25.3521	25.0299	24.9051	23.8973	23.9576	24.6854	24.6014	23.7831	23.7775
+	6.78372	-2.29969	P17301	P17301	Integrin alpha-2	ITGA2	3295	Color2 [A=255, R=169, G=169, B=169]	1	4		anatomical structure development;anatomical structure morphogenesis;axon guidance;biological adhesion;biological regulation;blood coagulation;cell adhesion;cell adhesion mediated by integrin;cell differentiation;cell migration;cell motility;cell proliferation;cell surface receptor linked signaling pathway;cell-matrix adhesion;cell-substrate adhesion;cellular component movement;cellular component …	binding;cation binding;collagen binding;ion binding;metal ion binding;protein binding;receptor activity;viral receptor activity	adherens junction;alpha2-beta1 integrin complex;anchoring junction;axon part;axon terminus;basal part of cell;cell junction;cell outer membrane;cell part;cell projection part;cell surface;cell-substrate adherens junction;cell-substrate junction;cytoplasmic part;external encapsulating structure part;external side of plasma membrane;focal adhesion;integrin complex;intracellular membrane-bounded org…	Arrhythmogenic right ventricular cardiomyopathy (ARVC);Dilated cardiomyopathy;ECM-receptor interaction;Focal adhesion;Hematopoietic cell lineage;Hypertrophic cardiomyopathy (HCM);Pathways in cancer;Phagosome;Regulation of actin cytoskeleton;Small cell lung cancer	21	5	28.5	7.5	129.29	0	174.24	3736000000	240	25.5689	24.4566	24.7798	24.6852	25.3288	25.3106	27.3459	27.3684	27.2895	27.3337	27.3259	27.2646	27.5254	27.6513	27.6805	27.6667	28.0087	27.9076
+	4.08346	-2.26149	B7ZB11;B4DYN8;Q8TCB0;C9JUM8	B7ZB11;B4DYN8;Q8TCB0;C9JUM8	Interferon-induced protein 44	IFI44	2170	Color2 [A=255, R=169, G=169, B=169]	1	4		multi-organism process;response to biotic stimulus;response to other organism;response to stimulus;response to virus		cell part;cytoplasm;intracellular part		3	3	11.2	11.2	47.018	0.00025667	4.885	190490000	12	23.6637	22.6816	21.8114	23.7356	23.0997	22.94	24.2452	25.5125	25.2174	25.4687	25.4928	25.5645	22.8398	20.1954	21.5289	22.7354	21.7084	21.4346
+	6.33457	-2.24684	A0A024R6K8;P23381;G3V3H8;G3V3Y5;G3V277;B4DTK8;G3V423;G3V5U1;G3V456;H0YJP3;G3V3P2;G3V227;G3V3X0;G3V2Y7;G3V5W1;G3V3S7;G3V4C7;G3V4N8;G3V2F2;G3V3R3;G3V4S4;G3V313;G3V339;G3V2C0;G3V5H5;P78534;G3V4A3;G3V4Q0;G3V4N0	A0A024R6K8;P23381	Tryptophan--tRNA ligase, cytoplasmic;T1-TrpRS;T2-TrpRS	WARS	431	Color2 [A=255, R=169, G=169, B=169]	1	4		amine metabolic process;amino acid activation;anatomical structure formation involved in morphogenesis;angiogenesis;biological regulation;biosynthetic process;carboxylic acid metabolic process;cellular amine metabolic process;cellular amino acid metabolic process;cellular biosynthetic process;cellular ketone metabolic process;cellular macromolecule biosynthetic process;cellular macromolecule meta…	adenyl nucleotide binding;adenyl ribonucleotide binding;aminoacyl-tRNA ligase activity;ATP binding;binding;catalytic activity;ligase activity;ligase activity, forming aminoacyl-tRNA and related compounds;ligase activity, forming carbon-oxygen bonds;nucleotide binding;purine nucleotide binding;purine ribonucleoside triphosphate binding;purine ribonucleotide binding;ribonucleotide binding;tryptopha…	cell part;cytoplasm;cytoplasmic part;cytosol;extracellular membrane-bounded organelle;extracellular organelle;extracellular region part;extracellular vesicular exosome;intracellular membrane-bounded organelle;intracellular organelle;intracellular part;membrane-bounded organelle;membrane-bounded vesicle;nucleus;organelle;vesicle	Aminoacyl-tRNA biosynthesis;Tryptophan metabolism	31	31	75.6	75.6	53.165	0	323.31	57511000000	4530	30.7399	30.7118	30.692	30.702	30.937	30.831	33.5597	33.6506	32.8923	32.7986	32.5726	32.6209	30.7396	30.815	30.8935	30.8317	30.887	30.9786
+	6.60044	-2.18817	B7Z7Y3;Q96PD2;Q14089	B7Z7Y3;Q96PD2	Discoidin, CUB and LCCL domain-containing protein 2	DCBLD2	2287	Color2 [A=255, R=169, G=169, B=169]	1	4		biological regulation;cellular process;cellular response to stimulus;intracellular receptor mediated signaling pathway;negative regulation of biological process;negative regulation of cell growth;negative regulation of cellular process;negative regulation of growth;regulation of biological process;regulation of cell growth;regulation of cellular component organization;regulation of cellular proce…		cell part;cell surface;integral to membrane;integral to plasma membrane;intrinsic to membrane;intrinsic to plasma membrane;membrane part;plasma membrane part		5	5	13.6	13.6	73.743	0	51.885	376840000	20	22.0826	23.0434	23.0112	23.307	22.5862	22.8359	24.9698	24.8847	24.9964	25.1091	25.1104	24.925	24.6223	24.5577	24.5919	24.6213	24.8226	24.927
+	5.75496	-2.16124	Q6NZX3;Q53Z63;B2RBH2;P21589;Q96B60;H0Y7R7;H0Y3X5;B3KQK1	Q6NZX3;Q53Z63;B2RBH2;P21589;Q96B60	5-nucleotidase	NT5E	1813	Color2 [A=255, R=169, G=169, B=169]	1	4		adenosine biosynthetic process;adenosine metabolic process;AMP catabolic process;AMP metabolic process;biological adhesion;biological regulation;biosynthetic process;catabolic process;cell adhesion;cell-cell adhesion;cellular aromatic compound metabolic process;cellular biosynthetic process;cellular catabolic process;cellular macromolecule metabolic process;cellular metabolic process;cellular nit…	5'-nucleotidase activity;binding;catalytic activity;cation binding;hydrolase activity;hydrolase activity, acting on ester bonds;ion binding;metal ion binding;nucleotidase activity;nucleotide binding;phosphatase activity;phosphoric ester hydrolase activity	anchored to membrane;cell part;cell surface;cytoplasm;extracellular membrane-bounded organelle;extracellular organelle;extracellular region part;extracellular vesicular exosome;intracellular part;intrinsic to membrane;membrane;membrane part;membrane-bounded organelle;membrane-bounded vesicle;organelle;plasma membrane;vesicle	Nicotinate and nicotinamide metabolism;Purine metabolism;Pyrimidine metabolism	10	10	27.9	27.9	63.307	0	40.958	1310700000	100	24.6538	24.4396	24.7018	24.2495	24.7964	24.8542	27.2129	27.2331	26.9319	26.9331	26.1732	26.1786	26.1373	26.1041	26.2406	25.9033	26.5361	26.5833
+	4.76059	-2.14164	D3DTX7;CON__Q862S4;B7Z4S2	D3DTX7		COL1A1	2510	Color2 [A=255, R=169, G=169, B=169]	1	4			extracellular matrix structural constituent;structural molecule activity	collagen;extracellular matrix part;extracellular region part		32	2	62.6	2.5	84.739	0	78.372	6350500000	145	26.2601	26.2216	25.1942	25.0245	25.0311	24.7271	27.7948	27.2967	27.4409	27.4742	27.681	27.6208	28.266	28.2918	28.1503	28.108	25.5892	25.6203
+	1.49914	-2.11558	Q6ZUY8;A0A0A0MT32;B3KU19;B3KRG8;P38571;B4DE67;Q5T073;A8K2H6;Q5T770	Q6ZUY8;A0A0A0MT32;B3KU19;B3KRG8;P38571;B4DE67;Q5T073;A8K2H6	Lipase;Lysosomal acid lipase/cholesteryl ester hydrolase	LIPA	4192	Color2 [A=255, R=169, G=169, B=169]	1	4		anatomical structure development;anatomical structure homeostasis;anatomical structure morphogenesis;biological regulation;catabolic process;cell morphogenesis;cell proliferation;cellular component morphogenesis;cellular component organization;cellular component organization or biogenesis;cellular developmental process;cellular process;cytokine production;defense response;developmental process;ho…	carboxylic ester hydrolase activity;catalytic activity;hydrolase activity;hydrolase activity, acting on ester bonds;lipase activity;sterol esterase activity	cell part;cytoplasmic part;extracellular membrane-bounded organelle;extracellular organelle;extracellular region part;extracellular vesicular exosome;intracellular membrane-bounded organelle;intracellular organelle;intracellular part;lysosome;lytic vacuole;membrane-bounded organelle;membrane-bounded vesicle;organelle;vacuole;vesicle	Lysosome;Steroid biosynthesis	7	7	33.4	33.4	45.435	0	41.624	916270000	58	22.6527	22.2498	23.16	23.4962	25.3023	25.3907	22.5977	26.3603	26.3931	26.3103	26.6947	26.5891	27.1259	26.8709	27.0423	26.9991	26.9152	27.0058
+	3.3675	-2.1099	Q5T6U8;Q6IPL9	Q5T6U8;Q6IPL9		HMGA1	4086	Color2 [A=255, R=169, G=169, B=169]	1	4		biological regulation;regulation of biological process;regulation of biosynthetic process;regulation of cellular biosynthetic process;regulation of cellular macromolecule biosynthetic process;regulation of cellular metabolic process;regulation of cellular process;regulation of gene expression;regulation of macromolecule biosynthetic process;regulation of macromolecule metabolic process;regulation…	binding;DNA binding;nucleic acid binding	cell part;chromatin;chromosomal part;intracellular membrane-bounded organelle;intracellular organelle;intracellular organelle part;intracellular part;membrane-bounded organelle;nucleus;organelle;organelle part		2	1	14.6	14.6	10.679	0.0057655	2.0688	1966500000	205	24.3697	24.3825	25.5111	23.6727	22.795	25.0498	26.2248	26.804	26.145	26.2217	26.5872	26.4576	25.5039	25.5947	24.1989	24.6454	24.3286	24.2713
+	2.63811	-2.07923	A0A024RDG0;Q9C0K1	A0A024RDG0;Q9C0K1	Zinc transporter ZIP8	SLC39A8	809	Color2 [A=255, R=169, G=169, B=169]	1	4		cadmium ion transmembrane transport;cadmium ion transport;cation transport;cellular process;divalent inorganic cation transport;divalent metal ion transport;establishment of localization;ion transmembrane transport;ion transport;metal ion transport;transition metal ion transport;transmembrane transport;transport;zinc ion transport	cation transmembrane transporter activity;ion transmembrane transporter activity;metal ion transmembrane transporter activity;substrate-specific transmembrane transporter activity;substrate-specific transporter activity;transmembrane transporter activity;transporter activity	cell part;integral to membrane;intrinsic to membrane;membrane;membrane part;organelle membrane;organelle part;plasma membrane		1	1	4.8	4.8	49.63	0	28.274	308220000	158	22.6147	22.9893	24.9965	25.3249	22.7907	22.8853	25.9286	25.9845	25.2607	25.3754	25.6891	25.8384	25.9167	25.8223	25.9468	26.0416	25.9465	25.892
+	10.6099	-2.07655	A0A024RBK4;O14545;F8VWK2;F8VVF3;F8VNX8;S4R2Z9	A0A024RBK4;O14545;F8VWK2;F8VVF3;F8VNX8	TRAF-type zinc finger domain-containing protein 1	TRAFD1	729	Color2 [A=255, R=169, G=169, B=169]	1	4		biological regulation;negative regulation of biological process;negative regulation of defense response;negative regulation of immune response;negative regulation of immune system process;negative regulation of innate immune response;negative regulation of response to stimulus;regulation of biological process;regulation of defense response;regulation of immune response;regulation of immune system…	binding;cation binding;ion binding;metal ion binding			4	4	10.5	10.5	64.84	0	19.826	1205800000	136	24.0157	23.9859	24.0464	23.9646	24.1134	24.2595	26.1227	26.1663	26.2155	26.3067	26.0732	25.9604	25.2479	25.2845	25.2	25.2618	25.1007	25.1565
+	2.52729	-2.07246	O75607	O75607	Nucleoplasmin-3	NPM3	3077	Color2 [A=255, R=169, G=169, B=169]	1	4		biosynthetic process;cellular biosynthetic process;cellular macromolecule biosynthetic process;cellular macromolecule metabolic process;cellular metabolic process;cellular nitrogen compound metabolic process;cellular process;macromolecule biosynthetic process;macromolecule metabolic process;metabolic process;ncRNA metabolic process;ncRNA processing;nitrogen compound metabolic process;nucleic acid…		cell part;intracellular non-membrane-bounded organelle;intracellular organelle;intracellular organelle part;intracellular part;non-membrane-bounded organelle;nuclear part;nucleolus;organelle;organelle part		3	3	29.2	29.2	19.343	0	243.57	465450000	53	23.6017	21.9962	22.8454	22.4677	21.6431	22.9299	22.9133	23.7487	24.9939	24.9889	25.6052	25.6685	26.0427	25.7914	25.7062	25.6876	25.6372	25.6441
+	2.62079	-2.04057	Q5SZE2;Q5SZE3;H0YKH6;Q5SZE4;Q5SZE1;H0YNU7;A8K4M4;Q96G23	Q5SZE2;Q5SZE3;H0YKH6;Q5SZE4;Q5SZE1;H0YNU7;A8K4M4;Q96G23	Ceramide synthase 2	CERS2	1552	Color2 [A=255, R=169, G=169, B=169]	1	4		biosynthetic process;cellular biosynthetic process;cellular lipid metabolic process;cellular metabolic process;cellular process;ceramide biosynthetic process;ceramide metabolic process;lipid biosynthetic process;lipid metabolic process;membrane lipid biosynthetic process;membrane lipid metabolic process;metabolic process;primary metabolic process;small molecule metabolic process;sphingoid biosynt…	binding;catalytic activity;DNA binding;N-acyltransferase activity;nucleic acid binding;sphingosine N-acyltransferase activity;transferase activity;transferase activity, transferring acyl groups;transferase activity, transferring acyl groups other than amino-acyl groups	cell part;cytoplasmic part;endoplasmic reticulum;endoplasmic reticulum membrane;endoplasmic reticulum part;integral to membrane;intracellular membrane-bounded organelle;intracellular organelle;intracellular organelle part;intracellular part;intrinsic to membrane;membrane;membrane part;membrane-bounded organelle;nuclear membrane;nuclear part;nucleus;organelle;organelle membrane;organelle part		1	1	12.5	12.5	15.32	0.00048733	3.8499	400710000	34	23.4746	23.9208	22.4224	22.6082	25.0294	22.1987	24.1831	25.4006	26.0062	25.5031	25.3527	25.4518	24.4774	21.5041	23.4343	21.7046	24.3896	23.0329
+	1.88523	-2.03587	A8KAQ6;B4E3W1;Q9Y679;Q68CX8	A8KAQ6;B4E3W1;Q9Y679;Q68CX8	Ancient ubiquitous protein 1	AUP1;DKFZp686P12272	1666	Color2 [A=255, R=169, G=169, B=169]	1	4			catalytic activity;transferase activity;transferase activity, transferring acyl groups	cell part;cytoplasmic part;endoplasmic reticulum membrane;endoplasmic reticulum part;extracellular membrane-bounded organelle;extracellular organelle;extracellular region part;extracellular vesicular exosome;integral to membrane;intracellular organelle part;intracellular part;intrinsic to membrane;membrane;membrane part;membrane-bounded organelle;membrane-bounded vesicle;organelle;organelle membr…		2	2	7.6	7.6	45.805	0.00030731	9.581	200590000	16	22.2623	22.4184	23.1888	21.7911	23.6604	21.1429	24.9296	21.7502	25.5217	25.3516	24.5694	24.5565	24.0923	24.0048	24.07	24.4171	24.2874	24.0735
+	3.7195	-2.0321	C9J7K9;O15162;H7C5I5;C9J0H3;C9J9P4;C9JE06	C9J7K9;O15162;H7C5I5;C9J0H3;C9J9P4;C9JE06	Phospholipid scramblase 1	PLSCR1	2338	Color2 [A=255, R=169, G=169, B=169]	1	4		acute inflammatory response;acute-phase response;apoptosis;biological regulation;biosynthetic process;cell activation;cell death;cellular biosynthetic process;cellular component organization;cellular component organization or biogenesis;cellular lipid metabolic process;cellular membrane organization;cellular metabolic process;cellular process;death;defense response;defense response to virus;glyce…	binding;calcium ion binding;cation binding;CD4 receptor binding;DNA binding;enzyme binding;epidermal growth factor receptor binding;growth factor receptor binding;ion binding;lipid transporter activity;metal ion binding;nucleic acid binding;nucleic acid binding transcription factor activity;phospholipid scramblase activity;phospholipid transporter activity;protein binding;protein domain specific …	cell part;cytoplasmic part;cytosol;extracellular matrix;extracellular membrane-bounded organelle;extracellular organelle;extracellular region part;extracellular vesicular exosome;Golgi apparatus;integral to membrane;integral to plasma membrane;intracellular membrane-bounded organelle;intracellular non-membrane-bounded organelle;intracellular organelle;intracellular organelle part;intracellular pa…		4	4	19.3	19.3	34.217	0	56.199	620660000	42	24.0741	22.1057	24.0218	23.463	22.8498	23.6425	25.126	24.8473	25.8109	25.9462	25.4509	25.1683	21.3529	20.317	22.8259	22.0929	23.8667	23.814
+	10.2731	-2.01231	A0A0A0MTR7;A0A0A0MTC1;Q63HN8;A0A024R8W2;Q9H932;Q6ZRW9	A0A0A0MTR7;A0A0A0MTC1;Q63HN8	E3 ubiquitin-protein ligase RNF213	RNF213	1021	Color2 [A=255, R=169, G=169, B=169]	1	4		cellular macromolecule metabolic process;cellular metabolic process;cellular process;cellular protein metabolic process;macromolecule metabolic process;macromolecule modification;metabolic process;primary metabolic process;protein autoubiquitination;protein metabolic process;protein modification by small protein conjugation;protein modification by small protein conjugation or removal;protein modi…	acid-amino acid ligase activity;ATPase activity;binding;catalytic activity;cation binding;hydrolase activity;hydrolase activity, acting on acid anhydrides;hydrolase activity, acting on acid anhydrides, in phosphorus-containing anhydrides;ion binding;ligase activity;ligase activity, forming carbon-nitrogen bonds;metal ion binding;nucleoside-triphosphatase activity;pyrophosphatase activity;small co…	cell part;cytoplasm;intracellular non-membrane-bounded organelle;intracellular organelle;intracellular organelle part;intracellular part;membrane;non-membrane-bounded organelle;nuclear part;nucleolus;organelle;organelle part		70	70	19.4	19.4	591.4	0	224.06	4661400000	357	26.8836	26.6512	26.9125	26.827	26.6763	26.6466	28.7801	29.0115	28.7217	28.727	28.6969	28.7338	26.8147	26.7709	26.7049	26.9164	26.5128	26.5119
+	2.21416	-2.00971	F2VNJ3;D7NNN5;D7NNN1;D7NNN0;D7NNM8;D7NNM7;D7NNM2;D6MLH8;D6MLH5;D6MLH3;D6MLH2;D6MLH1;A7E1B9	F2VNJ3;D7NNN5;D7NNN1;D7NNN0;D7NNM8;D7NNM7;D7NNM2;D6MLH8;D6MLH5;D6MLH3;D6MLH2;D6MLH1;A7E1B9		HLA-A	1479	Color2 [A=255, R=169, G=169, B=169]	1	4		antigen processing and presentation;antigen processing and presentation of peptide antigen;antigen processing and presentation of peptide antigen via MHC class I;biological regulation;immune response;immune system process;positive regulation of adaptive immune response;positive regulation of adaptive immune response based on somatic recombination of immune receptors built from immunoglobulin supe…	antigen binding;binding;peptide antigen binding;peptide binding	cell part;macromolecular complex;membrane part;MHC class I protein complex;MHC protein complex;plasma membrane part;protein complex		7	1	42.5	9.4	21.017	0.0003406	13.676	1424800000	188	23.0146	23.918	22.2479	22.4433	21.1566	23.1513	22.6564	24.3615	25.4433	24.8487	25.2753	25.4049	24.6504	24.2992	24.9492	25.0032	25.5926	25.3845
+	6.95587	-2.0004	Q96C23;B8ZZ75;Q12915;H7C320;H7C1B5	Q96C23;B8ZZ75;Q12915	Aldose 1-epimerase	GALM;Ibd1	4444	Color2 [A=255, R=169, G=169, B=169]	1	4		alcohol metabolic process;carbohydrate metabolic process;cellular carbohydrate metabolic process;cellular metabolic process;cellular process;galactose metabolic process;glucose metabolic process;hexose metabolic process;metabolic process;monosaccharide metabolic process;primary metabolic process;small molecule metabolic process	aldose 1-epimerase activity;binding;carbohydrate binding;catalytic activity;isomerase activity;racemase and epimerase activity;racemase and epimerase activity, acting on carbohydrates and derivatives	cell part;cytoplasm;extracellular membrane-bounded organelle;extracellular organelle;extracellular region part;extracellular vesicular exosome;intracellular part;membrane-bounded organelle;membrane-bounded vesicle;organelle;vesicle	Glycolysis / Gluconeogenesis	7	7	33.3	33.3	37.765	0	61.897	1678100000	107	24.8004	24.5353	24.868	25.1634	25.1297	25.119	27.177	27.3299	26.9779	26.7445	26.6477	26.7411	25.9871	25.9261	25.9608	25.9146	25.9371	26.0033
+	3.30215	-1.98958	U6FVB0;B4DUJ2	U6FVB0	Tyrosine-protein kinase receptor	CD74-Ntrk1 fusion gene	4999	Color2 [A=255, R=169, G=169, B=169]	1	4		antigen processing and presentation;biological regulation;cell surface receptor linked signaling pathway;cellular process;cellular response to stimulus;enzyme linked receptor protein signaling pathway;establishment of localization;establishment of localization in cell;establishment of protein localization;immune response;immune system process;intracellular protein transport;intracellular transpor…	adenyl nucleotide binding;adenyl ribonucleotide binding;ATP binding;binding;catalytic activity;kinase activity;molecular transducer activity;nucleotide binding;phosphotransferase activity, alcohol group as acceptor;protein kinase activity;protein tyrosine kinase activity;purine nucleotide binding;purine ribonucleoside triphosphate binding;purine ribonucleotide binding;receptor activity;ribonucleo…	cell part;integral to membrane;intrinsic to membrane;membrane part		3	1	7	2.6	70.334	0.00033179	12.45	609170000	44	23.0197	24.2836	22.2859	23.1848	24.5974	22.4281	25.2467	25.3273	25.2865	25.4758	25.0127	25.3879	24.8046	24.9563	24.6399	24.8607	25.069	24.991
+	2.11165	-1.98478	A8K0A4;A0A0G2JJD3;O95870;F2Z3H2;A0A0G2JI89	A8K0A4;A0A0G2JJD3;O95870;F2Z3H2;A0A0G2JI89	Abhydrolase domain-containing protein 16A	ABHD16A	1103	Color2 [A=255, R=169, G=169, B=169]	1	4			catalytic activity;hydrolase activity	cell part;integral to membrane;intrinsic to membrane;membrane part		2	2	6.8	6.8	63.259	0	52.66	322800000	22	23.4539	22.746	23.3495	22.2831	22.2349	21.4066	23.2504	22.6984	25.4416	25.3839	25.2645	25.3438	24.1757	24.2111	21.2124	23.9127	23.8208	24.0594
+	2.03455	-1.97841	P02795;P13640;Q8TDC4;CON__P67983;Q8TE66;H3BSF1;H3BSP9;P04731	P02795;P13640	Metallothionein-2;Metallothionein-1G	MT2A;MT1G	3175	Color2 [A=255, R=169, G=169, B=169]	1	4		biological regulation;cation homeostasis;cell activation;cell differentiation;cell surface receptor linked signaling pathway;cellular cation homeostasis;cellular chemical homeostasis;cellular copper ion homeostasis;cellular developmental process;cellular homeostasis;cellular ion homeostasis;cellular process;cellular response to cadmium ion;cellular response to chemical stimulus;cellular response …	binding;cation binding;drug binding;ion binding;metal ion binding;transition metal ion binding;zinc ion binding	cell part;cytoplasm;cytoplasmic part;cytosol;intracellular membrane-bounded organelle;intracellular organelle;intracellular part;membrane-bounded organelle;nucleus;organelle;perinuclear region of cytoplasm	Mineral absorption	5	2	83.6	62.3	6.0422	0	103.88	1529000000	222	20.9347	21.0348	21.1363	20.8476	20.5494	20.5096	22.1634	22.2568	21.4889	21.5931	24.7215	24.6593	26.9358	27.0491	26.4722	26.4856	23.1361	23.6375
+	2.21544	-1.94965	E7ENL6;B7ZW00;D9ZGF2;P12111;B4E0A4;Q63HQ4;Q59F25;Q6MZG6;Q8N4Z1	E7ENL6;B7ZW00;D9ZGF2;P12111;B4E0A4;Q63HQ4	Collagen alpha-3(VI) chain	COL6A3;DKFZp686K04147	2305	Color2 [A=255, R=169, G=169, B=169]	1	4		anatomical structure development;axon guidance;biological adhesion;cell adhesion;cellular component disassembly;cellular component disassembly at cellular level;cellular component organization;cellular component organization at cellular level;cellular component organization or biogenesis;cellular component organization or biogenesis at cellular level;cellular process;chemotaxis;collagen catabolic…	endopeptidase inhibitor activity;endopeptidase regulator activity;enzyme inhibitor activity;enzyme regulator activity;peptidase inhibitor activity;peptidase regulator activity;serine-type endopeptidase inhibitor activity	anchoring collagen;cell part;collagen;collagen type VI;cytoplasmic part;endoplasmic reticulum lumen;endoplasmic reticulum part;extracellular matrix;extracellular matrix part;extracellular membrane-bounded organelle;extracellular organelle;extracellular region;extracellular region part;extracellular space;extracellular vesicular exosome;intracellular organelle lumen;intracellular organelle part;in…	ECM-receptor interaction;Focal adhesion;Protein digestion and absorption	5	5	3.2	3.2	278.11	0.00026323	5.419	445910000	15	22.2716	22.596	23.4984	22.3514	22.2366	22.4586	25.2016	25.4611	22.0466	25.4486	24.3182	24.6344	25.437	24.9946	25.3135	25.4844	25.522	25.4972
+	4.18929	-1.92727	Q9NXH8	Q9NXH8	Torsin-4A	TOR4A	4745	Color2 [A=255, R=169, G=169, B=169]	1	4			adenyl nucleotide binding;adenyl ribonucleotide binding;ATP binding;binding;nucleotide binding;purine nucleotide binding;purine ribonucleoside triphosphate binding;purine ribonucleotide binding;ribonucleotide binding	cell part;integral to membrane;intrinsic to membrane;membrane part		9	9	27	27	46.914	0.00035014	14.956	272160000	36	22.3483	23.7759	23.8902	24.0454	24.0715	23.4953	24.9891	25.4171	25.4843	25.839	25.7286	25.7322	23.1273	24.1858	22.8221	24.8076	23.1338	23.3744
+	2.68032	-1.90528	Q8IZH2;H7C5E4;B3KW17;B4E2K3;C9JCZ8	Q8IZH2;H7C5E4;B3KW17	5-3 exoribonuclease 1	XRN1	4303	Color2 [A=255, R=169, G=169, B=169]	1	4		catabolic process;cellular catabolic process;cellular macromolecule catabolic process;cellular macromolecule metabolic process;cellular metabolic process;cellular nitrogen compound metabolic process;cellular process;exonucleolytic nuclear-transcribed mRNA catabolic process involved in deadenylation-dependent decay;gene expression;histone mRNA catabolic process;histone mRNA metabolic process;macro…	5'-3' exonuclease activity;binding;catalytic activity;DNA binding;exonuclease activity;hydrolase activity;hydrolase activity, acting on ester bonds;nuclease activity;nucleic acid binding	cell part;cytoplasm;cytoplasmic mRNA processing body;cytoplasmic part;cytoskeleton;cytosol;Golgi apparatus;intermediate filament cytoskeleton;intracellular membrane-bounded organelle;intracellular non-membrane-bounded organelle;intracellular organelle;intracellular part;macromolecular complex;membrane;membrane-bounded organelle;non-membrane-bounded organelle;organelle;plasma membrane;ribonucleopr…	Ribosome biogenesis in eukaryotes;RNA degradation	7	7	7.3	7.3	194.1	0.00033546	12.99	408600000	26	24.603	24.5615	22.9877	23.1685	24.6543	21.9673	25.249	25.8397	25.5515	25.5772	25.5631	25.5933	24.7213	24.9167	25.0592	24.887	24.5066	25.0616
+	2.00107	-1.90402	B7Z6B3;B2R6C4;Q00765;B7Z332;B7Z510;H0Y8J8;B7Z2A3	B7Z6B3;B2R6C4;Q00765;B7Z332;B7Z510;H0Y8J8;B7Z2A3	Receptor expression-enhancing protein;Receptor expression-enhancing protein 5	REEP5	1750	Color2 [A=255, R=169, G=169, B=169]	1	4				cell part;extracellular membrane-bounded organelle;extracellular organelle;extracellular region part;extracellular vesicular exosome;integral to membrane;intrinsic to membrane;membrane part;membrane-bounded organelle;membrane-bounded vesicle;organelle;vesicle		2	2	12.2	12.2	17.758	0.0009122	2.8696	730370000	61	24.6605	24.3634	22.4261	24.581	21.2713	22.1722	25.199	25.1418	25.2441	25.2671	24.9747	25.0719	24.1307	24.4242	24.5716	22.3896	24.0456	23.9933
+	5.00256	-1.89465	B4DLW5;Q9Y508;H0UI65;A0A096LNV3;A0A096LP02;A0A096LNT1;A0A096LNN8;A0A096LPF9	B4DLW5;Q9Y508;H0UI65;A0A096LNV3;A0A096LP02	E3 ubiquitin-protein ligase RNF114	RNF114;ZNF313	2058	Color2 [A=255, R=169, G=169, B=169]	1	4		cell differentiation;cellular developmental process;cellular macromolecule metabolic process;cellular metabolic process;cellular process;cellular protein metabolic process;developmental process;gamete generation;macromolecule metabolic process;macromolecule modification;male gamete generation;metabolic process;multicellular organismal development;multicellular organismal process;multicellular org…	binding;catalytic activity;cation binding;ion binding;ligase activity;metal ion binding;transition metal ion binding;zinc ion binding	cell part;cytoplasm;intracellular;intracellular membrane-bounded organelle;intracellular organelle;intracellular part;membrane-bounded organelle;nucleus;organelle		4	4	39.4	39.4	17.641	0	52.906	854800000	68	23.5772	24.1831	24.3408	22.8293	23.2873	23.464	25.6019	25.4548	25.5455	25.4615	25.5428	25.4431	24.7787	24.9761	24.9956	24.7901	24.8555	24.9578
+	2.41336	-1.8831	B4DUQ1;Q5T6W2;B3KU16;S4R457;S4R359	B4DUQ1;Q5T6W2		HNRNPK	2140	Color2 [A=255, R=169, G=169, B=169]	1	4			binding;nucleic acid binding;RNA binding	cell part;intracellular part;macromolecular complex;ribonucleoprotein complex;viral nucleocapsid;virion part	Spliceosome	21	1	54.4	2.7	48.51	0.00049188	4.0375	403980000	36	22.6498	22.3207	22.4652	22.3896	24.2585	22.3498	24.7257	24.797	25.1587	25.1562	25.2219	22.6728	24.5961	24.6319	24.4702	21.9655	24.5555	23.5074
+	1.32685	-1.86033	R4GN99;B2R6X6;A0A024QZS4;P30405;H0Y548	R4GN99;B2R6X6;A0A024QZS4;P30405;H0Y548	Peptidyl-prolyl cis-trans isomerase;Peptidyl-prolyl cis-trans isomerase F, mitochondrial	PPIF	62	Color2 [A=255, R=169, G=169, B=169]	1	4		apoptotic mitochondrial changes;biological regulation;cell death;cellular component organization;cellular component organization at cellular level;cellular component organization or biogenesis;cellular component organization or biogenesis at cellular level;cellular macromolecule metabolic process;cellular membrane organization;cellular metabolic process;cellular process;cellular protein metabolic…	binding;catalytic activity;cis-trans isomerase activity;cyclosporin A binding;drug binding;isomerase activity;peptide binding;peptidyl-prolyl cis-trans isomerase activity	cell part;cytoplasmic part;intracellular organelle lumen;intracellular organelle part;intracellular part;membrane;membrane-enclosed lumen;mitochondrial inner membrane;mitochondrial matrix;mitochondrial membrane;mitochondrial part;organelle inner membrane;organelle lumen;organelle membrane;organelle part	Toxoplasmosis	3	3	40.7	40.7	15.35	0	38.581	599850000	36	22.7388	23.2403	23.1073	22.3222	25.6037	25.8075	26.0175	22.9648	26.4917	26.2164	26.0466	26.2447	22.6756	25.9821	25.7814	22.6104	25.9676	26.0257
+	1.49679	-1.85316	B7Z4A1;O14949	B7Z4A1;O14949	Cytochrome b-c1 complex subunit 8	UQCRQ	2258	Color2 [A=255, R=169, G=169, B=169]	1	4		anatomical structure development;cell development;cellular developmental process;cellular metabolic process;cellular process;central nervous system neuron development;cerebellar Purkinje cell layer development;developmental process;electron transport chain;forebrain neuron development;generation of precursor metabolites and energy;hippocampus development;hypothalamus development;metabolic process…	catalytic activity;cation transmembrane transporter activity;hydrogen ion transmembrane transporter activity;inorganic cation transmembrane transporter activity;ion transmembrane transporter activity;monovalent inorganic cation transmembrane transporter activity;oxidoreductase activity;oxidoreductase activity, acting on diphenols and related substances as donors;oxidoreductase activity, acting on…	cell part;cytoplasmic part;intracellular membrane-bounded organelle;intracellular organelle;intracellular organelle part;intracellular part;membrane;membrane part;membrane-bounded organelle;mitochondrial inner membrane;mitochondrial membrane;mitochondrial part;mitochondrion;organelle;organelle inner membrane;organelle membrane;organelle part;respiratory chain	Alzheimer's disease;Cardiac muscle contraction;Huntington's disease;Oxidative phosphorylation;Parkinson's disease	1	1	17.3	17.3	8.3106	0	52.528	647030000	67	22.4772	22.8201	22.8028	22.6378	21.7843	23.9133	25.245	23.412	26.5061	26.4192	23.322	22.6501	26.0033	26.1096	26.1661	26.0275	26.2808	26.3286
+	1.53469	-1.84779	A5PLM9;B3KQK4;A0A024R276;P07711;Q9HBQ7;Q6LAF7;Q5T8F0	A5PLM9;B3KQK4;A0A024R276;P07711;Q9HBQ7	Cathepsin L1;Cathepsin L1 heavy chain;Cathepsin L1 light chain	CTSL1;CTSL	1446	Color2 [A=255, R=169, G=169, B=169]	1	4		activation of immune response;activation of innate immune response;adaptive immune response;antigen processing and presentation;antigen processing and presentation of exogenous antigen;antigen processing and presentation of exogenous peptide antigen;antigen processing and presentation of exogenous peptide antigen via MHC class II;antigen processing and presentation of peptide antigen;antigen proc…	binding;catalytic activity;collagen binding;cysteine-type endopeptidase activity;cysteine-type peptidase activity;endopeptidase activity;fibronectin binding;glycoprotein binding;histone binding;hydrolase activity;peptidase activity;peptidase activity, acting on L-amino acid peptides;protein binding;proteoglycan binding	cell part;cytoplasmic part;extracellular membrane-bounded organelle;extracellular organelle;extracellular region;extracellular region part;extracellular space;extracellular vesicular exosome;intracellular membrane-bounded organelle;intracellular organelle;intracellular organelle lumen;intracellular organelle part;intracellular part;lysosomal lumen;lysosome;lytic vacuole;membrane-bounded organelle…	Antigen processing and presentation;Lysosome;Phagosome;Rheumatoid arthritis	4	4	21.6	21.6	37.533	0.00028169	6.982	1465500000	46	22.0218	22.5066	22.8721	25.6311	21.871	24.4089	25.8683	25.9385	25.9528	24.6935	23.9919	23.9532	24.9726	24.6659	25.8481	24.8991	25.9322	26.4103
+	2.08431	-1.84651	Q8IY21;D6R944	Q8IY21	Probable ATP-dependent RNA helicase DDX60	DDX60	4292	Color2 [A=255, R=169, G=169, B=169]	1	4		defense response;defense response to virus;immune effector process;immune response;immune system process;innate immune response;multi-organism process;response to biotic stimulus;response to other organism;response to stimulus;response to stress;response to virus	adenyl nucleotide binding;adenyl ribonucleotide binding;ATP binding;binding;catalytic activity;DNA binding;double-stranded DNA binding;double-stranded RNA binding;helicase activity;hydrolase activity;hydrolase activity, acting on acid anhydrides;hydrolase activity, acting on acid anhydrides, in phosphorus-containing anhydrides;nucleic acid binding;nucleoside-triphosphatase activity;nucleotide bin…	cell part;cytoplasm;cytoskeleton;intermediate filament cytoskeleton;intracellular non-membrane-bounded organelle;intracellular organelle;intracellular part;non-membrane-bounded organelle;organelle		5	5	4.7	4.7	197.85	0.00025113	4.3801	106070000	10	23.201	23.565	20.9946	22.2208	21.4914	22.9601	24.7579	24.8299	24.6947	24.399	24.448	22.3826	21.5165	21.455	22.773	22.0399	21.7569	22.8062
+	2.02975	-1.84289	A0A024R184;Q9H553;A0A0A0MTE0;B3KNL8	A0A024R184;Q9H553	Alpha-1,3/1,6-mannosyltransferase ALG2	ALG2	143	Color2 [A=255, R=169, G=169, B=169]	1	4		biosynthetic process;carbohydrate biosynthetic process;carbohydrate metabolic process;cellular carbohydrate metabolic process;cellular macromolecule metabolic process;cellular metabolic process;cellular process;cellular protein metabolic process;dolichol-linked oligosaccharide biosynthetic process;glycosylation;macromolecule glycosylation;macromolecule metabolic process;macromolecule modification…	alpha-1,3-mannosyltransferase activity;alpha-1,6-mannosyltransferase activity;binding;calcium-dependent protein binding;catalytic activity;glycolipid 3-alpha-mannosyltransferase activity;glycolipid 6-alpha-mannosyltransferase activity;glycolipid mannosyltransferase activity;mannosyltransferase activity;protein binding;protein dimerization activity;protein heterodimerization activity;protein N-ter…	cell part;cytoplasm;cytoplasmic part;endoplasmic reticulum membrane;endoplasmic reticulum part;integral to membrane;intracellular membrane-bounded organelle;intracellular organelle;intracellular organelle part;intracellular part;intrinsic to membrane;membrane;membrane part;membrane-bounded organelle;nucleus;organelle;organelle membrane;organelle part;perinuclear region of cytoplasm	N-Glycan biosynthesis;Various types of N-glycan biosynthesis	5	5	19	19	47.091	0.00034807	14.667	731600000	48	22.9197	22.3787	22.9496	23.754	25.6906	25.3509	25.2758	25.4938	26.0714	25.7184	25.8954	25.646	26.2928	26.4675	26.5246	26.6245	25.8917	26.2256
+	3.33758	-1.83233	B4DTS2;Q9BZL6;Q8N2H2;B4E125;A0JLT6;M0R2Z8;M0QZ82	B4DTS2;Q9BZL6;Q8N2H2;B4E125;A0JLT6	Serine/threonine-protein kinase;Serine/threonine-protein kinase D2;Protein kinase C	PRKD2	2130	Color2 [A=255, R=169, G=169, B=169]	1	4		activation of immune response;anatomical structure formation involved in morphogenesis;anatomical structure morphogenesis;angiogenesis;antigen receptor-mediated signaling pathway;biological adhesion;biological regulation;cell adhesion;cell death;cell surface receptor linked signaling pathway;cellular macromolecule metabolic process;cellular metabolic process;cellular process;cellular protein meta…	adenyl nucleotide binding;adenyl ribonucleotide binding;ATP binding;binding;catalytic activity;cation binding;ion binding;kinase activity;metal ion binding;nucleotide binding;phosphotransferase activity, alcohol group as acceptor;protein kinase activity;protein kinase C activity;protein serine/threonine kinase activity;purine nucleotide binding;purine ribonucleoside triphosphate binding;purine ri…	cell part;cytoplasm;cytoplasmic part;Golgi apparatus;intracellular membrane-bounded organelle;intracellular organelle;intracellular organelle part;intracellular part;membrane;membrane-bounded organelle;nuclear part;nucleoplasm;nucleus;organelle;organelle part;plasma membrane		11	10	18.7	17.1	97.742	0	30.845	519870000	24	22.3759	23.5417	23.2059	23.5747	24.5429	24.5192	25.0254	25.3695	25.7434	25.8593	25.2666	25.49	22.9525	24.1731	24.2484	24.3312	24.6984	25.1047
+	2.77274	-1.83147	Q96J88;F5H4H1	Q96J88;F5H4H1	Epithelial-stromal interaction protein 1	EPSTI1	4484	Color2 [A=255, R=169, G=169, B=169]	1	4						5	5	18.6	18.6	36.793	0	19.357	256010000	29	22.6691	21.9261	23.6857	24.9005	22.7314	22.8257	25.0594	24.9355	24.7051	24.9348	25.2932	24.7995	21.9872	21.7858	22.1391	22.0027	23.1363	21.5168
+	1.61629	-1.82875	I3L4A2;Q9UIC8;I3L2E3;I3L537;I3L2Q8	I3L4A2;Q9UIC8;I3L2E3;I3L537	Leucine carboxyl methyltransferase 1	LCMT1	2839	Color2 [A=255, R=169, G=169, B=169]	1	4		biological regulation;cellular macromolecule metabolic process;cellular metabolic process;cellular process;cellular protein metabolic process;C-terminal protein amino acid modification;C-terminal protein methylation;macromolecule metabolic process;macromolecule methylation;macromolecule modification;metabolic process;methylation;negative regulation of biological process;negative regulation of cel…	carboxyl-O-methyltransferase activity;catalytic activity;methyltransferase activity;O-methyltransferase activity;protein carboxyl O-methyltransferase activity;protein C-terminal carboxyl O-methyltransferase activity;protein methyltransferase activity;S-adenosylmethionine-dependent methyltransferase activity;transferase activity;transferase activity, transferring one-carbon groups	cell part;cytoplasmic part;cytosol;intracellular part	Histidine metabolism;Polycyclic aromatic hydrocarbon degradation;Tyrosine metabolism	3	3	22.8	22.8	18.052	0.00028185	6.9967	330980000	31	21.3322	21.8715	20.9982	24.0518	22.5376	23.0627	25.3547	23.0681	24.8254	22.1548	24.5611	24.8624	25.4084	25.3635	24.467	25.4685	25.1921	24.8348
+	2.30074	-1.82006	A0A0C4DGS0;P56556;R4GN43	A0A0C4DGS0;P56556;R4GN43	NADH dehydrogenase [ubiquinone] 1 alpha subcomplex subunit 6	NDUFA6	1075	Color2 [A=255, R=169, G=169, B=169]	1	4		cellular metabolic process;cellular process;electron transport chain;generation of precursor metabolites and energy;metabolic process;mitochondrial electron transport, NADH to ubiquinone;oxidation-reduction process;respiratory electron transport chain;response to chemical stimulus;response to oxidative stress;response to stimulus;response to stress;small molecule metabolic process	catalytic activity;NADH dehydrogenase (quinone) activity;NADH dehydrogenase (ubiquinone) activity;NADH dehydrogenase activity;oxidoreductase activity;oxidoreductase activity, acting on NADH or NADPH;oxidoreductase activity, acting on NADH or NADPH, quinone or similar compound as acceptor	cell part;cytoplasmic part;intracellular organelle part;intracellular part;macromolecular complex;membrane;membrane part;mitochondrial inner membrane;mitochondrial membrane;mitochondrial membrane part;mitochondrial part;mitochondrial respiratory chain complex I;NADH dehydrogenase complex;organelle inner membrane;organelle membrane;organelle part;protein complex;respiratory chain;respiratory chain…	Alzheimer's disease;Huntington's disease;Oxidative phosphorylation;Parkinson's disease	3	3	27.3	27.3	15.136	0.00072202	3.6553	457500000	54	25.1725	22.6329	22.9073	23.0949	21.9472	24.5397	25.1226	24.9913	25.492	24.8966	25.3649	25.3473	25.5082	21.6736	25.5515	25.5013	25.5113	25.4499
+	6.34825	-1.81348	O75558	O75558	Syntaxin-11	STX11	3074	Color2 [A=255, R=169, G=169, B=169]	1	4		cell activation;cell activation involved in immune response;cellular component organization;cellular component organization at cellular level;cellular component organization or biogenesis;cellular component organization or biogenesis at cellular level;cellular membrane fusion;cellular membrane organization;cellular process;cytotoxic T cell degranulation;establishment of localization;establishment…	binding;protein binding;SNAP receptor activity;SNARE binding	cell part;clathrin-coated vesicle;coated vesicle;cytoplasmic membrane-bounded vesicle;cytoplasmic part;cytoplasmic vesicle;endomembrane system;Golgi apparatus;integral to membrane;intracellular membrane-bounded organelle;intracellular organelle;intracellular part;intrinsic to membrane;macromolecular complex;membrane;membrane part;membrane-bounded organelle;membrane-bounded vesicle;organelle;plasm…	SNARE interactions in vesicular transport	3	3	16.4	16.4	33.195	0.000356	15.682	748520000	50	22.7947	23.3742	23.0615	22.582	23.1439	23.3503	25.1259	25.0698	24.6996	24.9424	24.5222	24.8275	23.125	22.7749	22.976	23.3195	23.487	23.2225
+	3.57191	-1.80708	S5LQY8	S5LQY8		HLA-B	4996	Color2 [A=255, R=169, G=169, B=169]	1	4		antigen processing and presentation;antigen processing and presentation of peptide antigen;antigen processing and presentation of peptide antigen via MHC class I;biological regulation;immune response;immune system process;positive regulation of adaptive immune response;positive regulation of adaptive immune response based on somatic recombination of immune receptors built from immunoglobulin supe…	antigen binding;binding;peptide antigen binding;peptide binding	cell part;macromolecular complex;membrane part;MHC class I protein complex;MHC protein complex;plasma membrane part;protein complex		13	1	58.2	8.8	31.511	0	75.934	1318900000	135	23.2967	24.3892	24.5051	25.2611	25.3566	25.0252	26.766	26.5757	26.5584	26.4091	26.0189	26.3482	25.1592	25.1008	25.359	24.9039	25.3917	25.6301
+	1.79138	-1.80296	P25774;U3KPS4;U3KQE7	P25774;U3KPS4	Cathepsin S	CTSS	3360	Color2 [A=255, R=169, G=169, B=169]	1	4		activation of immune response;activation of innate immune response;adaptive immune response;antigen processing and presentation;antigen processing and presentation of exogenous antigen;antigen processing and presentation of exogenous peptide antigen;antigen processing and presentation of exogenous peptide antigen via MHC class I;antigen processing and presentation of exogenous peptide antigen via…	binding;catalytic activity;collagen binding;cysteine-type endopeptidase activity;cysteine-type peptidase activity;endopeptidase activity;extracellular matrix binding;fibronectin binding;glycoprotein binding;hydrolase activity;laminin binding;peptidase activity;peptidase activity, acting on L-amino acid peptides;protein binding;proteoglycan binding	cell part;cytoplasmic part;extracellular region;extracellular region part;extracellular space;intracellular membrane-bounded organelle;intracellular organelle;intracellular organelle lumen;intracellular organelle part;intracellular part;lysosomal lumen;lysosome;lytic vacuole;membrane;membrane-bounded organelle;membrane-enclosed lumen;organelle;organelle lumen;organelle part;vacuolar lumen;vacuola…	Antigen processing and presentation;ko05152;Lysosome;Phagosome	4	4	16.6	16.6	37.495	0.00033613	13.039	318300000	23	21.8208	23.6967	21.5758	23.7747	21.3627	22.6537	22.3394	24.7462	25.3054	25.1857	24.2318	23.8938	23.0991	23.0532	23.2489	23.4664	22.5267	22.7188
+	7.89034	-1.79799	A8K9B9;A0A024R9N6;Q9H223	A8K9B9;A0A024R9N6;Q9H223	EH domain-containing protein 4	EHD4	621	Color2 [A=255, R=169, G=169, B=169]	1	4		biological regulation;cellular component assembly;cellular component organization;cellular component organization or biogenesis;cellular membrane organization;cellular process;cellular response to chemical stimulus;cellular response to growth factor stimulus;cellular response to organic substance;cellular response to stimulus;endocytic recycling;endocytosis;endosome transport;establishment of loc…	adenyl nucleotide binding;adenyl ribonucleotide binding;ATP binding;binding;calcium ion binding;cation binding;GTP binding;guanyl nucleotide binding;guanyl ribonucleotide binding;ion binding;metal ion binding;nucleic acid binding;nucleotide binding;purine nucleotide binding;purine ribonucleoside triphosphate binding;purine ribonucleotide binding;ribonucleotide binding	cell part;cytoplasmic part;early endosome membrane;endoplasmic reticulum;endosomal part;endosome membrane;extracellular membrane-bounded organelle;extracellular organelle;extracellular region part;extracellular vesicular exosome;intracellular membrane-bounded organelle;intracellular organelle;intracellular organelle part;intracellular part;membrane;membrane-bounded organelle;membrane-bounded vesi…	Endocytosis	21	17	54.3	46.8	61.155	0	85.144	3337800000	265	26.0773	26.1246	25.8416	26.0508	25.9257	25.7068	27.9041	28.0198	27.8071	27.7685	27.4599	27.5553	26.7475	26.4295	26.8373	26.7829	26.9382	26.7093
+	2.00508	-1.77647	A0A0A0MRK6;Q13505;A0A0C4DFQ1	A0A0A0MRK6;Q13505;A0A0C4DFQ1	Metaxin-1	MTX1	992	Color2 [A=255, R=169, G=169, B=169]	1	4		cellular macromolecule metabolic process;cellular metabolic process;cellular process;cellular protein metabolic process;establishment of localization;establishment of localization in cell;establishment of protein localization;establishment of protein localization in mitochondrion;establishment of protein localization to organelle;intracellular protein transport;intracellular transport;macromolecu…		cell part;cytoplasmic part;integral to membrane;intracellular organelle part;intracellular part;intrinsic to membrane;membrane;membrane part;mitochondrial inner membrane;mitochondrial membrane;mitochondrial outer membrane;mitochondrial part;organelle inner membrane;organelle membrane;organelle outer membrane;organelle part;outer membrane		5	5	16.3	16.3	51.462	0	25.981	303750000	40	22.4032	23.8616	22.1614	21.8068	21.5347	24.7259	23.5393	24.4587	24.8803	24.8891	24.9386	24.4463	25.5881	25.4941	25.3139	25.2768	24.37	24.7427
+	1.3752	-1.77571	Q8NE89;P48307;H7C4A3	Q8NE89;P48307;H7C4A3	Tissue factor pathway inhibitor 2	TFPI2	3512	Color2 [A=255, R=169, G=169, B=169]	1	4		biological regulation;blood coagulation;coagulation;hemostasis;multicellular organismal process;regulation of biological quality;regulation of body fluid levels	endopeptidase inhibitor activity;endopeptidase regulator activity;enzyme inhibitor activity;enzyme regulator activity;extracellular matrix structural constituent;peptidase inhibitor activity;peptidase regulator activity;serine-type endopeptidase inhibitor activity;structural molecule activity	cell part;extracellular matrix;extracellular region;extracellular region part;intracellular membrane-bounded organelle;intracellular organelle;intracellular part;membrane-bounded organelle;nucleus;organelle;proteinaceous extracellular matrix		7	7	51.5	51.5	19.365	0	300.41	2263500000	96	22.0536	22.9483	22.0572	23.837	22.8165	23.2863	25.3008	25.5715	24.9158	25.2847	25.478	21.1022	27.51	27.658	27.7736	27.7841	27.5737	27.4405
+	7.07997	-1.77239	Q99836;B4E3D6;A0A0A0MS70;H0Y4G9;A0A0A0MST0;A0A0A0MSI9;B4DU08;B4DT48;A0A192GQL6;A0A193CK37;A0A192GQD4	Q99836;B4E3D6;A0A0A0MS70;H0Y4G9;A0A0A0MST0;A0A0A0MSI9;B4DU08	Myeloid differentiation primary response protein MyD88	MYD88	4527	Color2 [A=255, R=169, G=169, B=169]	1	4		3'-UTR-mediated mRNA stabilization;activation of immune response;activation of innate immune response;adaptive immune response;adaptive immune response based on somatic recombination of immune receptors built from immunoglobulin superfamily domains;B cell mediated immunity;biological regulation;cell surface receptor linked signaling pathway;cellular macromolecule metabolic process;cellular metabo…	binding;cytokine receptor binding;death receptor binding;identical protein binding;protein binding;protein domain specific binding;receptor binding;TIR domain binding;tumor necrosis factor receptor superfamily binding	cell part;cytoplasm;cytoplasmic part;cytoskeletal part;cytosol;endosomal part;endosome membrane;intracellular organelle part;intracellular part;macromolecular complex;membrane;organelle membrane;organelle part;plasma membrane;postsynaptic density;protein complex;synapse part	African trypanosomiasis;Apoptosis;Chagas disease (American trypanosomiasis);ko05152;Leishmaniasis;Malaria;Measles;Toll-like receptor signaling pathway;Toxoplasmosis	9	9	48.3	48.3	33.233	0	35.934	617390000	50	24.8941	24.9503	25.2295	24.796	25.2301	24.854	27.0739	27.0511	26.5905	26.5403	26.8119	26.5207	22.5379	22.1513	22.4351	23.1845	22.0493	22.2795
+	2.72667	-1.7684	Q8NHU6	Q8NHU6	Tudor domain-containing protein 7	TDRD7	4361	Color2 [A=255, R=169, G=169, B=169]	1	4		anatomical structure development;anatomical structure morphogenesis;biological regulation;cell development;cell differentiation;cellular developmental process;cellular process;cellular process involved in reproduction;developmental process;developmental process involved in reproduction;gamete generation;germ cell development;lens fiber cell differentiation;lens morphogenesis in camera-type eye;ma…	binding;mRNA binding;nucleic acid binding;RNA binding	cell part;chromatoid body;cytoplasm;cytoplasmic part;intracellular non-membrane-bounded organelle;intracellular organelle;intracellular organelle lumen;intracellular organelle part;intracellular part;macromolecular complex;membrane-enclosed lumen;mitochondrial matrix;mitochondrial part;non-membrane-bounded organelle;organelle;organelle lumen;organelle part;P granule;ribonucleoprotein complex;RNA …		6	6	7.2	7.2	123.58	0.00029011	7.7694	193280000	29	23.6683	22.2073	21.0071	22.8156	21.5879	23.3204	24.0623	24.0433	24.1858	24.1942	24.4039	24.3277	22.954	22.062	23.4022	22.5317	22.1473	22.1467
+	1.4964	-1.75353	H0YKX0;Q96EP0;B3KV71;A0A0B4J293;H0YMG8;H0YMN0;H0YNK5;H0YM13	H0YKX0;Q96EP0;B3KV71;A0A0B4J293	E3 ubiquitin-protein ligase RNF31	RNF31	2776	Color2 [A=255, R=169, G=169, B=169]	1	4		activation of immune response;antigen receptor-mediated signaling pathway;biological regulation;CD40 signaling pathway;cell surface receptor linked signaling pathway;cellular macromolecule metabolic process;cellular metabolic process;cellular process;cellular protein metabolic process;cellular response to stimulus;immune response-activating cell surface receptor signaling pathway;immune response-…	acid-amino acid ligase activity;binding;catalytic activity;cation binding;enzyme binding;ion binding;ligase activity;ligase activity, forming carbon-nitrogen bonds;metal ion binding;protein binding;small conjugating protein binding;small conjugating protein ligase activity;transition metal ion binding;ubiquitin binding;ubiquitin protein ligase binding;ubiquitin-protein ligase activity;zinc ion bi…	CD40 receptor complex;cell part;cytoplasm;internal side of plasma membrane;intracellular part;LUBAC complex;macromolecular complex;membrane part;plasma membrane part;protein complex;receptor complex;ubiquitin ligase complex		8	8	14.4	14.4	102.29	0	22.098	341560000	12	22.4108	21.6698	22.4467	21.75	24.3422	24.8457	23.4747	23.1363	25.1796	25.4339	25.5747	25.187	24.8497	22.899	24.8789	24.5356	24.9615	24.8067
+	5.1904	-1.75027	A0A167RMR1	A0A167RMR1			1338	Color2 [A=255, R=169, G=169, B=169]	1	4						9	1	47.6	6.6	31.714	0	53.868	3455500000	170	26.0488	25.9314	26.0123	26.1348	26.4412	26.4188	27.285	27.3909	28.1245	28.1581	28.2732	28.2572	26.1864	26.3062	26.1939	26.2546	26.0821	25.7752
+	1.52235	-1.74085	F5GZZ9;C9JHR8;Q86VB7;D3DUU0;D3DUU2;H0YGZ7	F5GZZ9;C9JHR8;Q86VB7;D3DUU0;D3DUU2	Scavenger receptor cysteine-rich type 1 protein M130;Soluble CD163	CD163	2357	Color2 [A=255, R=169, G=169, B=169]	1	4		acute inflammatory response;acute-phase response;cellular component organization;cellular component organization or biogenesis;cellular membrane organization;cellular process;defense response;endocytosis;establishment of localization;inflammatory response;membrane invagination;membrane organization;receptor-mediated endocytosis;response to stimulus;response to stress;response to wounding;transpor…	cargo receptor activity;receptor activity;scavenger receptor activity	cell part;cytoplasmic part;cytoplasmic vesicle membrane;cytoplasmic vesicle part;endocytic vesicle membrane;extracellular region;integral to membrane;integral to plasma membrane;intracellular organelle part;intracellular part;intrinsic to membrane;intrinsic to plasma membrane;membrane;membrane part;organelle membrane;organelle part;plasma membrane;plasma membrane part;vesicle membrane		6	6	8.3	8.3	120.32	0	17.841	769090000	25	21.2673	24.399	24.9096	22.0842	24.8874	25.1398	25.6816	25.0622	25.7686	25.53	25.6378	25.4523	22.6137	22.7274	21.6268	23.0959	24.2292	22.4403
+	7.16295	-1.73663	Q59GW5;D3DTY9	Q59GW5;D3DTY9		TRIM25	4043	Color2 [A=255, R=169, G=169, B=169]	1	4			binding;cation binding;ion binding;metal ion binding;transition metal ion binding;zinc ion binding			24	1	51.6	3.3	72.249	0.000342	13.801	4619300000	65	25.6911	25.4975	25.642	25.587	25.44	25.4856	27.6782	27.5198	27.2703	27.1194	27.3111	26.8642	26.5266	26.6075	26.2799	26.5384	26.6217	26.7915
+	11.9371	-1.72342	P42224;J3KPM9;E7EPD2;D2KFR9;E7ENM1;A5D905;E9PH66;Q67C41;H7BZ88;H7BZB5;D3DPI9;B4DVP7;B4DV04	P42224;J3KPM9	Signal transducer and activator of transcription 1-alpha/beta;Signal transducer and activator of transcription	STAT1	3485	Color2 [A=255, R=169, G=169, B=169]	1	4		anatomical structure development;apoptosis;biological regulation;biosynthetic process;blood circulation;cell death;cell differentiation;cell differentiation involved in kidney development;cell differentiation involved in metanephros development;cell proliferation;cell proliferation involved in kidney development;cell proliferation involved in metanephros development;cell surface receptor linked s…	binding;core promoter binding;core promoter proximal region DNA binding;core promoter proximal region sequence-specific DNA binding;core promoter sequence-specific DNA binding;cytokine receptor binding;DNA binding;double-stranded DNA binding;enzyme binding;identical protein binding;molecular transducer activity;nucleic acid binding;nucleic acid binding transcription factor activity;protein bindin…	axon;cell part;cell projection;chromatin;chromosomal part;cytoplasm;cytoplasmic part;cytosol;dendrite;intracellular membrane-bounded organelle;intracellular non-membrane-bounded organelle;intracellular organelle;intracellular organelle part;intracellular part;membrane-bounded organelle;neuron projection;non-membrane-bounded organelle;nuclear chromatin;nuclear chromosome part;nuclear part;nucleolu…	Chemokine signaling pathway;Hepatitis C;Jak-STAT signaling pathway;ko05152;Leishmaniasis;Measles;Osteoclast differentiation;Pancreatic cancer;Pathways in cancer;Toll-like receptor signaling pathway;Toxoplasmosis	36	35	61.6	59.6	87.334	0	323.31	36331000000	2998	29.9885	30.1092	30.0341	29.9631	30.082	30.0813	31.7005	31.7213	31.9059	31.8184	31.7244	31.7281	29.6944	29.7083	29.8007	29.7224	29.8833	29.7588
+	8.00365	-1.71342	R9QGC0;R9QG91;R9QG88;R9QG79;R9QFC5;R9QFA6;R9QFA2;R9QF97;R9QF58;R9QE71;R9QE65;R9QE63;R9QE53;R9QE44;R9QDZ0;R9QDY7;R9QDW5;P52630;R9QDY3;R9QDW3;R9QF99;A0JLQ9;B4DLC8;Q6N0A7;B4DHE0;R9QG81;B4DHI1;Q6LD48;G3V319	R9QGC0;R9QG91;R9QG88;R9QG79;R9QFC5;R9QFA6;R9QFA2;R9QF97;R9QF58;R9QE71;R9QE65;R9QE63;R9QE53;R9QE44;R9QDZ0;R9QDY7;R9QDW5;P52630;R9QDY3;R9QDW3;R9QF99;A0JLQ9;B4DLC8	Signal transducer and activator of transcription;Signal transducer and activator of transcription 2	STAT2	3570	Color2 [A=255, R=169, G=169, B=169]	1	4		biological regulation;biosynthetic process;cell surface receptor linked signaling pathway;cellular biosynthetic process;cellular macromolecule biosynthetic process;cellular macromolecule metabolic process;cellular metabolic process;cellular nitrogen compound metabolic process;cellular process;cellular response to chemical stimulus;cellular response to cytokine stimulus;cellular response to organi…	binding;DNA binding;identical protein binding;molecular transducer activity;nucleic acid binding;nucleic acid binding transcription factor activity;protein binding;sequence-specific DNA binding transcription factor activity;signal transducer activity	cell part;cytoplasm;cytoplasmic part;cytosol;intracellular membrane-bounded organelle;intracellular organelle;intracellular organelle part;intracellular part;membrane;membrane-bounded organelle;nuclear part;nucleoplasm;nucleus;organelle;organelle part;plasma membrane	Chemokine signaling pathway;Hepatitis C;Jak-STAT signaling pathway;ko05152;Measles;Osteoclast differentiation	19	19	32.5	32.5	97.897	0	188.33	3309500000	283	26.5725	26.5656	26.5517	26.4083	26.4256	26.3124	28.0648	27.8456	28.2133	28.1679	28.4845	28.3406	25.0756	25.6285	25.2074	25.5608	25.3448	25.6633
+	4.27303	-1.70991	Q96KC8;Q96NY3;A4VCI1	Q96KC8;Q96NY3;A4VCI1	DnaJ homolog subfamily C member 1	DNAJC1	4493	Color2 [A=255, R=169, G=169, B=169]	1	4		biological regulation;cellular macromolecule metabolic process;cellular metabolic process;cellular process;cellular protein metabolic process;macromolecule metabolic process;metabolic process;negative regulation of biological process;negative regulation of cellular metabolic process;negative regulation of cellular process;negative regulation of cellular protein metabolic process;negative regulati…	ATPase activator activity;ATPase regulator activity;binding;chromatin binding;DNA binding;enzyme activator activity;enzyme regulator activity;nucleic acid binding;nucleoside-triphosphatase regulator activity	cell part;cytoplasmic part;endoplasmic reticulum;endoplasmic reticulum membrane;endoplasmic reticulum part;integral to membrane;intracellular membrane-bounded organelle;intracellular organelle;intracellular organelle part;intracellular part;intrinsic to membrane;membrane;membrane part;membrane-bounded organelle;nuclear membrane;nuclear part;nucleus;organelle;organelle membrane;organelle part;plas…	Protein processing in endoplasmic reticulum	11	11	24.2	24.2	63.882	0	121.8	1949700000	117	24.4221	24.1969	24.6635	25.2985	24.9139	25.5591	26.8158	26.866	26.6267	26.7662	26.0691	26.1696	26.2857	26.4091	26.467	26.5346	26.4149	26.3851
+	2.38936	-1.70476	Q9HAU4;Q96DE7;J3QQM4;J3QLG1;J3QRY2	Q9HAU4;Q96DE7	E3 ubiquitin-protein ligase SMURF2	SMURF2	4673	Color2 [A=255, R=169, G=169, B=169]	1	4		biological regulation;biosynthetic process;BMP signaling pathway;catabolic process;cell surface receptor linked signaling pathway;cellular biosynthetic process;cellular catabolic process;cellular macromolecule biosynthetic process;cellular macromolecule catabolic process;cellular macromolecule metabolic process;cellular metabolic process;cellular nitrogen compound metabolic process;cellular proce…	acid-amino acid ligase activity;binding;catalytic activity;identical protein binding;ligase activity;ligase activity, forming carbon-nitrogen bonds;protein binding;SMAD binding;small conjugating protein ligase activity;ubiquitin-protein ligase activity	cell part;cytoplasm;cytoplasmic part;cytosol;intracellular membrane-bounded organelle;intracellular organelle;intracellular organelle part;intracellular part;macromolecular complex;membrane;membrane part;membrane raft;membrane-bounded organelle;nuclear part;nucleoplasm;nucleus;organelle;organelle part;plasma membrane;protein complex;ubiquitin ligase complex	Endocytosis;TGF-beta signaling pathway;Ubiquitin mediated proteolysis	5	4	10.4	9	86.195	0.00025687	4.9171	399440000	38	23.1149	22.1772	22.5741	21.8786	21.9802	24.3709	23.1857	24.461	24.6642	24.8041	24.8453	24.3641	25.0869	25.1182	24.9552	24.8968	24.2274	24.015
+	5.16636	-1.68794	H0UI63;Q9P2E3;Q6P6B6;Q6PJM4;Q5JXR5;Q5JXR6;Q5JXR7	H0UI63;Q9P2E3	NFX1-type zinc finger-containing protein 1	ZNFX1	2747	Color2 [A=255, R=169, G=169, B=169]	1	4			binding;cation binding;ion binding;metal ion binding			7	7	5.8	5.8	220.25	0.0003349	12.927	428350000	43	24.4489	24.1345	24.1294	23.5204	23.4876	23.3733	25.8982	25.4547	25.4857	25.6003	25.4578	25.3251	23.0071	23.4697	24.1823	24.1298	23.5249	23.6056
+	5.38094	-1.68126	E9PQY3;P11117;E9PHY0;B7Z4Z2;B7Z552;B7Z6L8;E9PP23;B7Z7D2;B7Z8T9;B7Z5T5;E9PKW9;E9PQW9;B7Z6T8;B7Z6U3	E9PQY3;P11117;E9PHY0;B7Z4Z2;B7Z552;B7Z6L8;E9PP23;B7Z7D2;B7Z8T9	Lysosomal acid phosphatase	ACP2	2656	Color2 [A=255, R=169, G=169, B=169]	1	4		anatomical structure development;cellular component organization;cellular component organization at cellular level;cellular component organization or biogenesis;cellular component organization or biogenesis at cellular level;cellular metabolic process;cellular process;dephosphorylation;developmental process;lysosome organization;metabolic process;organelle organization;phosphate-containing compou…	acid phosphatase activity;catalytic activity;hydrolase activity;hydrolase activity, acting on ester bonds;phosphatase activity;phosphoric ester hydrolase activity	cell part;cytoplasmic part;extracellular membrane-bounded organelle;extracellular organelle;extracellular region part;extracellular vesicular exosome;integral to membrane;intracellular membrane-bounded organelle;intracellular organelle;intracellular organelle lumen;intracellular organelle part;intracellular part;intrinsic to membrane;lysosomal lumen;lysosomal membrane;lysosome;lytic vacuole;membr…	Riboflavin metabolism	7	7	20.5	20.5	45.306	0.00035448	15.516	941460000	97	25.6008	25.5821	25.6015	24.6243	24.8869	25.3807	26.7507	26.7842	26.9276	26.995	27.1066	27.1999	26.0071	26.2292	26.178	26.0965	26.1439	26.147
+	2.55312	-1.67086	A0A0S2Z4S4;O60603;B3KWR9;A0A0S2Z4L7	A0A0S2Z4S4;O60603;B3KWR9	Toll-like receptor 2;Toll-like receptor	TLR2	1181	Color2 [A=255, R=169, G=169, B=169]	1	4		activation of immune response;activation of innate immune response;anatomical structure formation involved in morphogenesis;antibiotic transport;apoptosis;biological regulation;carboxylic acid metabolic process;cell activation;cell death;cell surface pattern recognition receptor signaling pathway;cell surface receptor linked signaling pathway;cellular alkene metabolic process;cellular component a…	binding;carbohydrate binding;diacyl lipopeptide binding;glycosaminoglycan binding;lipopeptide binding;lipopolysaccharide binding;lipopolysaccharide receptor activity;lipoteichoic acid binding;molecular transducer activity;pattern binding;pattern recognition receptor activity;peptide binding;peptidoglycan binding;polysaccharide binding;protein binding;protein dimerization activity;protein heterodi…	cell body;cell part;cell projection;cell surface;cytoplasm;external side of plasma membrane;integral to membrane;integral to plasma membrane;intracellular part;intrinsic to membrane;intrinsic to plasma membrane;macromolecular complex;membrane;membrane part;plasma membrane;plasma membrane part;protein complex;Toll-like receptor 1-Toll-like receptor 2 protein complex;Toll-like receptor 2-Toll-like …	Amoebiasis;Chagas disease (American trypanosomiasis);ko05152;Leishmaniasis;Malaria;Measles;Phagosome;Rheumatoid arthritis;Toll-like receptor signaling pathway;Toxoplasmosis	4	4	8.4	8.4	89.837	0.00025873	5.0531	86129000	6	20.9141	23.1152	23.6303	22.0891	22.7556	23.1912	24.5258	24.8727	24.1578	24.1573	24.0829	23.9242	21.5802	22.8693	21.9504	22.762	21.9897	21.9887
+	9.00388	-1.6549	A8KA84	A8KA84			1660	Color2 [A=255, R=169, G=169, B=169]	1	4		defense response;defense response to virus;immune effector process;immune response;immune system process;multi-organism process;response to biotic stimulus;response to other organism;response to stimulus;response to stress;response to virus	adenyl nucleotide binding;adenyl ribonucleotide binding;ATP binding;binding;catalytic activity;double-stranded RNA binding;nucleic acid binding;nucleotide binding;nucleotidyltransferase activity;purine nucleotide binding;purine ribonucleoside triphosphate binding;purine ribonucleotide binding;ribonucleotide binding;RNA binding;transferase activity;transferase activity, transferring phosphorus-con…			22	1	32.1	3	121.21	0	200.5	5223100000	496	27.9031	27.9048	27.9789	28.0241	27.6682	27.7676	29.591	29.6858	29.5707	29.5933	29.3656	29.3695	26.9847	27.0044	27.1219	26.9322	27.3772	27.2902
+	2.15998	-1.62643	B4DH89;H0YKL3	B4DH89			2010	Color2 [A=255, R=169, G=169, B=169]	1	4			catalytic activity;oxidoreductase activity;oxidoreductase activity, acting on the aldehyde or oxo group of donors;oxidoreductase activity, acting on the aldehyde or oxo group of donors, NAD or NADP as acceptor			19	2	60.1	3.9	53.791	0	27.04	546650000	34	22.7285	23.4332	25.0273	23.2779	25.1653	25.2765	26.2251	26.0677	25.6578	25.8301	25.5607	25.3258	21.7113	22.5967	22.7188	22.3684	21.8039	22.287
+	1.42662	-1.62539	O43772;C9JPE1;B4DWZ5	O43772;C9JPE1;B4DWZ5	Mitochondrial carnitine/acylcarnitine carrier protein	SLC25A20	3025	Color2 [A=255, R=169, G=169, B=169]	1	4		amine transport;amino acid transmembrane transport;amino acid transport;betaine transport;carboxylic acid transport;carnitine shuttle;carnitine transport;cation transport;cellular lipid metabolic process;cellular metabolic process;cellular process;establishment of localization;establishment of localization in cell;fatty acid transport;intracellular lipid transport;intracellular transport;ion tran…		cell part;cytoplasm;cytoplasmic part;integral to membrane;intracellular membrane-bounded organelle;intracellular organelle;intracellular organelle part;intracellular part;intrinsic to membrane;membrane;membrane part;membrane-bounded organelle;mitochondrial inner membrane;mitochondrial membrane;mitochondrial part;mitochondrion;organelle;organelle inner membrane;organelle membrane;organelle part		3	3	17.3	17.3	32.943	0	25.978	334070000	22	22.7785	22.8405	21.9364	21.6848	22.947	24.3049	25.73	23.0491	22.287	25.3422	24.7736	25.0625	25.156	25.1953	25.0982	25.129	25.3114	25.3904
+	2.20265	-1.62024	S4R3H4;E7EQT4;Q9UKV3;Q69YJ6;B4DQZ7;G3V3B0;A0A087WYN3	S4R3H4;E7EQT4;Q9UKV3;Q69YJ6;B4DQZ7	Apoptotic chromatin condensation inducer in the nucleus	ACIN1;DKFZp667N107	4994	Color2 [A=255, R=169, G=169, B=169]	1	4		apoptosis;apoptotic chromosome condensation;biological regulation;cell death;cell differentiation;cellular component disassembly;cellular component disassembly at cellular level;cellular component disassembly involved in apoptosis;cellular component organization;cellular component organization at cellular level;cellular component organization or biogenesis;cellular component organization or bioge…	ATPase activity;binding;catalytic activity;enzyme binding;hydrolase activity;hydrolase activity, acting on acid anhydrides;hydrolase activity, acting on acid anhydrides, in phosphorus-containing anhydrides;nucleic acid binding;nucleoside-triphosphatase activity;nucleotide binding;protein binding;pyrophosphatase activity	cell part;cytoplasm;cytoplasmic part;cytosol;intracellular membrane-bounded organelle;intracellular non-membrane-bounded organelle;intracellular organelle;intracellular organelle part;intracellular part;membrane;membrane-bounded organelle;non-membrane-bounded organelle;nuclear body;nuclear part;nuclear speck;nucleolus;nucleoplasm;nucleoplasm part;nucleus;organelle;organelle part;plasma membrane	mRNA surveillance pathway;RNA transport;Spliceosome	5	5	6.9	6.9	145.44	0.00030184	8.9356	425150000	23	21.6648	22.7926	21.9217	23.9817	24.4076	23.7029	24.7723	24.5772	24.4615	24.9842	24.4931	24.9044	25.4047	25.6613	25.3271	25.5241	24.479	21.3593
+	1.98307	-1.61647	B4DH58;A0A087WU53;Q9H0U3;A8MUP5;Q96SP2	B4DH58;A0A087WU53;Q9H0U3;A8MUP5;Q96SP2	Magnesium transporter protein 1	MAGT1	876	Color2 [A=255, R=169, G=169, B=169]	1	4		biological regulation;carbohydrate metabolic process;cation transport;cell redox homeostasis;cellular carbohydrate metabolic process;cellular homeostasis;cellular macromolecule metabolic process;cellular metabolic process;cellular process;cellular protein metabolic process;cognition;divalent inorganic cation transport;divalent metal ion transport;establishment of localization;glycosylation;homeos…	cation transmembrane transporter activity;divalent inorganic cation transmembrane transporter activity;inorganic cation transmembrane transporter activity;ion transmembrane transporter activity;magnesium ion transmembrane transporter activity;metal ion transmembrane transporter activity;substrate-specific transmembrane transporter activity;substrate-specific transporter activity;transmembrane tra…	cell part;cytoplasmic part;endoplasmic reticulum part;integral to membrane;integral to plasma membrane;intracellular organelle part;intracellular part;intrinsic to membrane;intrinsic to plasma membrane;macromolecular complex;membrane;membrane part;oligosaccharyltransferase complex;organelle part;plasma membrane;plasma membrane part;protein complex		6	6	16.9	16.9	41.459	0.00027307	6.248	452830000	19	24.4455	24.621	22.8995	22.2265	22.0001	21.7492	24.648	24.7068	24.6021	24.6472	24.5056	24.5309	24.8673	23.6868	24.6025	24.6957	22.7066	23.9125
+	1.86063	-1.61234	A0A024RB23;P23743;G3V4E1;H0YJH4;B4E0C6;F8VNZ9;G3V327;C9JM35;F8W1M3;F8W1H7;F8VWX8;G3V4I3;G3V312;O75484	A0A024RB23;P23743;G3V4E1;H0YJH4	Diacylglycerol kinase;Diacylglycerol kinase alpha	DGKA	699	Color2 [A=255, R=169, G=169, B=169]	1	4		activation of protein kinase activity;activation of protein kinase C activity by G-protein coupled receptor protein signaling pathway;biological regulation;blood coagulation;cell activation;cell surface receptor linked signaling pathway;cellular process;cellular response to stimulus;coagulation;G-protein coupled receptor protein signaling pathway;hemostasis;intracellular signal transduction;multi…	adenyl nucleotide binding;adenyl ribonucleotide binding;ATP binding;binding;calcium ion binding;catalytic activity;cation binding;diacylglycerol kinase activity;ion binding;kinase activity;lipid binding;metal ion binding;NAD+ kinase activity;nucleotide binding;phospholipid binding;phosphotransferase activity, alcohol group as acceptor;purine nucleotide binding;purine ribonucleoside triphosphate b…	cell part;cytoplasmic part;cytosol;intracellular part;membrane;plasma membrane	Glycerolipid metabolism;Glycerophospholipid metabolism;Phosphatidylinositol signaling system	7	7	16.1	16.1	82.629	0	40.116	594460000	55	21.8893	23.2934	24.8293	24.739	25.1169	25.137	25.7792	25.3761	25.8133	25.8538	25.8931	25.9633	25.7992	26.0507	25.9457	25.9897	26.0423	25.8228
+	2.70836	-1.59795	A8K097;A0A024RE04;Q5JVF3;A0A024RDZ9	A8K097;A0A024RE04;Q5JVF3;A0A024RDZ9	PCI domain-containing protein 2	RP11-98F14.6;PCID2	846	Color2 [A=255, R=169, G=169, B=169]	1	4		anatomical structure development;biological regulation;cellular macromolecule metabolic process;cellular metabolic process;cellular nitrogen compound metabolic process;cellular process;developmental process;hemopoietic or lymphoid organ development;macromolecule metabolic process;metabolic process;mRNA metabolic process;negative regulation of apoptosis;negative regulation of biological process;ne…				4	4	14	14	46.03	0.00026525	5.5923	278900000	18	22.5754	21.9934	22.9101	21.8631	22.6618	23.8313	23.9803	23.103	24.461	24.5352	24.5218	24.8216	23.6575	23.4684	23.5043	23.7225	23.4668	23.3054
+	1.83362	-1.59076	Q8N128;G3V583;G3V3Z5	Q8N128;G3V583	Protein FAM177A1	FAM177A1	4306	Color2 [A=255, R=169, G=169, B=169]	1	4						5	5	33.8	33.8	23.757	0.0002924	8.0629	541490000	19	22.3285	22.3376	22.9817	25.1966	24.2321	24.6714	25.0685	25.9855	24.7852	24.8333	25.5404	25.0797	24.2213	24.1865	21.2114	24.3304	21.6782	22.0037
+	4.40231	-1.57339	Q03169;A1A584;H0YLC0;B4DZH8;H0YKR7;B7ZB31;B4E1C8;H0YL88;H0YKY9;H0YM45;H0YKI8	Q03169;A1A584	Tumor necrosis factor alpha-induced protein 2	TNFAIP2	3734	Color2 [A=255, R=169, G=169, B=169]	1	4		anatomical structure formation involved in morphogenesis;angiogenesis;cell differentiation;cellular developmental process;cellular localization;cellular macromolecule localization;cellular process;cellular protein complex localization;cellular protein localization;developmental process;establishment of localization;establishment of localization in cell;exocyst localization;exocytosis;localization…	binding;protein binding;SNARE binding	cell cortex part;cell part;cytoplasmic part;exocyst;extracellular region part;extracellular space;intracellular part;macromolecular complex;protein complex		30	30	61	61	72.66	0	317.88	5296900000	500	25.6436	25.4059	25.0229	25.2005	25.2426	24.4828	27.3304	26.9664	26.807	26.6034	26.5322	26.1991	28.5964	28.6586	28.8247	28.8915	29.4261	29.2913
+	1.9289	-1.5517	B2R5K5;Q9BSY4	B2R5K5;Q9BSY4	Coiled-coil-helix-coiled-coil-helix domain-containing protein 5	CHCHD5	1737	Color2 [A=255, R=169, G=169, B=169]	1	4		aerobic respiration;cellular metabolic process;cellular process;cellular respiration;energy derivation by oxidation of organic compounds;generation of precursor metabolites and energy;metabolic process;oxidation-reduction process		cell part;cytoplasmic part;intracellular organelle part;intracellular part;membrane-enclosed lumen;mitochondrial intermembrane space;mitochondrial part;organelle envelope lumen;organelle part		3	3	39.1	39.1	12.335	0.00032573	11.758	361310000	37	21.7285	22.9618	23.3146	22.9324	24.9932	24.7583	24.9855	24.8305	25.0947	25.0192	25.1506	24.9187	23.1167	23.3481	23.651	23.8364	23.4879	23.5177
+	2.37437	-1.55127	M9P8K1;A0A0A7C4X8	M9P8K1;A0A0A7C4X8		HLA-C	1036	Color2 [A=255, R=169, G=169, B=169]	1	4		antigen processing and presentation;antigen processing and presentation of peptide antigen;antigen processing and presentation of peptide antigen via MHC class I;biological regulation;immune response;immune system process;positive regulation of adaptive immune response;positive regulation of adaptive immune response based on somatic recombination of immune receptors built from immunoglobulin supe…	antigen binding;binding;peptide antigen binding;peptide binding	cell part;macromolecular complex;membrane part;MHC class I protein complex;MHC protein complex;plasma membrane part;protein complex		7	1	44.8	12.2	21.278	0.00029019	7.7728	654990000	30	22.9496	22.4176	23.4734	22.3187	21.6433	21.3722	23.6766	22.6946	24.571	24.3292	24.0086	24.2025	24.5221	24.5268	24.3234	24.1466	24.5437	24.372
+	4.99242	-1.54918	Q86WV6;J3QTB1	Q86WV6;J3QTB1	Stimulator of interferon genes protein	TMEM173	4255	Color2 [A=255, R=169, G=169, B=169]	1	4		activation of immune response;activation of innate immune response;apoptosis;biological regulation;cell death;cellular process;cellular response to chemical stimulus;cellular response to cytokine stimulus;cellular response to dsRNA;cellular response to exogenous dsRNA;cellular response to interferon-beta;cellular response to organic substance;cellular response to stimulus;cytokine production;deat…	binding;cyclic nucleotide binding;cyclic-di-GMP binding;enzyme binding;guanyl nucleotide binding;guanyl ribonucleotide binding;identical protein binding;kinase binding;nucleotide binding;protein binding;protein dimerization activity;protein homodimerization activity;protein kinase binding;purine nucleotide binding;purine ribonucleotide binding;ribonucleotide binding;transcription factor binding	cell part;cytoplasmic part;cytoplasmic vesicle membrane;cytoplasmic vesicle part;endoplasmic reticulum membrane;endoplasmic reticulum part;Golgi apparatus;integral to membrane;intracellular membrane-bounded organelle;intracellular organelle;intracellular organelle part;intracellular part;intrinsic to membrane;membrane;membrane part;membrane-bounded organelle;microbody;mitochondrial membrane;mitoc…	Cytosolic DNA-sensing pathway;RIG-I-like receptor signaling pathway	6	2	25.3	10	42.192	0	104.28	818100000	143	24.5849	24.5197	24.8729	25.3048	25.3338	25.3837	26.1279	26.506	26.7834	26.831	26.5589	26.4877	24.5101	24.6724	24.5139	24.4313	24.4728	24.0783
+	3.56681	-1.53084	M0R1I2;Q03405;M0R2E9;M0R0H5;M0QYR6;Q9UPI5;M0QX27;M0QYS6;M0R0Y4	M0R1I2;Q03405;M0R2E9;M0R0H5;M0QYR6;Q9UPI5	Urokinase plasminogen activator surface receptor	PLAUR	2930	Color2 [A=255, R=169, G=169, B=169]	1	4		attachment of GPI anchor to protein;biological regulation;blood coagulation;cellular component movement;cellular macromolecule metabolic process;cellular metabolic process;cellular process;cellular protein metabolic process;cellular response to stimulus;chemotaxis;coagulation;C-terminal protein amino acid modification;C-terminal protein lipidation;fibrinolysis;hemostasis;locomotion;macromolecule …	binding;enzyme binding;molecular transducer activity;protein binding;protein domain specific binding;receptor activity;receptor binding;signal transducer activity;signaling receptor activity;U-plasminogen activator receptor activity	adherens junction;anchored to membrane;anchoring junction;cell junction;cell part;cell projection membrane;cell projection part;cell-substrate adherens junction;cell-substrate junction;cytoplasmic part;endoplasmic reticulum lumen;endoplasmic reticulum membrane;endoplasmic reticulum part;extracellular membrane-bounded organelle;extracellular organelle;extracellular region part;extracellular vesicu…	Complement and coagulation cascades	4	4	22	22	31.638	0	135.75	828880000	82	24.6751	24.5114	24.3448	23.9811	24.2277	24.1203	26.7174	26.5942	25.4223	25.5419	25.4227	25.3467	23.8488	23.9476	24.2219	23.929	23.2367	23.3242
+	6.19917	-1.52731	A0A0G2JKZ1;A0A024RCT1;A2AB90;A0A0G2JH37;A0A0A0MSV9;O15533;A0A0A0MT98;Q6P1N7;B7Z4V3;C9JA35	A0A0G2JKZ1;A0A024RCT1;A2AB90;A0A0G2JH37;A0A0A0MSV9;O15533;A0A0A0MT98	Tapasin	TAPBP	779	Color2 [A=255, R=169, G=169, B=169]	1	4		amide transport;antigen processing and presentation;antigen processing and presentation of endogenous antigen;antigen processing and presentation of endogenous peptide antigen;antigen processing and presentation of endogenous peptide antigen via MHC class I;antigen processing and presentation of exogenous antigen;antigen processing and presentation of exogenous peptide antigen;antigen processing …	active transmembrane transporter activity;antigen binding;ATPase activity;ATPase activity, coupled;ATPase activity, coupled to movement of substances;ATPase activity, coupled to transmembrane movement of substances;binding;catalytic activity;hydrolase activity;hydrolase activity, acting on acid anhydrides;hydrolase activity, acting on acid anhydrides, catalyzing transmembrane movement of substanc…	cell part;cytoplasmic part;endoplasmic reticulum;endoplasmic reticulum membrane;endoplasmic reticulum part;Golgi apparatus part;Golgi membrane;integral to endoplasmic reticulum membrane;integral to lumenal side of endoplasmic reticulum membrane;integral to membrane;integral to organelle membrane;intracellular membrane-bounded organelle;intracellular organelle;intracellular organelle part;intracel…	Antigen processing and presentation	7	7	25.4	25.4	47.606	0	30.921	2464600000	443	27.4096	27.3054	27.3139	27.3434	26.8589	26.862	28.9436	28.9752	28.6052	28.7822	28.5237	28.427	27.0869	26.9331	27.0023	27.0847	26.7922	26.6022
+	3.58709	-1.51378	A8K257;B2R8U9;A8K249;P29466;G3V169;H0YEC7;B4DVD8;B4DKN4;Q5FBZ0	A8K257;B2R8U9;A8K249;P29466;G3V169;H0YEC7;B4DVD8	Caspase;Caspase-1;Caspase-1 subunit p20;Caspase-1 subunit p10	CASP1	1506	Color2 [A=255, R=169, G=169, B=169]	1	4		activation of caspase activity;apoptosis;biological regulation;cell death;cellular chemical homeostasis;cellular homeostasis;cellular ion homeostasis;cellular process;cellular response to abiotic stimulus;cellular response to chemical stimulus;cellular response to external stimulus;cellular response to mechanical stimulus;cellular response to organic substance;cellular response to stimulus;chemic…	apoptotic protease activator activity;caspase activator activity;caspase regulator activity;catalytic activity;cysteine-type endopeptidase activity;cysteine-type peptidase activity;endopeptidase activity;enzyme activator activity;enzyme regulator activity;hydrolase activity;peptidase activator activity;peptidase activity;peptidase activity, acting on L-amino acid peptides;peptidase regulator acti…	cell part;cytoplasm;cytoplasmic part;cytosol;extracellular region;intracellular part;IPAF inflammasome complex;macromolecular complex;NALP1 inflammasome complex;NALP3 inflammasome complex;protein complex	Amyotrophic lateral sclerosis (ALS);Cytosolic DNA-sensing pathway;NOD-like receptor signaling pathway	10	9	34.2	31.9	42.86	0	47.046	973560000	155	24.7813	25.84	24.6798	24.5112	25.9224	25.643	26.808	26.4926	26.5813	27.0629	26.874	26.6417	25.6005	25.7088	25.7767	25.6206	25.8831	26.0224
+	1.68403	-1.5116	K4RH61;P50281;B2R6P3;F8W1B7	K4RH61;P50281;B2R6P3	Matrix metalloproteinase-14	MMP14	2889	Color2 [A=255, R=169, G=169, B=169]	1	4		anatomical structure development;anatomical structure formation involved in morphogenesis;anatomical structure morphogenesis;angiogenesis;astrocyte cell migration;biological regulation;branching morphogenesis of a tube;cell differentiation;cell migration;cell motility;cell proliferation;cellular component disassembly;cellular component disassembly at cellular level;cellular component movement;cel…	binding;calcium ion binding;catalytic activity;cation binding;endopeptidase activity;enzyme activator activity;enzyme regulator activity;hydrolase activity;ion binding;metal ion binding;metalloendopeptidase activity;metallopeptidase activity;nucleic acid binding transcription factor activity;peptidase activator activity;peptidase activity;peptidase activity, acting on L-amino acid peptides;peptid…	adherens junction;anchoring junction;cell junction;cell part;cell-substrate adherens junction;cell-substrate junction;cytoplasmic membrane-bounded vesicle;cytoplasmic part;cytoplasmic vesicle;extracellular matrix;extracellular region part;focal adhesion;Golgi apparatus part;Golgi lumen;integral to membrane;integral to plasma membrane;intracellular membrane-bounded organelle;intracellular organell…	GnRH signaling pathway	7	7	17.7	17.7	65.948	0	77.923	508810000	18	21.6089	22.7181	23.1654	22.5818	25.2039	24.5342	24.7415	24.8741	24.5226	24.6769	24.9425	25.1241	25.4095	25.0583	25.1663	25.0223	24.2337	24.3604
+	1.75247	-1.51114	J3QRS9;Q59G94;X6R4W8;O43670;Q8N395;J3KS31;B4DQT7;J3QS27;J3KTL1;J3KRB6;J3KRW6;H0Y3M2	J3QRS9;Q59G94;X6R4W8;O43670;Q8N395;J3KS31;B4DQT7	BUB3-interacting and GLEBS motif-containing protein ZNF207	ZNF207;DKFZp761N202	2884	Color2 [A=255, R=169, G=169, B=169]	1	4		attachment of spindle microtubules to chromosome;attachment of spindle microtubules to kinetochore;biological regulation;cell cycle checkpoint;cell cycle process;cell division;cellular component organization;cellular component organization at cellular level;cellular component organization or biogenesis;cellular component organization or biogenesis at cellular level;cellular process;chromosome org…	binding;carbohydrate binding;cation binding;cytoskeletal protein binding;DNA binding;glycosaminoglycan binding;heparin binding;ion binding;metal ion binding;microtubule binding;nucleic acid binding;nucleic acid binding transcription factor activity;pattern binding;polysaccharide binding;protein binding;sequence-specific DNA binding transcription factor activity;transition metal ion binding;tubuli…	cell part;chromosomal part;condensed chromosome kinetochore;cytoskeletal part;intracellular membrane-bounded organelle;intracellular non-membrane-bounded organelle;intracellular organelle;intracellular organelle part;intracellular part;kinetochore;macromolecular complex;membrane-bounded organelle;microtubule;non-membrane-bounded organelle;nuclear part;nucleolus;nucleus;organelle;organelle part;pr…		4	4	12.6	12.6	52.541	0.00027941	6.7815	1141800000	71	25.2354	25.1635	23.7705	23.976	23.0984	21.8255	25.0864	25.2187	25.443	25.6501	25.3247	25.4132	25.0463	25.0116	24.9494	25.0268	24.8699	25.1647
+	1.77856	-1.50052	O75962;D3DTD2;E7EWP2;F5H228;B4E3M5;E7EPJ7;C9IZQ6;H7BXZ5;J3QSW6;O60229	O75962;D3DTD2;E7EWP2;F5H228;B4E3M5;E7EPJ7	Triple functional domain protein	TRIO	3096	Color2 [A=255, R=169, G=169, B=169]	1	4		axon guidance;biological regulation;cell surface receptor linked signaling pathway;cellular process;cellular response to stimulus;chemotaxis;enzyme linked receptor protein signaling pathway;intracellular signal transduction;locomotion;nerve growth factor receptor signaling pathway;positive regulation of apoptosis;positive regulation of biological process;positive regulation of catalytic activity;…	adenyl nucleotide binding;adenyl ribonucleotide binding;ATP binding;binding;catalytic activity;enzyme regulator activity;GTPase regulator activity;guanyl-nucleotide exchange factor activity;kinase activity;nucleoside-triphosphatase regulator activity;nucleotide binding;phosphotransferase activity, alcohol group as acceptor;protein kinase activity;protein serine/threonine kinase activity;purine nu…	cell part;cytoplasmic part;cytosol;intracellular part		10	10	4.6	4.6	346.9	0.00027196	6.1706	331070000	67	21.7912	22.8459	21.6553	22.4192	24.2109	23.9004	23.9109	23.0253	24.6331	24.7548	24.6523	24.8497	24.2167	23.9716	24.1921	24.0426	24.0496	24.3924
+	7.89216	-1.49673	Q05BV5;Q6PK21;A0A0A0MRN5;B3KMQ6;Q9NZT2;V9H0E3;A0A087X028;V9H0H8	Q05BV5;Q6PK21;A0A0A0MRN5;B3KMQ6;Q9NZT2	Opioid growth factor receptor	OGFR	3746	Color2 [A=255, R=169, G=169, B=169]	1	4		biological regulation;cell surface receptor linked signaling pathway;cellular process;cellular response to stimulus;G-protein coupled receptor protein signaling pathway;opioid receptor signaling pathway;regulation of biological process;regulation of cell growth;regulation of cellular component organization;regulation of cellular process;regulation of growth;response to stimulus;signal transduction	binding;G-protein coupled receptor activity;molecular transducer activity;opioid receptor activity;peptide binding;peptide receptor activity;peptide receptor activity, G-protein coupled;receptor activity;signal transducer activity;signaling receptor activity;transmembrane signaling receptor activity	cell part;cytoplasm;intracellular membrane-bounded organelle;intracellular organelle;intracellular part;membrane;membrane-bounded organelle;nucleus;organelle		10	10	35.2	35.2	71.8	0	73.256	1434700000	105	25.4927	25.4506	25.3455	25.4429	25.4102	25.4107	27.1286	27.1046	26.9781	27.0104	26.6291	26.6822	25.3732	25.6111	25.4734	25.3928	24.9971	24.8738
+	1.11633	-1.478	A0A024R8M4;Q14558;C9J168;B4DP31;C9JUN4;C9JKT9;C9JNQ3	A0A024R8M4;Q14558;C9J168;B4DP31	Phosphoribosyl pyrophosphate synthase-associated protein 1	PRPSAP1	561	Color2 [A=255, R=169, G=169, B=169]	1	4		biological regulation;biosynthetic process;cellular biosynthetic process;cellular metabolic process;cellular nitrogen compound biosynthetic process;cellular nitrogen compound metabolic process;cellular process;metabolic process;negative regulation of catalytic activity;negative regulation of kinase activity;negative regulation of molecular function;negative regulation of transferase activity;nitr…	binding;catalytic activity;cation binding;diphosphotransferase activity;enzyme inhibitor activity;enzyme regulator activity;ion binding;magnesium ion binding;metal ion binding;ribose phosphate diphosphokinase activity;transferase activity;transferase activity, transferring phosphorus-containing groups	macromolecular complex;protein complex;ribose phosphate diphosphokinase complex		7	6	29.2	25.3	39.393	0	32.894	461560000	33	22.0043	23.3654	25.6465	25.4315	26.1998	22.3052	25.7554	25.5151	25.7301	25.7694	25.439	25.6116	25.7839	25.8712	25.3888	25.428	24.9949	25.016
+	1.19349	-1.45391	A8KAH9;P62834;Q5U0C3;A0A075B6Q0	A8KAH9;P62834;Q5U0C3;A0A075B6Q0	Ras-related protein Rap-1A	RAP1A	1662	Color2 [A=255, R=169, G=169, B=169]	1	4		activation of MAPKK activity;activation of protein kinase activity;anatomical structure development;biological regulation;blood coagulation;cell activation;cell development;cell surface receptor linked signaling pathway;cellular developmental process;cellular macromolecule metabolic process;cellular metabolic process;cellular process;cellular protein metabolic process;cellular response to cAMP;ce…	binding;catalytic activity;enzyme regulator activity;GTP binding;GTPase activity;GTPase regulator activity;guanyl nucleotide binding;guanyl ribonucleotide binding;guanyl-nucleotide exchange factor activity;hydrolase activity;hydrolase activity, acting on acid anhydrides;hydrolase activity, acting on acid anhydrides, in phosphorus-containing anhydrides;nucleoside-triphosphatase activity;nucleoside…	cell junction;cell part;cell projection;cytoplasm;cytoplasmic part;cytosol;early endosome;endosome;extracellular membrane-bounded organelle;extracellular organelle;extracellular region part;extracellular vesicular exosome;guanyl-nucleotide exchange factor complex;intracellular;intracellular membrane-bounded organelle;intracellular organelle;intracellular part;late endosome;macromolecular complex;…	Chemokine signaling pathway;Focal adhesion;Leukocyte transendothelial migration;Long-term potentiation;MAPK signaling pathway;Neurotrophin signaling pathway;Pancreatic secretion;Renal cell carcinoma	10	4	57.1	29.9	20.987	0	125.36	873100000	53	21.9813	24.905	22.0121	23.0208	21.6188	25.0722	23.7916	23.3962	25.0451	25.0471	25.0622	24.9916	25.6074	25.6421	25.5291	25.9577	25.5772	25.8484
+	3.62666	-1.44287	A6XND1;A6XND0;P17936;B4DP07;B3KVF9;Q6ZSD0;C9JMX4;H0Y5K2;B3KVY6;B3KTS0;B3KWK7;B3KTQ0;A6XNC9;B4DN53;B3KRZ1	A6XND1;A6XND0;P17936;B4DP07;B3KVF9;Q6ZSD0	Insulin-like growth factor-binding protein 3	IGFBP3	1478	Color2 [A=255, R=169, G=169, B=169]	1	4		apoptosis;biological regulation;cell death;cell differentiation;cell proliferation;cellular developmental process;cellular macromolecule metabolic process;cellular metabolic process;cellular process;cellular protein metabolic process;death;developmental process;macromolecule metabolic process;macromolecule modification;metabolic process;negative regulation of biological process;negative regulatio…	binding;cation binding;enzyme activator activity;enzyme regulator activity;fibronectin binding;growth factor binding;insulin-like growth factor binding;insulin-like growth factor I binding;insulin-like growth factor II binding;ion binding;metal ion binding;phosphatase activator activity;phosphatase regulator activity;protein binding;protein phosphatase activator activity;protein phosphatase regul…	cell part;extracellular membrane-bounded organelle;extracellular organelle;extracellular region;extracellular region part;extracellular space;extracellular vesicular exosome;insulin-like growth factor binding protein complex;intracellular membrane-bounded organelle;intracellular organelle;intracellular part;macromolecular complex;membrane-bounded organelle;membrane-bounded vesicle;nucleus;organel…	p53 signaling pathway	3	3	21.3	21.3	28.98	0.00025233	4.4613	112750000	6	22.8228	22.5828	22.8526	22.5954	23.0012	21.7006	24.8104	24.1796	23.9042	23.9336	23.8389	23.5458	20.4903	21.665	22.4057	21.3037	22.1587	21.5037
+	3.66187	-1.44226	Q6IAK3;Q66K21;Q5I0F9;Q7Z4F1	Q6IAK3;Q66K21;Q5I0F9;Q7Z4F1	Low-density lipoprotein receptor-related protein 10	LRP10	4051	Color2 [A=255, R=169, G=169, B=169]	1	4		cellular component organization;cellular component organization or biogenesis;cellular membrane organization;cellular process;endocytosis;establishment of localization;membrane invagination;membrane organization;transport;vesicle-mediated transport		cell part;coated pit;integral to membrane;intrinsic to membrane;membrane;membrane part		2	2	14.3	14.3	24.158	0	18.922	122380000	21	21.9968	23.7	23.3169	22.9687	22.9936	23.6213	24.6377	24.5262	24.4363	24.6704	24.4755	24.5046	22.4176	22.3671	20.6578	22.3823	22.941	22.3118
+	7.25093	-1.43968	O14933;E9PQT7;E9PKW8	O14933;E9PQT7	Ubiquitin/ISG15-conjugating enzyme E2 L6	UBE2L6	2974	Color2 [A=255, R=169, G=169, B=169]	1	4		biological regulation;biosynthetic process;catabolic process;cell surface receptor linked signaling pathway;cellular biosynthetic process;cellular catabolic process;cellular macromolecule biosynthetic process;cellular macromolecule catabolic process;cellular macromolecule metabolic process;cellular metabolic process;cellular nitrogen compound metabolic process;cellular process;cellular protein me…	acid-amino acid ligase activity;catalytic activity;ISG15 ligase activity;ligase activity;ligase activity, forming carbon-nitrogen bonds;small conjugating protein ligase activity;ubiquitin-protein ligase activity	cell part;cytoplasmic part;cytosol;intracellular organelle part;intracellular part;nuclear part;nucleoplasm;organelle part	Parkinson's disease;Ubiquitin mediated proteolysis	5	5	66	66	17.769	0	114.81	1255500000	199	26.0779	26.3665	26.3417	26.4681	25.9855	26.1869	27.8378	27.6712	27.6318	27.3841	27.7392	27.8005	26.0475	25.8612	26.3817	26.266	26.4419	26.6944
+	4.90894	-1.43606	B2R802;P09012;M0QZG7;M0R268;M0R221;M0R2B8;M0R0G9;M0QXK2;B4DDC7;Q86YK2	B2R802;P09012;M0QZG7;M0R268;M0R221;M0R2B8	U1 small nuclear ribonucleoprotein A	SNRPA	1778	Color2 [A=255, R=169, G=169, B=169]	1	4		cellular macromolecule metabolic process;cellular metabolic process;cellular nitrogen compound metabolic process;cellular process;gene expression;macromolecule metabolic process;metabolic process;mRNA metabolic process;mRNA processing;nitrogen compound metabolic process;nuclear mRNA splicing, via spliceosome;nucleic acid metabolic process;nucleobase-containing compound metabolic process;primary m…	binding;nucleic acid binding;nucleotide binding;RNA binding;snRNA binding	cell part;cytoplasm;intracellular non-membrane-bounded organelle;intracellular organelle;intracellular organelle part;intracellular part;macromolecular complex;non-membrane-bounded organelle;nuclear part;nucleolus;nucleoplasm;organelle;organelle part;ribonucleoprotein complex;small nuclear ribonucleoprotein complex;spliceosomal complex;U1 snRNP;viral nucleocapsid;virion part	Spliceosome	7	6	34.8	31.9	31.307	0	83.234	1579200000	87	25.581	25.9191	25.8329	26.1375	26.5699	25.8902	27.139	27.0611	27.718	27.6542	27.3269	27.6479	26.7225	26.9298	26.7897	26.7808	26.2932	26.4027
+	2.02409	-1.42883	E5KQF5;H6V745;F1D8N4;B6ZGU6;P04150;F5ATB8;E5KQF6;B7Z7I2;H6V744;D6RDA9;Q3MSN4;Q3MSN1;B0ZBF8;Q59GQ3;B0ZBF6;P08235	E5KQF5;H6V745;F1D8N4;B6ZGU6;P04150;F5ATB8;E5KQF6;B7Z7I2	Glucocorticoid receptor	NR3C1	2238	Color2 [A=255, R=169, G=169, B=169]	1	4		adrenal gland development;anatomical structure development;anatomical structure morphogenesis;behavior;biological regulation;biosynthetic process;C21-steroid hormone metabolic process;cellular biosynthetic process;cellular component organization;cellular component organization at cellular level;cellular component organization or biogenesis;cellular component organization or biogenesis at cellular…	binding;cation binding;core promoter proximal region DNA binding;core promoter proximal region sequence-specific DNA binding;DNA binding;glucocorticoid receptor activity;ion binding;ligand-dependent nuclear receptor activity;lipid binding;metal ion binding;molecular transducer activity;nucleic acid binding;nucleic acid binding transcription factor activity;receptor activity;regulatory region DNA …	cell part;cytoplasm;cytoplasmic part;cytosol;intracellular membrane-bounded organelle;intracellular organelle;intracellular organelle lumen;intracellular organelle part;intracellular part;membrane;membrane-bounded organelle;membrane-enclosed lumen;mitochondrial matrix;mitochondrial part;nuclear part;nucleoplasm;nucleus;organelle;organelle lumen;organelle part	Neuroactive ligand-receptor interaction	9	9	18.7	18.7	81.509	0	21.767	527250000	17	23.9685	21.4331	21.9003	23.7306	22.5138	23.7746	24.3071	24.363	24.273	24.1539	24.2683	24.5286	23.7948	24.0138	23.7412	24.0551	23.6243	23.7954
+	2.46723	-1.41756	A0A024R625;P60510;H3BTA2;Q5U086;H3BV22;I3L4X0;H3BPN5;H3BVE3	A0A024R625;P60510;H3BTA2;Q5U086;H3BV22	Serine/threonine-protein phosphatase;Serine/threonine-protein phosphatase 4 catalytic subunit	PPP4C	400	Color2 [A=255, R=169, G=169, B=169]	1	4		biological regulation;cellular metabolic process;cellular process;dephosphorylation;metabolic process;phosphate-containing compound metabolic process;phosphorus metabolic process;regulation of biological process;regulation of cellular metabolic process;regulation of cellular process;regulation of cellular response to stress;regulation of DNA metabolic process;regulation of DNA recombination;regul…	binding;catalytic activity;cation binding;hydrolase activity;hydrolase activity, acting on ester bonds;ion binding;kinase activity;metal ion binding;molecular transducer activity;NF-kappaB-inducing kinase activity;phosphatase activity;phosphoprotein phosphatase activity;phosphoric ester hydrolase activity;phosphotransferase activity, alcohol group as acceptor;protein kinase activity;protein serin…	cell part;cytoplasm;cytoplasmic part;cytoskeletal part;intracellular membrane-bounded organelle;intracellular organelle;intracellular organelle part;intracellular part;macromolecular complex;membrane;membrane-bounded organelle;microtubule organizing center;nuclear part;nucleoplasm;nucleus;organelle;organelle part;plasma membrane;protein complex;protein phosphatase 4 complex;protein serine/threoni…		7	5	27.7	22.8	35.08	0	23.508	562820000	124	24.6777	23.1207	23.0179	24.5516	24.8056	24.5654	25.1655	25.0818	25.3917	25.7074	25.8224	26.0755	25.0958	25.121	25.9404	25.9669	25.6755	25.8
+	7.66654	-1.41006	V9HWG3;P21980;B4DIT7;B4DTN7;A2A299;Q6DKH2;A2A2A0;Q9H035	V9HWG3;P21980;B4DIT7;B4DTN7	Protein-glutamine gamma-glutamyltransferase 2	HEL-S-45;TGM2	3333	Color2 [A=255, R=169, G=169, B=169]	1	4		anatomical structure formation involved in morphogenesis;anatomical structure morphogenesis;apoptotic cell clearance;biological regulation;blood vessel remodeling;branching involved in salivary gland morphogenesis;calcium ion homeostasis;cation homeostasis;cellular calcium ion homeostasis;cellular cation homeostasis;cellular chemical homeostasis;cellular component assembly;cellular component orga…	binding;catalytic activity;cation binding;GTP binding;guanyl nucleotide binding;guanyl ribonucleotide binding;ion binding;metal ion binding;nucleotide binding;protein-glutamine gamma-glutamyltransferase activity;purine nucleotide binding;purine ribonucleoside triphosphate binding;purine ribonucleotide binding;ribonucleotide binding;transferase activity;transferase activity, transferring acyl grou…	adherens junction;anchoring junction;cell junction;cell part;cell-substrate adherens junction;cell-substrate junction;cytoplasmic part;cytosol;extracellular membrane-bounded organelle;extracellular organelle;extracellular region part;extracellular vesicular exosome;focal adhesion;intracellular membrane-bounded organelle;intracellular organelle;intracellular part;intrinsic to membrane;intrinsic to…	Huntington's disease	30	30	58.4	58.4	77.328	0	323.31	62894000000	3973	30.4917	30.3759	30.5395	30.4828	30.5199	30.5511	32.0957	32.1775	31.8331	31.9539	31.6994	31.6617	31.7162	31.5811	31.6498	31.6855	31.6021	31.6061
+	6.14115	-1.40773	C9JZL8;C9J5M0;C9JC07;B4DG42;A0A024R4N0;Q96S97;C9JJV6	C9JZL8;C9J5M0;C9JC07;B4DG42;A0A024R4N0;Q96S97;C9JJV6	Myeloid-associated differentiation marker	MYADM;hCG_1640809	331	Color2 [A=255, R=169, G=169, B=169]	1	4		anatomical structure development;biological regulation;cell development;cellular component organization;cellular component organization or biogenesis;cellular developmental process;cellular membrane organization;cellular process;developmental process;endothelial cell development;epithelial cell development;establishment of endothelial barrier;establishment of localization;establishment of localiz…		cell cortex part;cell junction;cell part;cell projection;cell-cell junction;cortical actin cytoskeleton;cortical cytoskeleton;cytoplasmic part;cytoskeletal part;cytoskeleton;extracellular membrane-bounded organelle;extracellular organelle;extracellular region part;extracellular vesicular exosome;integral to membrane;intracellular non-membrane-bounded organelle;intracellular organelle;intracellula…		3	3	27.1	27.1	20.379	0	64.744	2258600000	214	26.9708	26.3003	26.7919	26.6278	26.996	27.162	28.278	28.3035	28.1651	28.1514	28.2468	28.1506	27.6803	27.7133	27.773	27.8987	27.8712	27.5303
+	6.48302	-1.39392	A0A024RDA6;Q16270	A0A024RDA6;Q16270	Insulin-like growth factor-binding protein 7	IGFBP7	803	Color2 [A=255, R=169, G=169, B=169]	1	4		anatomical structure development;biological adhesion;biological regulation;cell adhesion;cellular process;cellular response to chemical stimulus;cellular response to endogenous stimulus;cellular response to hormone stimulus;cellular response to organic substance;cellular response to stimulus;developmental process;embryo implantation;inner ear development;negative regulation of biological process;…		extracellular membrane-bounded organelle;extracellular organelle;extracellular region;extracellular region part;extracellular space;extracellular vesicular exosome;membrane-bounded organelle;membrane-bounded vesicle;organelle;vesicle		7	7	59.8	59.8	20.351	0	46.317	2473800000	147	24.4704	24.6927	24.8521	24.9892	24.8124	25.0697	26.4073	26.4343	26.188	26.2202	26.0589	25.9414	26.856	26.9426	26.8019	26.7657	27.0837	26.8242
+	2.13407	-1.39242	Q9UH51;A0A024R7D5;J3KMZ9;P01130;H0YMD1;A0A0E3KII0;H0YM92	Q9UH51;A0A024R7D5;J3KMZ9;P01130;H0YMD1	Low-density lipoprotein receptor	LDLR	474	Color2 [A=255, R=169, G=169, B=169]	1	4		alcohol metabolic process;biological regulation;catabolic process;cellular catabolic process;cellular component organization;cellular component organization or biogenesis;cellular lipid metabolic process;cellular macromolecule catabolic process;cellular macromolecule metabolic process;cellular membrane organization;cellular metabolic process;cellular process;cellular response to stimulus;chemical…	binding;calcium ion binding;cargo receptor activity;cation binding;clathrin binding;clathrin heavy chain binding;glycoprotein binding;ion binding;lipoprotein particle binding;lipoprotein particle receptor activity;low-density lipoprotein particle binding;low-density lipoprotein receptor activity;metal ion binding;protein binding;protein-lipid complex binding;receptor activity;very-low-density lip…	apical part of cell;basolateral plasma membrane;cell part;cell surface;clathrin coated vesicle membrane;clathrin-coated endocytic vesicle membrane;coated pit;coated vesicle membrane;cytoplasmic part;cytoplasmic vesicle membrane;cytoplasmic vesicle part;early endosome;endocytic vesicle membrane;endosomal part;endosome;endosome membrane;external side of plasma membrane;extracellular region part;Gol…	Bile secretion;Endocytosis;Hepatitis C;Toxoplasmosis	6	6	10.8	10.8	92.914	0	18.225	627770000	30	21.9125	24.0068	24.5808	24.3648	24.2905	24.3325	25.2529	25.4373	25.6263	25.2981	25.1413	25.0865	24.5284	24.9402	24.6999	24.8825	25.0422	24.4517
+	2.53562	-1.39233	E5RGN3;Q6IBA3;E5RIM7;O00244	E5RGN3;Q6IBA3;E5RIM7;O00244	Copper transport protein ATOX1	ATOX1	2568	Color2 [A=255, R=169, G=169, B=169]	1	4		biological regulation;cation homeostasis;cation transport;cellular cation homeostasis;cellular chemical homeostasis;cellular copper ion homeostasis;cellular homeostasis;cellular ion homeostasis;cellular process;chemical homeostasis;copper ion homeostasis;copper ion transport;establishment of localization;establishment of localization in cell;homeostatic process;intracellular copper ion transport;…	binding;cation binding;cation transmembrane transporter activity;copper chaperone activity;copper ion binding;copper ion transmembrane transporter activity;copper-dependent protein binding;inorganic cation transmembrane transporter activity;ion binding;ion transmembrane transporter activity;metal ion binding;metal ion transmembrane transporter activity;metallochaperone activity;protein binding;su…	cell part;cytoplasmic part;cytosol;intracellular part	Mineral absorption	3	3	45.8	45.8	6.3304	0	95.178	5234600000	270	26.2868	26.213	26.0026	25.9283	27.4512	26.3365	26.7998	27.0121	28.1224	28.0407	28.3164	28.281	28.3181	28.306	28.4963	28.4352	29.1596	28.23
+	5.7832	-1.3829	P05362;B4DNT6;B4DQW5;K7EKL8;E7ESS4;O00177;Q15462;A0A1C9J7T1;Q99930	P05362;B4DNT6;B4DQW5;K7EKL8	Intercellular adhesion molecule 1	ICAM1	3198	Color2 [A=255, R=169, G=169, B=169]	1	4		acute inflammatory response;acute inflammatory response to antigenic stimulus;adhesion to host;adhesion to other organism involved in symbiotic interaction;aging;anatomical structure development;antigen processing and presentation;biological adhesion;biological regulation;carbohydrate homeostasis;cell activation;cell activation involved in immune response;cell adhesion;cell adhesion mediated by i…	binding;integrin binding;molecular transducer activity;protein binding;protein complex binding;receptor activity;receptor binding;signal transducer activity;signaling receptor activity;transmembrane signaling receptor activity;viral receptor activity	adherens junction;anchoring junction;cell junction;cell part;cell surface;cell-substrate adherens junction;cell-substrate junction;external side of plasma membrane;extracellular membrane-bounded organelle;extracellular organelle;extracellular region part;extracellular space;extracellular vesicular exosome;focal adhesion;immunological synapse;integral to membrane;integral to plasma membrane;intrin…	African trypanosomiasis;Cell adhesion molecules (CAMs);Leukocyte transendothelial migration;Malaria;Natural killer cell mediated cytotoxicity;Rheumatoid arthritis;Staphylococcus aureus infection;Viral myocarditis	18	2	42.9	7.9	57.825	0	323.31	46389000000	2323	30.3695	30.3906	30.3185	30.1996	30.2611	30.2511	32.0447	32.0925	31.6167	31.6694	31.3021	31.3625	31.2265	31.3187	31.3058	31.3077	31.4706	31.4001
+	7.24311	-1.38165	P19474;H0YDP8	P19474	E3 ubiquitin-protein ligase TRIM21	TRIM21	3313	Color2 [A=255, R=169, G=169, B=169]	1	4		biological regulation;cell cycle;cell surface receptor linked signaling pathway;cellular component assembly;cellular component organization;cellular component organization or biogenesis;cellular macromolecule metabolic process;cellular metabolic process;cellular process;cellular protein metabolic process;cellular response to chemical stimulus;cellular response to cytokine stimulus;cellular respon…	acid-amino acid ligase activity;binding;catalytic activity;cation binding;DNA binding;identical protein binding;ion binding;ligase activity;ligase activity, forming carbon-nitrogen bonds;metal ion binding;nucleic acid binding;protein binding;RNA binding;small conjugating protein ligase activity;transition metal ion binding;ubiquitin-protein ligase activity;zinc ion binding	cell part;cytoplasm;cytoplasmic mRNA processing body;cytoplasmic part;cytosol;intracellular membrane-bounded organelle;intracellular non-membrane-bounded organelle;intracellular organelle;intracellular organelle part;intracellular part;macromolecular complex;membrane-bounded organelle;non-membrane-bounded organelle;nuclear part;nucleoplasm;nucleus;organelle;organelle part;ribonucleoprotein comple…	Systemic lupus erythematosus	10	10	26.3	26.3	54.169	0	43.689	1003300000	73	25.4364	25.2544	25.1705	25.2197	25.4877	25.3047	26.4746	26.5443	26.9619	26.8912	26.5511	26.74	24.0925	24.5203	24.234	24.4284	24.426	24.6497
+	1.6105	-1.37451	Q13445;K7EIN4;K7EQ63	Q13445	Transmembrane emp24 domain-containing protein 1	TMED1	3821	Color2 [A=255, R=169, G=169, B=169]	1	4		biological regulation;cell communication;cell-cell signaling;cellular process;cellular response to stimulus;establishment of localization;establishment of protein localization;protein transport;regulation of biological process;regulation of cellular process;response to stimulus;signal transduction;signaling;transport	binding;protein binding;receptor binding	cell part;cytoplasmic part;endoplasmic reticulum;endoplasmic reticulum membrane;endoplasmic reticulum part;endoplasmic reticulum-Golgi intermediate compartment;endoplasmic reticulum-Golgi intermediate compartment membrane;Golgi apparatus;integral to membrane;intracellular membrane-bounded organelle;intracellular organelle;intracellular organelle part;intracellular part;intrinsic to membrane;membr…		3	3	17.2	17.2	25.206	0.00032906	12.091	1041800000	63	22.8167	23.2861	22.3771	25.0671	25.1415	24.9873	25.4663	25.4344	25.3503	25.4266	25.2531	24.9923	25.0638	24.8702	24.5954	24.7148	24.9958	24.7994
+	5.68128	-1.35619	A0A024R1M8;J3KQL8;Q9BQE5;E9PM95;B0QYK8	A0A024R1M8;J3KQL8;Q9BQE5	Apolipoprotein L2	APOL2	154	Color2 [A=255, R=169, G=169, B=169]	1	4		acute inflammatory response;acute-phase response;alcohol metabolic process;cellular macromolecule metabolic process;cellular metabolic process;cellular process;cholesterol metabolic process;defense response;developmental process;establishment of localization;inflammatory response;lipid metabolic process;lipid transport;lipoprotein metabolic process;macromolecule metabolic process;maternal process…	binding;high-density lipoprotein particle binding;lipid binding;lipoprotein particle binding;protein binding;protein-lipid complex binding;receptor binding	cell part;cytoplasmic part;endoplasmic reticulum membrane;endoplasmic reticulum part;extracellular region;intracellular organelle part;intracellular part;membrane;membrane part;organelle membrane;organelle part		8	1	32.3	4.2	37.078	0	248.82	5367700000	552	27.4909	27.49	27.5617	27.5961	27.5272	27.5762	29.3177	29.3462	28.6938	28.7298	28.6705	28.6212	26.99	26.9982	26.5915	26.7888	26.8551	27.1354
+	6.86256	-1.3531	Q8TCS8;H7C3C5;H7BXF6	Q8TCS8	Polyribonucleotide nucleotidyltransferase 1, mitochondrial	PNPT1	4374	Color2 [A=255, R=169, G=169, B=169]	1	4		anatomical structure morphogenesis;biological regulation;catabolic process;cell cycle arrest;cell cycle process;cell part morphogenesis;cellular catabolic process;cellular component assembly;cellular component morphogenesis;cellular component organization;cellular component organization at cellular level;cellular component organization or biogenesis;cellular component organization or biogenesis a…	3'-5' exonuclease activity;3'-5'-exoribonuclease activity;binding;catalytic activity;exonuclease activity;exonuclease activity, active with either ribo- or deoxyribonucleic acids and producing 5'-phosphomonoesters;exoribonuclease activity;exoribonuclease activity, producing 5'-phosphomonoesters;hydrolase activity;hydrolase activity, acting on ester bonds;miRNA binding;nuclease activity;nucleic ac…	cell part;cytoplasm;cytoplasmic exosome (RNase complex);cytoplasmic part;exosome (RNase complex);intracellular membrane-bounded organelle;intracellular organelle;intracellular organelle part;intracellular part;macromolecular complex;membrane;membrane-bounded organelle;membrane-enclosed lumen;mitochondrial degradosome;mitochondrial intermembrane space;mitochondrial part;mitochondrion;organelle;org…	Purine metabolism;Pyrimidine metabolism;RNA degradation	17	17	28.5	28.5	85.95	0	60.837	1618800000	155	26.111	25.9946	26.3009	26.2153	26.5112	26.1764	27.623	27.8284	27.5351	27.4664	27.2952	27.6798	25.988	26.1457	26.344	26.1583	26.6659	26.2098
+	1.42602	-1.35153	J3KN32;Q9UKL0;E9PQE5;B4DV59;Q9P2K3;E9PR63	J3KN32;Q9UKL0;E9PQE5;B4DV59;Q9P2K3	REST corepressor 1;REST corepressor 3	RCOR1;RCOR3	2852	Color2 [A=255, R=169, G=169, B=169]	1	4		biological regulation;biosynthetic process;blood coagulation;cell differentiation;cellular biosynthetic process;cellular component organization;cellular component organization at cellular level;cellular component organization or biogenesis;cellular component organization or biogenesis at cellular level;cellular developmental process;cellular macromolecule biosynthetic process;cellular macromolecu…	binding;chromatin binding;DNA binding;nucleic acid binding;nucleic acid binding transcription factor activity;regulatory region DNA binding;regulatory region nucleic acid binding;RNA polymerase II core promoter proximal region sequence-specific DNA binding transcription factor activity;RNA polymerase II core promoter proximal region sequence-specific DNA binding transcription factor activity invo…	cell part;intracellular membrane-bounded organelle;intracellular organelle;intracellular organelle part;intracellular part;macromolecular complex;membrane-bounded organelle;nuclear part;nucleoplasm;nucleoplasm part;nucleus;organelle;organelle part;protein complex;transcriptional repressor complex	Huntington's disease	4	4	12.2	12.2	53.327	0.00035075	15.109	441480000	25	22.0749	22.8689	21.541	24.1825	23.0377	21.9008	23.2424	23.1615	24.6512	24.7383	25.111	22.8105	24.1266	24.0808	24.0189	23.9346	24.5689	24.1041
+	6.79111	-1.34671	X5CMH5;Q59H06;Q9UQ60;Q5JNW1;A0A0G2JLV0;A0A087WYD6;Q03519;Q9UP03;A0A140T9S0;B4DS72;E7ENX8;Q9UMW6;Q96P38;Q9H4M2	X5CMH5;Q59H06;Q9UQ60;Q5JNW1;A0A0G2JLV0;A0A087WYD6;Q03519;Q9UP03;A0A140T9S0;B4DS72;E7ENX8;Q9UMW6	Antigen peptide transporter 2	TAP2;TAP2-G	4045	Color2 [A=255, R=169, G=169, B=169]	1	4		antigen processing and presentation;antigen processing and presentation of endogenous antigen;antigen processing and presentation of endogenous peptide antigen;antigen processing and presentation of endogenous peptide antigen via MHC class I;antigen processing and presentation of endogenous peptide antigen via MHC class I via ER pathway;antigen processing and presentation of endogenous peptide an…	active transmembrane transporter activity;adenyl nucleotide binding;adenyl ribonucleotide binding;ATP binding;ATPase activity;ATPase activity, coupled;ATPase activity, coupled to movement of substances;ATPase activity, coupled to transmembrane movement of substances;binding;catalytic activity;hydrolase activity;hydrolase activity, acting on acid anhydrides;hydrolase activity, acting on acid anhyd…	cell part;cytoplasmic part;endoplasmic reticulum membrane;endoplasmic reticulum part;integral to endoplasmic reticulum membrane;integral to membrane;integral to organelle membrane;integral to plasma membrane;intracellular organelle part;intracellular part;intrinsic to endoplasmic reticulum membrane;intrinsic to membrane;intrinsic to organelle membrane;intrinsic to plasma membrane;macromolecular c…	ABC transporters;Antigen processing and presentation;Phagosome;Primary immunodeficiency	10	10	20.6	20.6	77.694	0	70.223	1625400000	145	25.6379	25.6534	25.8676	25.6267	25.6817	25.9526	27.4024	27.2195	27.1088	27.0841	26.8649	26.8206	24.1765	25.5382	25.0171	25.3388	24.9704	25.2795
+	7.19834	-1.34279	P29590;Q9BZY1;H3BT57;Q59H09;Q15156;Q59GQ8;H3BT29;H3BVD2;B4DTK9;H3BUJ5;Q05835;B4DV67;Q9UE85	P29590;Q9BZY1;H3BT57;Q59H09;Q15156;Q59GQ8	Protein PML	PML;PML-RAR	3394	Color2 [A=255, R=169, G=169, B=169]	1	4		activation of caspase activity;aging;anatomical structure morphogenesis;apoptosis;apoptosis in response to endoplasmic reticulum stress;biological regulation;biosynthetic process;branching involved in mammary gland duct morphogenesis;branching morphogenesis of a tube;calcium ion homeostasis;catabolic process;cation homeostasis;cell aging;cell cycle arrest;cell cycle process;cell death;cell differ…	binding;cation binding;cobalt ion binding;DNA binding;enzyme binding;identical protein binding;ion binding;ligand-dependent nuclear receptor activity;metal ion binding;molecular transducer activity;nucleic acid binding;nucleic acid binding transcription factor activity;protein binding;protein binding transcription factor activity;protein dimerization activity;protein heterodimerization activity;p…	cell part;cytoplasm;cytoplasmic part;cytosol;death-inducing signaling complex;early endosome membrane;endoplasmic reticulum part;endosomal part;endosome membrane;extrinsic to endoplasmic reticulum membrane;extrinsic to membrane;extrinsic to organelle membrane;intracellular;intracellular membrane-bounded organelle;intracellular non-membrane-bounded organelle;intracellular organelle;intracellular o…	Acute myeloid leukemia;Endocytosis;Pathways in cancer;Ubiquitin mediated proteolysis	26	16	40.8	24.1	97.55	0	323.31	5048300000	498	27.0997	26.6849	27.2152	26.6893	26.9044	26.7774	28.3154	28.1823	28.3034	28.1751	28.2952	28.1561	26.7247	26.5501	26.8066	26.9726	26.7553	26.7898
+	5.67715	-1.33822	X5CKB3;A0A140T9T7;A0A0S2Z5A6;Q03518;B2R9F3;B7Z7P4;A0A0S2Z4R8;O94774;Q9UEE1	X5CKB3;A0A140T9T7;A0A0S2Z5A6;Q03518;B2R9F3;B7Z7P4	Antigen peptide transporter 1	TAP1	1205	Color2 [A=255, R=169, G=169, B=169]	1	4		antigen processing and presentation;antigen processing and presentation of endogenous antigen;antigen processing and presentation of endogenous peptide antigen;antigen processing and presentation of endogenous peptide antigen via MHC class I;antigen processing and presentation of exogenous antigen;antigen processing and presentation of exogenous peptide antigen;antigen processing and presentation…	active transmembrane transporter activity;adenyl nucleotide binding;adenyl ribonucleotide binding;ADP binding;antigen binding;ATP binding;ATPase activity;ATPase activity, coupled;ATPase activity, coupled to movement of substances;ATPase activity, coupled to transmembrane movement of substances;binding;catalytic activity;hydrolase activity;hydrolase activity, acting on acid anhydrides;hydrolase ac…	cell part;cytoplasmic part;endoplasmic reticulum membrane;endoplasmic reticulum part;integral to endoplasmic reticulum membrane;integral to membrane;integral to organelle membrane;intracellular membrane-bounded organelle;intracellular organelle;intracellular organelle part;intracellular part;intrinsic to endoplasmic reticulum membrane;intrinsic to membrane;intrinsic to organelle membrane;macromol…	ABC transporters;Antigen processing and presentation;Phagosome;Primary immunodeficiency	13	1	30.5	4	80.964	0	244.62	2795300000	297	27.2004	27.076	27.2561	27.5059	27.1419	27.1626	29.0405	28.7429	28.5521	28.535	28.28	28.2218	26.5162	26.4406	26.5879	26.5099	26.3281	26.5231
+	1.82091	-1.32789	A8K594;Q9P0V3;C9JED2;B4E2S1;C9JF25	A8K594;Q9P0V3	SH3 domain-binding protein 4	SH3BP4	1570	Color2 [A=255, R=169, G=169, B=169]	1	4		biological regulation;cellular component organization;cellular component organization or biogenesis;cellular membrane organization;cellular process;cellular response to acid;cellular response to amine stimulus;cellular response to amino acid stimulus;cellular response to chemical stimulus;cellular response to endogenous stimulus;cellular response to organic nitrogen;cellular response to organic s…	binding;enzyme binding;enzyme regulator activity;GDP-dissociation inhibitor activity;GTPase binding;GTPase regulator activity;identical protein binding;nucleoside-triphosphatase regulator activity;protein binding;Ras GTPase binding;small GTPase binding;small GTPase regulator activity	cell part;clathrin-coated vesicle;coated pit;coated vesicle;cytoplasm;cytoplasmic membrane-bounded vesicle;cytoplasmic part;cytoplasmic vesicle;extracellular membrane-bounded organelle;extracellular organelle;extracellular region part;extracellular vesicular exosome;intracellular membrane-bounded organelle;intracellular organelle;intracellular part;membrane part;membrane-bounded organelle;membran…		7	7	11.1	11.1	107.5	0	40.743	435740000	28	24.2554	24.6872	24.4211	22.6332	24.9833	24.2182	26.6158	25.9417	24.9725	25.6603	24.4634	25.512	24.3742	25.3793	25.1585	25.4248	24.5396	25.3408
+	11.1505	-1.3275	Q9Y3Z3;Q59H15;A6NDZ3	Q9Y3Z3	Deoxynucleoside triphosphate triphosphohydrolase SAMHD1	SAMHD1	4892	Color2 [A=255, R=169, G=169, B=169]	1	4		2'-deoxyribonucleotide metabolic process;biological regulation;catabolic process;cell surface receptor linked signaling pathway;cellular catabolic process;cellular component assembly;cellular component organization;cellular component organization or biogenesis;cellular metabolic process;cellular nitrogen compound catabolic process;cellular nitrogen compound metabolic process;cellular process;cell…	binding;catalytic activity;cation binding;deoxyribonucleotide binding;dGTP binding;dGTPase activity;guanyl deoxyribonucleotide binding;guanyl nucleotide binding;hydrolase activity;hydrolase activity, acting on ester bonds;ion binding;metal ion binding;nucleic acid binding;nucleotide binding;phosphoric ester hydrolase activity;purine deoxyribonucleotide binding;purine nucleotide binding;RNA bindin…	cell part;intracellular;intracellular membrane-bounded organelle;intracellular organelle;intracellular organelle part;intracellular part;membrane;membrane-bounded organelle;nuclear part;nucleoplasm;nucleus;organelle;organelle part;plasma membrane		23	23	49.8	49.8	72.2	0	107.93	6259300000	521	27.6108	27.651	27.6146	27.4561	27.4769	27.5364	28.8915	28.9008	28.939	28.8681	28.8097	28.9014	27.8747	27.9915	28.1167	28.0462	28.0682	28.3682
+	1.94822	-1.32418	Q00403;B1APE1;B1APE2	Q00403;B1APE1;B1APE2	Transcription initiation factor IIB	GTF2B	3711	Color2 [A=255, R=169, G=169, B=169]	1	4		biological regulation;biosynthetic process;cellular biosynthetic process;cellular macromolecule biosynthetic process;cellular macromolecule metabolic process;cellular metabolic process;cellular nitrogen compound metabolic process;cellular process;gene expression;macromolecule biosynthetic process;macromolecule metabolic process;metabolic process;nitrogen compound metabolic process;nucleic acid me…	binding;cation binding;core promoter binding;DNA binding;hormone receptor binding;ion binding;metal ion binding;nuclear hormone receptor binding;nucleic acid binding;protein binding;receptor binding;regulatory region DNA binding;regulatory region nucleic acid binding;thyroid hormone receptor binding;transcription factor binding;transcription regulatory region DNA binding;transition metal ion bind…	cell part;intracellular membrane-bounded organelle;intracellular non-membrane-bounded organelle;intracellular organelle;intracellular organelle part;intracellular part;membrane-bounded organelle;non-membrane-bounded organelle;nuclear part;nucleolus;nucleoplasm;nucleus;organelle;organelle part	Basal transcription factors	6	6	28.8	28.8	34.833	0.00032446	11.567	517500000	11	22.4163	23.7248	23.8015	23.5783	21.4751	23.611	24.0717	25.0971	24.0115	24.0527	24.6499	24.6693	23.6781	23.7044	22.2658	23.4076	23.7069	23.9431
+	8.52803	-1.3212	G3V1A6;P57764;E9PIB2;E9PQ48;E9PNZ0;E9PQR9;B3KW27;B3KTX1;H0YDB0;B4E113;Q6ZRV8	G3V1A6;P57764;E9PIB2	Gasdermin-D	GSDMD	2722	Color2 [A=255, R=169, G=169, B=169]	1	4		cell communication;cellular process;cellular response to external stimulus;cellular response to extracellular stimulus;cellular response to stimulus;response to external stimulus;response to extracellular stimulus;response to stimulus				5	5	15	15	57.734	0	24.917	778740000	105	25.2761	25.3797	25.3248	25.3042	25.4354	25.2316	26.4436	26.4875	26.824	26.6734	26.7576	26.6929	25.4043	25.463	25.5669	25.5463	24.7592	24.3652
+	1.1406	-1.30657	Q9H2G0;Q9BUI6;Q05086;A0A0D9SG77;A0A1B0GVL3;Q5W7F7;Q96GR7;A0A0D9SGI3;A0A0D9SF91;Q9UBN9;A0A0D9SFU3;A0A1B0GTB3;A0A0D9SGJ0;A0A0D9SG54;A0A0D9SG63;A0A0D9SES7;S4R306	Q9H2G0;Q9BUI6;Q05086;A0A0D9SG77;A0A1B0GVL3;Q5W7F7;Q96GR7	Ubiquitin-protein ligase E3A	UBE3A	3740	Color2 [A=255, R=169, G=169, B=169]	1	4		anatomical structure development;androgen receptor signaling pathway;biological regulation;brain development;catabolic process;cellular catabolic process;cellular component organization;cellular component organization or biogenesis;cellular macromolecule catabolic process;cellular macromolecule metabolic process;cellular membrane organization;cellular metabolic process;cellular process;cellular p…	acid-amino acid ligase activity;binding;catalytic activity;cation binding;ion binding;ligase activity;ligase activity, forming carbon-nitrogen bonds;metal ion binding;protein binding transcription factor activity;small conjugating protein ligase activity;transcription coactivator activity;transcription cofactor activity;transcription factor binding transcription factor activity;ubiquitin-protein …	cell part;cytoplasm;cytoplasmic part;cytosol;intracellular membrane-bounded organelle;intracellular organelle;intracellular part;macromolecular complex;membrane-bounded organelle;nucleus;organelle;proteasome complex;protein complex	Ubiquitin mediated proteolysis	7	7	13.7	13.7	97.967	0	58.073	513030000	47	22.1515	22.3386	22.5252	22.4462	24.5599	24.2953	22.2676	23.6325	25.0644	24.9715	25.05	25.1702	25.1369	25.2569	25.2694	25.1572	25.2122	25.1664
+	3.03229	-1.30638	E1A689;C0JYY2;P04114;A8K479;Q7Z7Q0;A8MUN2	E1A689;C0JYY2;P04114;A8K479;Q7Z7Q0;A8MUN2	Apolipoprotein B-100;Apolipoprotein B-48	APOB	2319	Color2 [A=255, R=169, G=169, B=169]	1	4		acylglycerol catabolic process;acylglycerol metabolic process;alcohol metabolic process;anatomical structure development;anatomical structure morphogenesis;artery morphogenesis;biological regulation;biosynthetic process;blood coagulation;blood vessel morphogenesis;catabolic process;cell migration;cell motility;cellular biosynthetic process;cellular catabolic process;cellular component assembly;ce…	binding;carbohydrate binding;cholesterol transporter activity;enzyme binding;glycosaminoglycan binding;heparin binding;lipase binding;lipid binding;lipid transporter activity;lipoprotein particle receptor binding;low-density lipoprotein particle receptor binding;pattern binding;phospholipid binding;polysaccharide binding;protein binding;receptor binding;sterol transporter activity;substrate-speci…	actin cytoskeleton;cell body;cell part;chylomicron;chylomicron remnant;clathrin coated vesicle membrane;clathrin-coated endocytic vesicle membrane;coated vesicle membrane;cytoplasm;cytoplasmic membrane-bounded vesicle lumen;cytoplasmic part;cytoplasmic vesicle membrane;cytoplasmic vesicle part;cytoskeleton;cytosol;early endosome;endocytic vesicle lumen;endocytic vesicle membrane;endoplasmic retic…	Fat digestion and absorption;Vitamin digestion and absorption	4	3	1.1	0.7	489.81	0.000254	4.6107	2978800000	24	27.125	26.8304	26.2604	26.2349	26.3556	26.4181	27.7935	27.6495	26.7876	28.1866	28.3665	28.279	27.3764	26.8846	26.7379	26.8833	22.7318	26.8197
+	2.10209	-1.298	A0A087X2I5;O75243;Q9UK45	A0A087X2I5;O75243;Q9UK45	U6 snRNA-associated Sm-like protein LSm7	LSM7	957	Color2 [A=255, R=169, G=169, B=169]	1	4		catabolic process;cellular catabolic process;cellular macromolecule catabolic process;cellular macromolecule metabolic process;cellular metabolic process;cellular nitrogen compound metabolic process;cellular process;exonucleolytic nuclear-transcribed mRNA catabolic process involved in deadenylation-dependent decay;gene expression;macromolecule catabolic process;macromolecule metabolic process;met…	binding;nucleic acid binding;RNA binding;snRNA binding;U6 snRNA binding	cell part;cytoplasmic part;cytosol;intracellular organelle part;intracellular part;macromolecular complex;nuclear part;organelle part;ribonucleoprotein complex;small nucleolar ribonucleoprotein complex;spliceosomal complex	RNA degradation;Spliceosome	1	1	53.1	53.1	5.5062	0.0011353	2.8211	127590000	24	22.5109	23.1988	24.0849	22.5165	23.3838	21.4059	24.3387	24.515	24.1262	24.2176	23.9356	23.7555	21.2441	22.5633	22.4302	23.232	24.0175	22.3958
+	1.90497	-1.29099	O14530;F8WCJ3;B8ZZX4;B7Z7A4;F8WBV5;G3XAJ4	O14530;F8WCJ3;B8ZZX4;B7Z7A4;F8WBV5;G3XAJ4	Thioredoxin domain-containing protein 9	TXNDC9	2960	Color2 [A=255, R=169, G=169, B=169]	1	4		biological regulation;cell redox homeostasis;cellular homeostasis;cellular process;homeostatic process;regulation of biological process;regulation of biological quality;regulation of cellular process		cell part;centrosome;cytoplasm;cytoplasmic part;cytoskeletal part;intracellular membrane-bounded organelle;intracellular non-membrane-bounded organelle;intracellular organelle;intracellular organelle part;intracellular part;membrane-bounded organelle;microtubule organizing center;midbody;non-membrane-bounded organelle;nucleus;organelle;organelle part		4	4	24.8	24.8	26.534	0.00032531	11.674	498100000	34	22.7252	21.3374	24.0003	22.4558	23.7022	23.634	24.1444	24.7818	24.1319	24.1743	24.0127	24.3557	23.6497	24.0325	23.8393	23.5355	23.1862	23.4446
+	1.64169	-1.28732	B3KQX9;A0A024R316;Q6DK41;P41221;C9J8I8;B7Z1Y5;Q9H1J7	B3KQX9;A0A024R316;Q6DK41;P41221;C9J8I8	Protein Wnt;Protein Wnt-5a	WNT5A	238	Color2 [A=255, R=169, G=169, B=169]	1	4		activation of JUN kinase activity;activation of MAPK activity;activation of protein kinase activity;activation of protein kinase B activity;ameboidal cell migration;anatomical structure development;anatomical structure formation involved in morphogenesis;anatomical structure morphogenesis;anterior/posterior axis specification;anterior/posterior axis specification, embryo;anterior/posterior patter…	binding;DNA binding;frizzled binding;G-protein-coupled receptor binding;nucleic acid binding;nucleic acid binding transcription factor activity;protein binding;receptor activator activity;receptor agonist activity;receptor binding;receptor regulator activity;receptor tyrosine kinase-like orphan receptor binding;regulatory region DNA binding;regulatory region nucleic acid binding;sequence-specific…	cell part;cell surface;clathrin coated vesicle membrane;clathrin-coated endocytic vesicle membrane;coated vesicle membrane;cytoplasmic part;cytoplasmic vesicle membrane;cytoplasmic vesicle part;endocytic vesicle membrane;endoplasmic reticulum lumen;endoplasmic reticulum part;extracellular matrix;extracellular membrane-bounded organelle;extracellular organelle;extracellular region;extracellular re…	Basal cell carcinoma;Hedgehog signaling pathway;Melanogenesis;Pathways in cancer;Wnt signaling pathway	6	6	32	32	32.692	0	82.873	728650000	74	23.1428	23.4843	24.3393	24.0872	24.1058	21.4919	25.3786	25.1224	24.8442	24.0611	24.1894	24.7796	26.5431	26.2231	26.1533	26.4976	25.8302	26.0392
+	1.43866	-1.28466	V9HW00;P48729;Q05DL3;Q6PJ06;B4E1D9;D6REM4;E7ETM0;B4DER9;H0Y9X2;U3KQK7;B4DFH4;E5RG27;D6RGE5;U3KPX3;Q8N752;U3KQ83	V9HW00;P48729;Q05DL3;Q6PJ06;B4E1D9;D6REM4;E7ETM0;B4DER9	Casein kinase I isoform alpha	HEL-S-77p;CSNK1A1	3520	Color2 [A=255, R=169, G=169, B=169]	1	4		biological regulation;cell cycle phase;cell cycle process;cell division;cell surface receptor linked signaling pathway;cellular component organization;cellular component organization at cellular level;cellular component organization or biogenesis;cellular component organization or biogenesis at cellular level;cellular macromolecule metabolic process;cellular membrane organization;cellular metabol…	adenyl nucleotide binding;adenyl ribonucleotide binding;ATP binding;binding;catalytic activity;kinase activity;nucleotide binding;phosphotransferase activity, alcohol group as acceptor;protein kinase activity;protein serine/threonine kinase activity;purine nucleotide binding;purine ribonucleoside triphosphate binding;purine ribonucleotide binding;ribonucleotide binding;transferase activity;transf…	cell part;cell projection;centrosome;chromosomal part;cilium;condensed chromosome kinetochore;cytoplasm;cytoplasmic part;cytoskeletal part;cytosol;intracellular non-membrane-bounded organelle;intracellular organelle;intracellular organelle part;intracellular part;kinetochore;macromolecular complex;membrane;microtubule organizing center;non-membrane-bounded organelle;nuclear body;nuclear part;nucl…	Hedgehog signaling pathway;Wnt signaling pathway	7	7	24.3	24.3	39.014	0.00031279	10.112	422680000	33	22.3925	22.4222	24.412	24.6121	24.9478	25.3255	25.2492	25.2999	25.068	25.6204	25.4708	25.1118	24.668	24.6307	24.6288	25.0657	24.9814	24.9971
+	1.73641	-1.28303	B3KPZ7;A0A024R9C0;B4DYX8;Q6P1N1;Q9P0J1;E5RIV4	B3KPZ7;A0A024R9C0;B4DYX8;Q6P1N1;Q9P0J1	[Pyruvate dehydrogenase [acetyl-transferring]]-phosphatase 1, mitochondrial	PPM2C;PDP1	602	Color2 [A=255, R=169, G=169, B=169]	1	4		biological regulation;carboxylic acid metabolic process;cellular ketone metabolic process;cellular macromolecule metabolic process;cellular metabolic process;cellular process;cellular protein metabolic process;dephosphorylation;macromolecule metabolic process;macromolecule modification;metabolic process;monocarboxylic acid metabolic process;organic acid metabolic process;oxoacid metabolic process…	[pyruvate dehydrogenase (lipoamide)] phosphatase activity;binding;calcium ion binding;catalytic activity;cation binding;hydrolase activity;hydrolase activity, acting on ester bonds;ion binding;metal ion binding;phosphatase activity;phosphoprotein phosphatase activity;phosphoric ester hydrolase activity;protein serine/threonine phosphatase activity	cell part;cytoplasmic part;intracellular organelle lumen;intracellular organelle part;intracellular part;membrane-enclosed lumen;mitochondrial matrix;mitochondrial part;organelle lumen;organelle part		6	6	19.4	19.4	60.796	0	53.204	784450000	29	22.6275	24.7669	24.4829	22.9415	22.564	24.6949	24.7264	24.6782	25.4678	25.1233	24.7266	25.0535	25.738	25.6213	25.4654	25.8091	25.4518	25.5488
+	1.86801	-1.28215	P82673;H0YG82	P82673;H0YG82	28S ribosomal protein S35, mitochondrial	MRPS35	3699	Color2 [A=255, R=169, G=169, B=169]	1	4		biosynthetic process;cellular biosynthetic process;cellular component disassembly;cellular component disassembly at cellular level;cellular component organization;cellular component organization at cellular level;cellular component organization or biogenesis;cellular component organization or biogenesis at cellular level;cellular macromolecular complex disassembly;cellular macromolecular complex …	structural constituent of ribosome;structural molecule activity	cell part;cytoplasm;cytoplasmic part;intracellular membrane-bounded organelle;intracellular organelle;intracellular organelle part;intracellular part;macromolecular complex;membrane;membrane-bounded organelle;mitochondrial inner membrane;mitochondrial membrane;mitochondrial part;mitochondrial small ribosomal subunit;mitochondrion;organellar small ribosomal subunit;organelle;organelle inner membra…		4	4	20.1	20.1	36.844	0.00029369	8.1682	117660000	36	23.0452	22.4723	22.23	23.0955	23.2274	21.4047	24.056	22.2691	24.1057	24.1837	24.3608	24.1927	24.241	24.2082	24.557	24.4444	23.9751	24.3117
+	2.714	-1.2657	A0A024R5J6;Q9NYJ1	A0A024R5J6;Q9NYJ1	Cytochrome c oxidase assembly factor 4 homolog, mitochondrial	CHCHD8;COA4	373	Color2 [A=255, R=169, G=169, B=169]	1	4				cell part;cytoplasmic part;intracellular membrane-bounded organelle;intracellular organelle;intracellular part;membrane-bounded organelle;mitochondrion;organelle		5	5	58.6	58.6	10.134	0.00033322	12.676	255100000	15	22.802	22.5962	22.8239	22.3031	21.7662	21.0998	23.6117	23.0717	23.6678	23.7761	23.1573	23.7008	21.1876	22.2179	22.728	22.4835	22.6287	22.2148
+	1.69372	-1.26295	H3BRL3;O14562;H3BUM8;B3KW52	H3BRL3;O14562;H3BUM8;B3KW52	Ubiquitin domain-containing protein UBFD1	UBFD1	2800	Color2 [A=255, R=169, G=169, B=169]	1	4						4	4	18	18	32.64	0.00031959	10.939	360510000	25	22.6613	24.3239	23.9351	22.7533	24.6441	23.9235	24.9725	23.4529	25.4363	25.1357	25.3907	25.4307	24.8447	24.5519	24.5075	24.3012	24.6996	24.7662
+	2.34663	-1.25838	Q9Y237;H0Y4T6;J3KMW3;H0Y8P6;H0Y610	Q9Y237	Peptidyl-prolyl cis-trans isomerase NIMA-interacting 4	PIN4	4851	Color2 [A=255, R=169, G=169, B=169]	1	4		cellular macromolecule metabolic process;cellular metabolic process;cellular nitrogen compound metabolic process;cellular process;macromolecule metabolic process;metabolic process;ncRNA metabolic process;ncRNA processing;nitrogen compound metabolic process;nucleic acid metabolic process;nucleobase-containing compound metabolic process;primary metabolic process;RNA metabolic process;RNA processing…	bent DNA binding;binding;catalytic activity;cis-trans isomerase activity;DNA binding;double-stranded DNA binding;isomerase activity;nucleic acid binding;peptidyl-prolyl cis-trans isomerase activity;structure-specific DNA binding	cell part;cytoplasm;cytoplasmic part;cytoskeletal part;extracellular membrane-bounded organelle;extracellular organelle;extracellular region part;extracellular vesicular exosome;intracellular membrane-bounded organelle;intracellular non-membrane-bounded organelle;intracellular organelle;intracellular organelle lumen;intracellular organelle part;intracellular part;macromolecular complex;membrane-b…		3	3	40.5	40.5	13.81	0.00030331	9.2081	406930000	23	22.0607	22.1542	23.0074	23.6041	22.1073	22.3146	23.1625	24.0097	24.3799	24.032	24.1963	23.0181	25.5842	25.5956	25.744	25.6806	25.2642	25.3381
+	6.43183	-1.25831	E5KRG5;B2RBL3;P19971;C9JGI3;B4DVR2;A0A0S2Z3P7;A0A0S2Z488;B3KQ24	E5KRG5;B2RBL3;P19971;C9JGI3	Thymidine phosphorylase	hCG_1988078;TYMP	1816	Color2 [A=255, R=169, G=169, B=169]	1	4		anatomical structure formation involved in morphogenesis;angiogenesis;biosynthetic process;catabolic process;cell differentiation;cellular aromatic compound metabolic process;cellular biosynthetic process;cellular catabolic process;cellular component organization;cellular component organization at cellular level;cellular component organization or biogenesis;cellular component organization or biog…	binding;catalytic activity;growth factor receptor binding;phosphorylase activity;platelet-derived growth factor receptor binding;protein binding;pyrimidine-nucleoside phosphorylase activity;receptor binding;thymidine phosphorylase activity;transferase activity;transferase activity, transferring glycosyl groups;transferase activity, transferring hexosyl groups;transferase activity, transferring pe…	cell part;cytoplasmic part;cytosol;intracellular part	Bladder cancer;Drug metabolism - other enzymes;Pyrimidine metabolism	21	21	68.5	68.5	49.955	0	323.31	10936000000	1279	29.0203	28.9579	29.1135	29.0977	28.8861	28.9335	30.5105	30.5893	30.2369	30.2137	30.0128	29.9956	29.2167	29.1764	29.0703	29.1502	29.2985	29.3113
+	6.11265	-1.25656	C9JFR7;G4XXL9;P99999;Q6LER6	C9JFR7;G4XXL9;P99999	Cytochrome c	CYCS	2354	Color2 [A=255, R=169, G=169, B=169]	1	4		activation of caspase activity;activation of caspase activity by cytochrome c;apoptosis;biological regulation;biosynthetic process;catabolic process;cell death;cellular biosynthetic process;cellular catabolic process;cellular component organization;cellular component organization at cellular level;cellular component organization or biogenesis;cellular component organization or biogenesis at cellu…	binding;cation binding;electron carrier activity;electron transporter, transferring electrons from CoQH2-cytochrome c reductase complex and cytochrome c oxidase complex activity;heme binding;ion binding;iron ion binding;metal ion binding;tetrapyrrole binding;transition metal ion binding	cell part;cytoplasmic part;cytosol;intracellular membrane-bounded organelle;intracellular organelle;intracellular organelle part;intracellular part;macromolecular complex;membrane;membrane part;membrane-bounded organelle;membrane-enclosed lumen;mitochondrial inner membrane;mitochondrial intermembrane space;mitochondrial membrane;mitochondrial part;mitochondrion;nucleus;organelle;organelle envelop…	Alzheimer's disease;Amyotrophic lateral sclerosis (ALS);Apoptosis;Colorectal cancer;Huntington's disease;ko05152;p53 signaling pathway;Parkinson's disease;Pathways in cancer;Small cell lung cancer;Toxoplasmosis;Viral myocarditis	7	6	58.4	47.5	11.333	0	43.96	7631300000	848	28.3222	28.3048	28.6934	28.8274	28.278	28.1587	29.6698	29.6751	29.8532	29.5406	29.7379	29.6472	28.9631	28.9946	29.1997	29.1649	29.4098	29.386
+	2.27272	-1.25027	P05109	P05109	Protein S100-A8;Protein S100-A8, N-terminally processed	S100A8	3193	Color2 [A=255, R=169, G=169, B=169]	1	4		activation of caspase activity;acute inflammatory response;autophagy;biological adhesion;biological regulation;catabolic process;cell adhesion;cell chemotaxis;cell migration;cell motility;cell-cell adhesion;cellular catabolic process;cellular component movement;cellular macromolecule metabolic process;cellular metabolic process;cellular process;cellular protein metabolic process;cellular response…	arachidonic acid binding;binding;calcium ion binding;carboxylic acid binding;cation binding;cytoskeletal protein binding;fatty acid binding;icosanoid binding;icosatetraenoic acid binding;ion binding;lipid binding;metal ion binding;microtubule binding;monocarboxylic acid binding;protein binding;RAGE receptor binding;receptor binding;Toll-like receptor 4 binding;Toll-like receptor binding;transitio…	cell part;cytoplasmic part;cytoskeleton;cytosol;extracellular membrane-bounded organelle;extracellular organelle;extracellular region;extracellular region part;extracellular space;extracellular vesicular exosome;intracellular membrane-bounded organelle;intracellular non-membrane-bounded organelle;intracellular organelle;intracellular part;membrane;membrane-bounded organelle;membrane-bounded vesic…		2	2	23.7	23.7	10.834	0	19.476	613260000	58	22.3601	23.0209	24.0624	24.1	23.0631	24.1482	25.0897	25.0769	24.2008	24.2304	25.0888	24.5698	24.6155	24.3065	24.3986	24.4659	24.4548	24.4359
+	2.22298	-1.24922	A0A140VJI5;Q9BVJ7	A0A140VJI5;Q9BVJ7	Dual specificity protein phosphatase 23	DUSP23	1260	Color2 [A=255, R=169, G=169, B=169]	1	4			catalytic activity;hydrolase activity;hydrolase activity, acting on ester bonds;phosphatase activity;phosphoprotein phosphatase activity;phosphoric ester hydrolase activity;protein tyrosine phosphatase activity;protein tyrosine/serine/threonine phosphatase activity	cell part;cytoplasmic part;cytosol;extracellular membrane-bounded organelle;extracellular organelle;extracellular region part;extracellular vesicular exosome;intracellular membrane-bounded organelle;intracellular organelle;intracellular part;membrane-bounded organelle;membrane-bounded vesicle;nucleus;organelle;vesicle		7	7	58.7	58.7	16.588	0.00030874	9.7035	275370000	17	22.5859	21.6426	22.5524	22.8272	21.5378	21.6274	24.1074	23.6533	22.6861	23.7316	22.4396	23.6509	23.9023	24.3311	23.7744	24.1422	24.0852	23.5462
+	3.6253	-1.24618	Q68E10;E9PB90;A8K2U2;P52789;Q53QX9;Q53SG7;A0A024R7R1;Q59H08;P52790;Q7Z7Q6	Q68E10;E9PB90;A8K2U2;P52789;Q53QX9	Hexokinase;Hexokinase-2	DKFZp686M1669;HK2	1520	Color2 [A=255, R=169, G=169, B=169]	1	4		alcohol catabolic process;alcohol metabolic process;apoptotic mitochondrial changes;biological regulation;body fluid secretion;carbohydrate catabolic process;carbohydrate homeostasis;carbohydrate metabolic process;carbohydrate transport;catabolic process;cellular carbohydrate catabolic process;cellular carbohydrate metabolic process;cellular chemical homeostasis;cellular component organization;ce…	adenyl nucleotide binding;adenyl ribonucleotide binding;ATP binding;binding;carbohydrate binding;carbohydrate kinase activity;catalytic activity;fructokinase activity;glucokinase activity;glucose binding;hexokinase activity;kinase activity;mannokinase activity;monosaccharide binding;nucleotide binding;phosphotransferase activity, alcohol group as acceptor;purine nucleotide binding;purine ribonucl…	cell part;cytoplasmic part;cytosol;intracellular organelle part;intracellular part;membrane;mitochondrial membrane;mitochondrial outer membrane;mitochondrial part;organelle membrane;organelle outer membrane;organelle part;outer membrane	Amino sugar and nucleotide sugar metabolism;Butirosin and neomycin biosynthesis;Carbohydrate digestion and absorption;Fructose and mannose metabolism;Galactose metabolism;Glycolysis / Gluconeogenesis;Insulin signaling pathway;Starch and sucrose metabolism;Streptomycin biosynthesis;Type II diabetes mellitus	16	12	23.4	19.1	98.915	0	29.388	1710800000	133	24.6368	24.6188	25.7213	25.651	25.376	25.4979	26.7223	26.7104	26.4521	26.6407	26.2491	26.2041	25.9281	25.8679	26.1664	25.9982	25.8825	25.4779
+	2.69006	-1.24386	E9PKU7;B4DZ53;E9PNH1	E9PKU7;B4DZ53		GANAB	2637	Color2 [A=255, R=169, G=169, B=169]	1	4		carbohydrate metabolic process;metabolic process;primary metabolic process	binding;carbohydrate binding;catalytic activity;hydrolase activity;hydrolase activity, acting on glycosyl bonds;hydrolase activity, hydrolyzing O-glycosyl compounds		N-Glycan biosynthesis;Protein processing in endoplasmic reticulum	42	2	60.2	3.5	96.543	0.0013517	2.7456	184770000	19	22.3538	23.7697	21.7549	22.3856	22.9819	22.9613	23.8386	23.7819	23.7581	23.8824	23.9759	24.4335	23.8477	23.975	23.9135	23.2274	23.7954	23.7578
+	2.2414	-1.24382	Q9H2W6;A0A087WT90	Q9H2W6	39S ribosomal protein L46, mitochondrial	MRPL46	4635	Color2 [A=255, R=169, G=169, B=169]	1	4		biosynthetic process;cellular biosynthetic process;cellular component disassembly;cellular component disassembly at cellular level;cellular component organization;cellular component organization at cellular level;cellular component organization or biogenesis;cellular component organization or biogenesis at cellular level;cellular macromolecular complex disassembly;cellular macromolecular complex …	catalytic activity;hydrolase activity	cell junction;cell part;cytoplasmic part;intracellular membrane-bounded organelle;intracellular non-membrane-bounded organelle;intracellular organelle;intracellular organelle part;intracellular part;macromolecular complex;membrane;membrane-bounded organelle;mitochondrial inner membrane;mitochondrial membrane;mitochondrial part;mitochondrion;non-membrane-bounded organelle;nuclear part;nucleoplasm;…		3	3	12.9	12.9	31.705	0.00028225	7.024	203590000	28	24.231	22.3827	23.3456	23.4292	22.7862	24.6622	24.8413	24.9106	24.6568	24.8006	24.5225	24.568	22.1618	22.5573	24.6597	21.4208	24.6213	24.1877
+	4.69015	-1.23598	P15924;Q4LE79;B4E2A0;B4DKX6;B4DWT7;G1UI31;Q6ZP16	P15924;Q4LE79	Desmoplakin	DSP;DSP variant protein	3284	Color2 [A=255, R=169, G=169, B=169]	1	4		adherens junction organization;anatomical structure development;anatomical structure morphogenesis;apoptosis;biological adhesion;cardiac muscle tissue morphogenesis;cell adhesion;cell death;cell differentiation;cell junction organization;cell-cell adhesion;cell-cell junction organization;cellular component disassembly;cellular component disassembly at cellular level;cellular component disassembly…	binding;binding, bridging;enzyme binding;kinase binding;protein binding;protein binding, bridging;protein kinase binding;protein kinase C binding;scaffold protein binding;structural constituent of cytoskeleton;structural molecule activity	adherens junction;anchoring junction;basolateral plasma membrane;cell junction;cell part;cell-cell adherens junction;cell-cell contact zone;cell-cell junction;cornified envelope;cytoplasmic part;cytoskeletal part;cytoskeleton;desmosome;extracellular membrane-bounded organelle;extracellular organelle;extracellular region part;extracellular vesicular exosome;fascia adherens;intercalated disc;interm…	Arrhythmogenic right ventricular cardiomyopathy (ARVC)	28	28	15	15	331.77	0	94.798	1724900000	135	25.8787	25.9457	25.2271	25.566	25.4863	26.1196	26.955	27.059	27.1522	27.1472	26.6885	26.6374	25.6261	25.4655	25.6567	25.6853	26.0037	26.0535
+	4.57204	-1.22805	A0A024R1P2;P15153;B1AH77;B1AH80;B1AH78;J3KSC4;J3QLK0;Q59FQ0;F8WET9;B1AH79;G3V4H1;V9HWD0;P17081	A0A024R1P2;P15153;B1AH77;B1AH80;B1AH78	Ras-related C3 botulinum toxin substrate 2	RAC2	157	Color2 [A=255, R=169, G=169, B=169]	1	4		actin cytoskeleton organization;actin filament organization;actin filament-based process;anatomical structure homeostasis;axon guidance;biological adhesion;biological regulation;blood coagulation;bone resorption;cell activation;cell adhesion;cell projection assembly;cell projection organization;cell surface receptor linked signaling pathway;cell-cell adhesion;cellular component assembly;cellular …	binding;catalytic activity;GTP binding;GTPase activity;guanyl nucleotide binding;guanyl ribonucleotide binding;hydrolase activity;hydrolase activity, acting on acid anhydrides;hydrolase activity, acting on acid anhydrides, in phosphorus-containing anhydrides;nucleoside-triphosphatase activity;nucleotide binding;purine nucleotide binding;purine ribonucleoside triphosphate binding;purine ribonucleo…	adherens junction;anchoring junction;cell junction;cell part;cell projection;cell-substrate adherens junction;cell-substrate junction;cytoplasm;cytoplasmic part;cytoplasmic vesicle membrane;cytoplasmic vesicle part;cytosol;endocytic vesicle membrane;envelope;extracellular membrane-bounded organelle;extracellular organelle;extracellular region part;extracellular vesicular exosome;focal adhesion;in…	Adherens junction;Axon guidance;B cell receptor signaling pathway;Chemokine signaling pathway;Colorectal cancer;Fc epsilon RI signaling pathway;Fc gamma R-mediated phagocytosis;Focal adhesion;Leukocyte transendothelial migration;MAPK signaling pathway;Natural killer cell mediated cytotoxicity;Pancreatic cancer;Pathways in cancer;Regulation of actin cytoskeleton;VEGF signaling pathway;Viral myocar…	9	4	50	19.8	21.429	0.0002994	8.6953	1857900000	240	25.7046	25.7684	26.54	26.3888	26.332	26.4151	27.7189	27.312	27.1671	27.3076	27.4152	27.5962	27.8606	27.7833	27.8841	27.8394	27.4496	27.6501
+	2.51927	-1.21734	Q9UGK3;M0R2W4;M0R0J5;M0QZ60	Q9UGK3;M0R2W4;M0R0J5	Signal-transducing adaptor protein 2	STAP2	4796	Color2 [A=255, R=169, G=169, B=169]	1	4				cell part;cytoplasm;intracellular part;membrane;plasma membrane		4	4	15.4	15.4	44.893	0.00036193	16.395	117660000	8	21.5809	23.111	23.3777	22.1326	23.3401	23.0157	23.9016	23.7944	24.2651	23.728	23.9379	24.2352	21.9577	22.8785	23.0858	23.6148	21.7677	21.4396
+	6.60066	-1.20678	L7UUZ7;P05106;B4DTY9;H3BM21;Q2YFE1;I3L4X8;L7UW06;A7U833;L7WKL1;F1C632;Q1PBM2;F1C634;F1C633;F1C630	L7UUZ7;P05106;B4DTY9;H3BM21;Q2YFE1;I3L4X8;L7UW06	Integrin beta;Integrin beta-3	ITGB3	2920	Color2 [A=255, R=169, G=169, B=169]	1	4		activation of protein kinase activity;anatomical structure development;anatomical structure formation involved in morphogenesis;anatomical structure morphogenesis;angiogenesis;angiogenesis involved in wound healing;apolipoprotein A-I-mediated signaling pathway;axon guidance;biological adhesion;biological regulation;blood coagulation;cell activation;cell adhesion;cell differentiation;cell growth;c…	binding;catalytic activity;cell adhesion molecule binding;cytokine receptor binding;enzyme binding;extracellular matrix binding;fibronectin binding;growth factor receptor binding;identical protein binding;intramolecular oxidoreductase activity;intramolecular oxidoreductase activity, interconverting keto- and enol-groups;intramolecular oxidoreductase activity, transposing S-S bonds;isomerase activ…	adherens junction;alphav-beta3 integrin complex;alphav-beta3 integrin-vitronectin complex;anchoring junction;cell junction;cell part;cell projection membrane;cell projection part;cell surface;cell-substrate adherens junction;cell-substrate junction;cytoplasmic membrane-bounded vesicle;cytoplasmic part;cytoplasmic vesicle;cytoplasmic vesicle membrane;cytoplasmic vesicle part;extracellular membrane…	Arrhythmogenic right ventricular cardiomyopathy (ARVC);Dilated cardiomyopathy;ECM-receptor interaction;Focal adhesion;Hematopoietic cell lineage;Hypertrophic cardiomyopathy (HCM);Osteoclast differentiation;Phagosome;Regulation of actin cytoskeleton	11	11	22.1	22.1	86.998	0	69.618	1786900000	129	24.2438	24.583	24.4252	24.6591	24.1405	24.5394	25.5921	25.8719	25.6023	25.4676	25.6474	25.6503	25.6431	25.6635	25.885	25.8872	25.9465	25.6246
+	2.21527	-1.19443	Q7L523;Q5VZM2;Q5VZM0	Q7L523;Q5VZM2;Q5VZM0	Ras-related GTP-binding protein A;Ras-related GTP-binding protein B	RRAGA;RRAGB	4207	Color2 [A=255, R=169, G=169, B=169]	1	4		apoptosis;biological regulation;cell communication;cell death;cellular localization;cellular macromolecule localization;cellular process;cellular protein localization;cellular response to acid;cellular response to amine stimulus;cellular response to amino acid stimulus;cellular response to chemical stimulus;cellular response to endogenous stimulus;cellular response to external stimulus;cellular r…	binding;catalytic activity;GTP binding;GTPase activity;guanyl nucleotide binding;guanyl ribonucleotide binding;hydrolase activity;hydrolase activity, acting on acid anhydrides;hydrolase activity, acting on acid anhydrides, in phosphorus-containing anhydrides;identical protein binding;nucleoside-triphosphatase activity;nucleotide binding;phosphoprotein binding;protein binding;protein dimerization …	cell part;cytoplasm;cytoplasmic part;EGO complex;Golgi apparatus;intracellular membrane-bounded organelle;intracellular organelle;intracellular organelle part;intracellular part;lysosomal membrane;lysosome;lytic vacuole;macromolecular complex;membrane;membrane part;membrane-bounded organelle;nucleus;organelle;organelle membrane;organelle part;protein complex;vacuolar membrane;vacuolar part;vacuole		6	6	21.4	21.4	36.566	0.00027012	5.971	398010000	31	24.4778	24.286	22.4701	24.1193	24.5812	24.7748	25.2891	25.2353	25.2479	25.2698	25.5042	25.3294	24.6301	24.8832	24.8496	25.0102	24.6267	24.665
+	1.39017	-1.19016	A0A087WXL5;D3TTY9;A0A087X1N1;D3TTY8;D3TTY5;D3TTZ1;A0A087WU80;D3TTZ2;D3TTZ4;D3TTZ3;P21580;D3TTZ0;D3TTY6;Q5VXQ8;D3TTZ5;A0A087WVN3;D3TTZ6;D3TTZ8;Q5VXR0;Q5PY18;Q5VXQ9;D3TTY4;F8K9X7;D3TTZ7;D3TTY7	A0A087WXL5;D3TTY9;A0A087X1N1;D3TTY8;D3TTY5;D3TTZ1;A0A087WU80;D3TTZ2;D3TTZ4;D3TTZ3;P21580;D3TTZ0;D3TTY6	Tumor necrosis factor alpha-induced protein 3;A20p50;A20p37	TNFAIP3	877	Color2 [A=255, R=169, G=169, B=169]	1	4		activation of immune response;activation of innate immune response;apoptosis;B cell homeostasis;B-1 B cell homeostasis;biological regulation;cell death;cellular component assembly;cellular component organization;cellular component organization or biogenesis;cellular macromolecule metabolic process;cellular metabolic process;cellular process;cellular protein metabolic process;cellular response to …	acid-amino acid ligase activity;binding;catalytic activity;cation binding;cysteine-type peptidase activity;DNA binding;enzyme binding;hydrolase activity;ion binding;ligase activity;ligase activity, forming carbon-nitrogen bonds;metal ion binding;nucleic acid binding;peptidase activity;peptidase activity, acting on L-amino acid peptides;protease binding;protein binding;protein self-association;sma…	cell part;centrosome;cytoplasm;cytoplasmic part;cytoskeletal part;cytosol;extracellular membrane-bounded organelle;extracellular organelle;extracellular region part;extracellular vesicular exosome;intracellular membrane-bounded organelle;intracellular non-membrane-bounded organelle;intracellular organelle;intracellular organelle part;intracellular part;lysosome;lytic vacuole;membrane-bounded orga…	Measles;NOD-like receptor signaling pathway	5	5	19.4	19.4	54.295	0.00032051	11.118	140070000	20	24.013	21.587	23.2131	21.8308	23.0967	23.6502	25.0626	24.9766	24.0605	23.6238	23.3494	23.4589	22.5198	24.0194	24.4237	24.1296	22.2566	23.6049
+	1.57819	-1.18906	P24390	P24390	ER lumen protein-retaining receptor 1	KDELR1	3353	Color2 [A=255, R=169, G=169, B=169]	1	4		biological regulation;cellular process;establishment of localization;establishment of localization in cell;establishment of protein localization;intracellular protein transport;intracellular transport;maintenance of location;maintenance of location in cell;maintenance of protein localization in endoplasmic reticulum;maintenance of protein localization to organelle;maintenance of protein location;…	binding;ER retention sequence binding;KDEL sequence binding;peptide binding;signal sequence binding	cell part;cis-Golgi network;coated vesicle membrane;COPI coated vesicle membrane;cytoplasmic part;cytoplasmic vesicle membrane;cytoplasmic vesicle part;endoplasmic reticulum membrane;endoplasmic reticulum part;endoplasmic reticulum-Golgi intermediate compartment;endoplasmic reticulum-Golgi intermediate compartment membrane;Golgi apparatus part;Golgi membrane;Golgi-associated vesicle membrane;inte…	Vibrio cholerae infection	2	1	14.2	9	24.542	0	20.495	228900000	83	23.7737	23.0678	23.2251	23.192	23.3744	22.9964	25.978	22.603	24.3989	24.3866	24.7304	24.6669	25.6708	25.7042	25.023	25.1359	22.6776	22.5023
+	1.03274	-1.18038	D3DSW3;O94903;A8K520;E5RFX7;E5RG77;B3KMP6;H0YBG2;E5RFZ4	D3DSW3;O94903;A8K520;E5RFX7;E5RG77;B3KMP6	Proline synthase co-transcribed bacterial homolog protein	PROSC	2506	Color2 [A=255, R=169, G=169, B=169]	1	4			binding;cofactor binding;pyridoxal phosphate binding;vitamin B6 binding;vitamin binding	cell part;cytoplasm;cytoplasmic part;extracellular membrane-bounded organelle;extracellular organelle;extracellular region part;extracellular vesicular exosome;intracellular;intracellular membrane-bounded organelle;intracellular organelle;intracellular part;membrane-bounded organelle;membrane-bounded vesicle;mitochondrion;organelle;vesicle		7	7	30.3	30.3	34.042	0.00031918	10.925	516310000	26	22.0583	22.0537	22.6948	22.6821	22.0507	25.0949	23.008	22.433	24.6795	24.6138	24.0449	24.9376	24.3386	24.7204	24.7991	24.6618	24.439	24.2797
+	1.2374	-1.17487	D3DP46;P61009	D3DP46;P61009	Signal peptidase complex subunit 3	SPCS3	2490	Color2 [A=255, R=169, G=169, B=169]	1	4		biological regulation;biosynthetic process;cellular biosynthetic process;cellular macromolecule biosynthetic process;cellular macromolecule metabolic process;cellular metabolic process;cellular process;cellular protein metabolic process;cotranslational protein targeting to membrane;establishment of localization;establishment of localization in cell;establishment of protein localization;establishm…	catalytic activity;hydrolase activity;peptidase activity	cell part;cytoplasmic part;endoplasmic reticulum;endoplasmic reticulum membrane;endoplasmic reticulum part;integral to membrane;intracellular membrane-bounded organelle;intracellular organelle;intracellular organelle part;intracellular part;intrinsic to membrane;macromolecular complex;membrane;membrane part;membrane-bounded organelle;organelle;organelle membrane;organelle part;protein complex;sig…	Protein export	3	3	17.8	17.8	20.312	0.00032971	12.193	1355200000	117	22.9869	25.8767	25.1763	24.1469	26.2945	26.332	26.2106	26.494	26.1553	26.3649	26.4581	26.1796	26.3401	26.534	26.2736	26.5181	25.7906	26.0222
+	1.55187	-1.16842	B3KV61;A8K3Q3;Q8NBZ7;Q8ND26;C9JW33	B3KV61;A8K3Q3;Q8NBZ7;Q8ND26;C9JW33	UDP-glucuronic acid decarboxylase 1	UXS1;DKFZp434L1215	1537	Color2 [A=255, R=169, G=169, B=169]	1	4		alcohol biosynthetic process;alcohol metabolic process;biosynthetic process;carbohydrate biosynthetic process;carbohydrate metabolic process;cellular biosynthetic process;cellular carbohydrate biosynthetic process;cellular carbohydrate metabolic process;cellular component assembly;cellular component organization;cellular component organization or biogenesis;cellular metabolic process;cellular nit…	binding;carbon-carbon lyase activity;carboxy-lyase activity;catalytic activity;coenzyme binding;cofactor binding;identical protein binding;lyase activity;NAD binding;NAD+ binding;nucleotide binding;protein binding;protein dimerization activity;protein homodimerization activity;UDP-glucuronate decarboxylase activity	cell part;cytoplasmic part;extracellular membrane-bounded organelle;extracellular organelle;extracellular region part;extracellular vesicular exosome;Golgi apparatus part;Golgi cisterna membrane;Golgi membrane;integral to membrane;intracellular membrane-bounded organelle;intracellular organelle;intracellular organelle part;intracellular part;intrinsic to membrane;membrane;membrane part;membrane-b…	Amino sugar and nucleotide sugar metabolism;Starch and sucrose metabolism	2	2	9.4	9.4	41.135	0.00026015	5.1721	147700000	9	23.4609	22.7413	21.2617	22.4791	21.8437	23.4739	23.9971	23.8733	23.9238	23.9989	24.1483	22.3299	24.4417	25.0103	24.4306	24.4111	24.3641	24.2141
+	3.13868	-1.16426	A8K6L3;Q9BZ67;E9PS62;Q96MK6;Q9BZ68;E9PRP1	A8K6L3;Q9BZ67;E9PS62	FERM domain-containing protein 8	FRMD8	1601	Color2 [A=255, R=169, G=169, B=169]	1	4				cell part;cytoskeleton;intracellular non-membrane-bounded organelle;intracellular organelle;intracellular part;non-membrane-bounded organelle;organelle		5	5	15.3	15.3	51.164	0	23.151	328590000	17	22.4988	22.4549	23.1348	22.1008	22.7209	21.9748	24.1802	23.0282	23.839	23.8965	23.6154	23.3111	24.1125	23.9121	23.9294	24.247	24.1053	24.0857
+	1.27388	-1.16373	E7EQL5;E7EV09;E7EQU2;E7ETL8;E9PGG1	E7EQL5;E7EV09;E7EQU2;E7ETL8		DYNC1I2	2588	Color2 [A=255, R=169, G=169, B=169]	1	4		cellular component movement;cellular process;microtubule-based movement;microtubule-based process		cell part;cytoplasmic dynein complex;cytoplasmic part;cytoskeletal part;dynein complex;intracellular organelle part;intracellular part;macromolecular complex;microtubule associated complex;organelle part;protein complex		10	1	51.1	8.9	34.913	0	49.251	293150000	36	22.6992	22.5872	22.8991	24.5665	25.3562	25.1566	24.8129	25.2	25.026	24.897	25.0347	25.2764	24.6874	24.7369	24.7693	21.7514	23.7265	23.8411
+	4.6027	-1.15418	K7ELC2;P62841;K7EM56;A0A0B4J2B4;K7EJ78;S4R417;K7EQJ5;S4R456	K7ELC2;P62841;K7EM56;A0A0B4J2B4;K7EJ78;S4R417;K7EQJ5;S4R456	40S ribosomal protein S15	RPS15	2900	Color2 [A=255, R=169, G=169, B=169]	1	4		biosynthetic process;catabolic process;cell differentiation;cellular biosynthetic process;cellular catabolic process;cellular component assembly;cellular component assembly at cellular level;cellular component biogenesis;cellular component biogenesis at cellular level;cellular component disassembly;cellular component disassembly at cellular level;cellular component organization;cellular component…	binding;DNA binding;nucleic acid binding;RNA binding;structural constituent of ribosome;structural molecule activity	adherens junction;anchoring junction;cell junction;cell part;cell-substrate adherens junction;cell-substrate junction;cytoplasm;cytoplasmic part;cytosol;cytosolic small ribosomal subunit;focal adhesion;intracellular membrane-bounded organelle;intracellular non-membrane-bounded organelle;intracellular organelle;intracellular organelle part;intracellular part;macromolecular complex;membrane;membran…	Ribosome	5	5	53.3	53.3	17.723	0	58.934	6256400000	266	25.9058	26.2459	26.6714	26.5831	26.7313	26.7393	27.7038	27.7931	27.7285	27.7013	27.2647	27.6104	27.4492	27.6485	27.4395	27.3393	27.6695	27.8234
+	4.27668	-1.148	Q5BJH7;B7Z961;K7ERQ0;K7ERY2	Q5BJH7;B7Z961;K7ERQ0;K7ERY2	Protein YIF1B	YIF1B	4046	Color2 [A=255, R=169, G=169, B=169]	1	4				cell part;integral to membrane;intrinsic to membrane;membrane part		5	3	29.3	12.7	34.435	0	44.656	1176300000	46	25.0571	25.0312	25.3245	25.1173	25.7664	25.8523	26.6451	26.7407	26.164	26.57	26.3872	26.5299	26.4892	26.373	26.1674	26.146	25.8806	25.9748
+	7.78621	-1.14662	B7Z4S8;Q6I9U9;Q53XC6;A8K669;Q99538;B7Z4A4;G3V2T4;Q96CY7;G3V4E4;G3V4P5;H0YJN9;G3V3Z4	B7Z4S8;Q6I9U9;Q53XC6;A8K669;Q99538;B7Z4A4	Legumain	LGMN	1590	Color2 [A=255, R=169, G=169, B=169]	1	4		activation of immune response;activation of innate immune response;antigen processing and presentation;antigen processing and presentation of exogenous antigen;antigen processing and presentation of exogenous peptide antigen;antigen processing and presentation of exogenous peptide antigen via MHC class II;antigen processing and presentation of peptide antigen;antigen processing and presentation o…	catalytic activity;cysteine-type endopeptidase activity;cysteine-type peptidase activity;endopeptidase activity;hydrolase activity;peptidase activity;peptidase activity, acting on L-amino acid peptides	apical part of cell;cell part;cytoplasmic part;endosome;extracellular membrane-bounded organelle;extracellular organelle;extracellular region part;extracellular vesicular exosome;intracellular membrane-bounded organelle;intracellular organelle;intracellular organelle lumen;intracellular organelle part;intracellular part;late endosome;lysosomal lumen;lysosome;lytic vacuole;membrane-bounded organel…	Antigen processing and presentation;Lysosome	5	5	16.3	16.3	47.071	0	78.225	3631500000	273	26.6295	26.6053	26.4176	26.353	26.2953	26.4784	27.6331	27.7255	27.7083	27.5424	27.4336	27.6158	27.0579	27.0493	27.0772	27.2602	27.1074	27.0953
+	1.75511	-1.14481	G1UI17;A0A0S2A4E4;A0A0M4G3H8;P35573	G1UI17;A0A0S2A4E4;A0A0M4G3H8;P35573	Glycogen debranching enzyme;4-alpha-glucanotransferase;Amylo-alpha-1,6-glucosidase	AGL	1130	Color2 [A=255, R=169, G=169, B=169]	1	4		alcohol metabolic process;biosynthetic process;carbohydrate biosynthetic process;carbohydrate catabolic process;carbohydrate metabolic process;catabolic process;cellular biosynthetic process;cellular carbohydrate biosynthetic process;cellular carbohydrate catabolic process;cellular carbohydrate metabolic process;cellular glucan metabolic process;cellular macromolecule biosynthetic process;cellula…	4-alpha-glucanotransferase activity;alpha-glucosidase activity;amylo-alpha-1,6-glucosidase activity;binding;carbohydrate binding;catalytic activity;glucosidase activity;glycogen debranching enzyme activity;hydrolase activity;hydrolase activity, acting on glycosyl bonds;hydrolase activity, hydrolyzing O-glycosyl compounds;pattern binding;polysaccharide binding;transferase activity;transferase acti…	cell part;cytoplasm;cytoplasmic part;cytosol;endoplasmic reticulum;inclusion body;intracellular membrane-bounded organelle;intracellular organelle;intracellular organelle part;intracellular part;isoamylase complex;macromolecular complex;membrane-bounded organelle;nuclear part;nucleoplasm;organelle;organelle part;protein complex;sarcoplasmic reticulum	Starch and sucrose metabolism	7	7	8.6	8.6	143.72	0	17.09	239490000	26	22.6653	23.4046	22.3734	22.2345	24.3412	21.9947	23.3843	23.541	24.3731	24.3653	24.324	23.895	22.9959	24.3295	24.1627	24.0053	24.1229	24.1828
+	3.63043	-1.14357	B4E0X1;P61769;H0YLF3;F5H6I0;A6XND9;A6XMH4;A6XMH5	B4E0X1;P61769;H0YLF3;F5H6I0;A6XND9;A6XMH4;A6XMH5	Beta-2-microglobulin;Beta-2-microglobulin;Beta-2-microglobulin form pI 5.3	B2M	2187	Color2 [A=255, R=169, G=169, B=169]	1	4		anatomical structure homeostasis;antigen processing and presentation;antigen processing and presentation of exogenous antigen;antigen processing and presentation of exogenous peptide antigen;antigen processing and presentation of exogenous peptide antigen via MHC class I;antigen processing and presentation of exogenous peptide antigen via MHC class I, TAP-dependent;antigen processing and presenta…	binding;identical protein binding;protein binding	adherens junction;anchoring junction;cell junction;cell part;cell-substrate adherens junction;cell-substrate junction;coated vesicle membrane;cytoplasm;cytoplasmic part;cytoplasmic vesicle membrane;cytoplasmic vesicle part;early endosome lumen;early endosome membrane;endocytic vesicle membrane;endoplasmic reticulum lumen;endoplasmic reticulum part;endosomal part;endosome lumen;endosome membrane;E…	Antigen processing and presentation	4	4	36.9	36.9	13.946	0	43.045	6234900000	857	27.8432	27.3612	27.5712	27.5333	27.2221	27.3046	29.3897	28.8737	28.5492	28.2266	28.2288	28.4291	27.4519	27.4653	27.5151	27.3319	28.0146	26.6544
+	1.65472	-1.1424	Q6ICT6;Q59FU8;P25445;A0A1B0QZF0;Q8IUB7;Q8IUB6;S5PZ57;S5PSV7;B6VNV5;E6Y7C3;K9J972;E6Y7C4;F0UWG7;A0A1C6ZWA8;H7C5Z8;A0A087WTM9	Q6ICT6;Q59FU8;P25445;A0A1B0QZF0;Q8IUB7;Q8IUB6;S5PZ57;S5PSV7;B6VNV5;E6Y7C3	Tumor necrosis factor receptor superfamily member 6	TNFRSF6;FAS;CD95	3357	Color2 [A=255, R=169, G=169, B=169]	1	4		activation of caspase activity;activation-induced cell death of T cells;adaptive immune response;adaptive immune response based on somatic recombination of immune receptors built from immunoglobulin superfamily domains;anatomical structure development;apoptosis;B cell mediated immunity;biological regulation;cell death;cell surface receptor linked signaling pathway;cellular component assembly;cell…	binding;enzyme binding;identical protein binding;kinase binding;molecular transducer activity;protein binding;receptor activity;signal transducer activity;signaling receptor activity;transmembrane signaling receptor activity	CD95 death-inducing signaling complex;cell part;cell surface;cytoplasm;cytoplasmic part;cytosol;death-inducing signaling complex;external side of plasma membrane;extracellular membrane-bounded organelle;extracellular organelle;extracellular region part;extracellular vesicular exosome;integral to membrane;intracellular membrane-bounded organelle;intracellular organelle;intracellular part;intrinsic…	African trypanosomiasis;Allograft rejection;Alzheimer's disease;Apoptosis;Autoimmune thyroid disease;Chagas disease (American trypanosomiasis);Cytokine-cytokine receptor interaction;Graft-versus-host disease;MAPK signaling pathway;Measles;Natural killer cell mediated cytotoxicity;p53 signaling pathway;Pathways in cancer;Type I diabetes mellitus	4	4	21.8	21.8	37.702	0	34.763	487480000	17	22.312	24.2602	22.5934	24.3347	24.7073	24.3273	24.9757	24.908	24.8207	25.0855	24.6785	24.9208	22.8198	22.5956	23.4027	21.1116	22.5988	23.5857
+	4.06465	-1.13899	A8K7N0;E7EPB3;A0PJ62;B7Z6S8;P50914;A8K3Q9	A8K7N0;E7EPB3;A0PJ62;B7Z6S8;P50914;A8K3Q9	60S ribosomal protein L14	RPL14	1619	Color2 [A=255, R=169, G=169, B=169]	1	4		biosynthetic process;catabolic process;cellular biosynthetic process;cellular catabolic process;cellular component biogenesis;cellular component biogenesis at cellular level;cellular component disassembly;cellular component disassembly at cellular level;cellular component organization;cellular component organization at cellular level;cellular component organization or biogenesis;cellular componen…	binding;nucleic acid binding;RNA binding;structural constituent of ribosome;structural molecule activity	cell part;cytoplasm;cytoplasmic part;cytosol;cytosolic large ribosomal subunit;extracellular membrane-bounded organelle;extracellular organelle;extracellular region part;extracellular vesicular exosome;intracellular non-membrane-bounded organelle;intracellular organelle;intracellular organelle part;intracellular part;large ribosomal subunit;macromolecular complex;membrane;membrane-bounded organel…	Ribosome	5	1	28	7.3	23.646	0.0003013	8.8715	3605400000	292	26.8904	26.9047	27.7044	27.7176	27.5873	27.6812	28.4921	28.9065	28.4895	28.5592	28.46	28.4123	27.4877	27.4875	27.5886	27.747	27.3444	26.9251
+	7.25138	-1.13427	A0A024R0R9;P54920;M0R2M1;M0R0Y2;M0R058;A0A024R0V6;M0R0I4;M0R027;B4DGP9;B4DIV0;A0A087WZQ7;Q9H115;M0QZM9;M0QZN5;M0R031	A0A024R0R9;P54920;M0R2M1;M0R0Y2;M0R058	Alpha-soluble NSF attachment protein	NAPA	119	Color2 [A=255, R=169, G=169, B=169]	1	4		anatomical structure development;apical protein localization;asymmetric protein localization;biological regulation;brain development;cell communication;cell differentiation;cell-cell signaling;cellular component disassembly;cellular component disassembly at cellular level;cellular component organization;cellular component organization at cellular level;cellular component organization or biogenesi…	binding;protein binding;SNARE binding;soluble NSF attachment protein activity;syntaxin binding	cell part;cytoplasmic part;cytosol;extracellular membrane-bounded organelle;extracellular organelle;extracellular region part;extracellular vesicular exosome;intracellular organelle part;intracellular part;macromolecular complex;membrane;membrane part;membrane-bounded organelle;membrane-bounded vesicle;organelle;organelle membrane;organelle part;protein complex;SNARE complex;synaptobrevin 2-SNAP-…		16	13	70.5	56.6	33.232	0	323.31	10593000000	1007	28.5102	28.5192	28.1702	28.2397	28.2034	28.1936	29.4028	29.3984	29.5785	29.5571	29.3033	29.4018	28.897	28.9432	28.9071	28.9725	28.7588	28.8828
+	1.86105	-1.13345	Q9Y2H0;F8WF49;A0A0B4J2C2;A0A087X246;A0A087WWE6	Q9Y2H0;F8WF49;A0A0B4J2C2	Disks large-associated protein 4	DLGAP4	4861	Color2 [A=255, R=169, G=169, B=169]	1	4		signaling		cell part;membrane;synapse		7	7	9.7	9.7	108.01	0	21.556	1684500000	87	25.1856	23.4458	25.0643	23.4566	24.1671	25.4983	25.5882	25.3005	25.8235	25.4109	25.862	25.6333	25.6015	26.2419	26.3148	26.0716	26.0242	25.6098
+	2.11326	-1.13133	Q6LET6;A0A024RAX2;P10620;F5H7F6;F5H6X2;F5GX73;F5H613;F5H760	Q6LET6;A0A024RAX2;P10620;F5H7F6;F5H6X2	Microsomal glutathione S-transferase 1	MGST1	685	Color2 [A=255, R=169, G=169, B=169]	1	4		amine metabolic process;carboxylic acid metabolic process;cell differentiation;cellular amine metabolic process;cellular amino acid metabolic process;cellular component assembly;cellular component organization;cellular component organization or biogenesis;cellular developmental process;cellular ketone metabolic process;cellular metabolic process;cellular modified amino acid metabolic process;cell…	amine binding;amino acid binding;antioxidant activity;binding;carboxylic acid binding;catalytic activity;glutathione binding;glutathione peroxidase activity;glutathione transferase activity;modified amino acid binding;oxidoreductase activity;oxidoreductase activity, acting on peroxide as acceptor;peptide binding;peroxidase activity;transferase activity;transferase activity, transferring alkyl or …	apical part of cell;cell part;cytoplasmic part;endoplasmic reticulum;endoplasmic reticulum membrane;endoplasmic reticulum part;integral to membrane;intracellular membrane-bounded organelle;intracellular organelle;intracellular organelle part;intracellular part;intrinsic to membrane;membrane;membrane part;membrane-bounded organelle;microbody;microbody membrane;microbody part;mitochondrial inner me…	Drug metabolism - cytochrome P450;Glutathione metabolism;Metabolism of xenobiotics by cytochrome P450	4	4	27.1	27.1	17.57	0	27.592	4819000000	562	27.7645	27.8503	27.4936	27.0413	28.244	27.7744	28.0415	27.9999	28.7006	28.9264	29.7168	29.5709	28.6472	28.8605	28.7212	28.973	29.1862	29.1105
+	1.73414	-1.1197	Q9NWH9;H7BXE3;A0A024R5U7;A0A024R5X3;H0YLW7;H0YMW8;H0YKH2;H0YNF3;H0YMR6;H0YLE6;H0YL55;H7C3F4	Q9NWH9;H7BXE3;A0A024R5U7;A0A024R5X3	SAFB-like transcription modulator	SLTM	4735	Color2 [A=255, R=169, G=169, B=169]	1	4		apoptosis;biological regulation;biosynthetic process;cell death;cellular biosynthetic process;cellular macromolecule biosynthetic process;cellular macromolecule metabolic process;cellular metabolic process;cellular nitrogen compound metabolic process;cellular process;death;macromolecule biosynthetic process;macromolecule metabolic process;metabolic process;nitrogen compound metabolic process;nucl…	binding;nucleic acid binding;nucleotide binding	cell part;intracellular organelle part;intracellular part;nuclear part;nucleoplasm;organelle part		3	3	4.7	4.7	117.15	0	25.721	344010000	17	22.3777	23.3729	21.2993	23.5483	23.4289	23.6125	24.4319	24.1764	24.2021	24.2116	23.6873	23.6484	23.2125	22.9933	22.6957	20.9832	22.2921	21.4981
+	1.21472	-1.11338	A0A024R5B2;E7ETY4;A9CP04;A0A140VJP1;A8K2S4;E9PC69;Q7KZI7;A0A024R555;F5H4F6;F5H4J8;F5H6N2	A0A024R5B2;E7ETY4;A9CP04;A0A140VJP1;A8K2S4;E9PC69;Q7KZI7;A0A024R555	Serine/threonine-protein kinase MARK2	MARK2;Par1b	361	Color2 [A=255, R=169, G=169, B=169]	1	4		activation of protein kinase activity;autophagy;biological regulation;catabolic process;cell migration;cell motility;cell surface receptor linked signaling pathway;cellular catabolic process;cellular component movement;cellular localization;cellular macromolecule metabolic process;cellular metabolic process;cellular process;cellular protein metabolic process;cellular response to stimulus;establis…	adenyl nucleotide binding;adenyl ribonucleotide binding;ATP binding;binding;catalytic activity;cation binding;enzyme activator activity;enzyme regulator activity;ion binding;kinase activator activity;kinase activity;kinase regulator activity;lipid binding;magnesium ion binding;metal ion binding;nucleotide binding;phosphotransferase activity, alcohol group as acceptor;protein kinase activator acti…	actin filament;basal cortex;cell cortex part;cell part;cytoplasmic part;cytoskeletal part;intracellular membrane-bounded organelle;intracellular organelle;intracellular organelle part;intracellular part;lateral plasma membrane;macromolecular complex;membrane;membrane part;membrane-bounded organelle;mitochondrion;nucleus;organelle;organelle part;plasma membrane;plasma membrane part;protein complex		7	4	15.3	8.8	77.63	0	23.064	760250000	58	22.4568	23.0482	24.161	22.4302	24.5635	24.6012	24.9345	23.052	24.8111	25.0206	25.0046	25.1186	24.5752	24.8597	24.7934	24.7443	24.7333	24.6565
+	5.44528	-1.10832	G5E9Q6;B4DNH1;C9JQ45;D3DNI2;D3DNI3;P35080;C9J0J7;C9J2N0;C9J712;C9J5V8;F2Z3G0	G5E9Q6;B4DNH1;C9JQ45;D3DNI2;D3DNI3;P35080;C9J0J7;C9J2N0;C9J712	Profilin;Profilin-2	PFN2	2079	Color2 [A=255, R=169, G=169, B=169]	1	4		actin cytoskeleton organization;actin filament-based process;biological regulation;cellular component organization;cellular component organization at cellular level;cellular component organization or biogenesis;cellular component organization or biogenesis at cellular level;cellular process;cytoskeleton organization;negative regulation of actin filament polymerization;negative regulation of biolo…	actin binding;actin monomer binding;adenyl nucleotide binding;adenyl-nucleotide exchange factor activity;ATPase regulator activity;binding;cytoskeletal protein binding;enzyme regulator activity;lipid binding;nucleoside-triphosphatase regulator activity;nucleotide binding;phosphatidylinositol binding;phosphatidylinositol-4,5-bisphosphate binding;phospholipid binding;protein binding;purine nucleoti…	axon part;cell part;cell projection part;cytoplasm;cytoskeleton;extracellular membrane-bounded organelle;extracellular organelle;extracellular region part;extracellular vesicular exosome;intracellular non-membrane-bounded organelle;intracellular organelle;intracellular part;membrane-bounded organelle;membrane-bounded vesicle;non-membrane-bounded organelle;organelle;synapse part;terminal button;ve…	Regulation of actin cytoskeleton;Shigellosis	6	6	54.8	54.8	20.787	0	44.129	2016300000	166	24.6301	25.1647	24.6676	24.3872	24.9162	24.8771	25.7219	25.9872	26.0006	25.9783	25.8402	25.7646	26.2532	26.2464	25.7269	25.9755	25.2314	25.1614
+	6.65041	-1.09292	A0A0B7MB46;D2KPG8;S6FC68;S6BVK3;Q9MY33;Q860I6;Q5QT34;Q546I9;Q3ZUB3;Q3LRR5;Q29669;O19755;C5MK56;C5MK55;C5MK53;B5MAH4;B1PZN8;A0A1C3PHH0;A0A191XZP0;A0A140EDH8;A0A0U2XA78;A0A0B7MI00;A0A0B7MHY3;A0A0B7MB33;A0A0B7MB19;A0A0B5JL51;A0A090KM56;A0A090KFR2;P30685;P30491;P10319;X2JJP1;W0G8J4;U6ER56;U6EFV3;Q8SNC8;Q6Q0M4;Q6F3G4;Q5KQR9;Q0GGL8;N1NUT7;K4ISM7;J7HKQ5;I7H7K5;I7H0B8;H7CHW8;H6V7K0;G9G830;G9DBG5;F4ZZU5;F…	A0A0B7MB46;D2KPG8;S6FC68;S6BVK3;Q9MY33;Q860I6;Q5QT34;Q546I9;Q3ZUB3;Q3LRR5;Q29669;O19755;C5MK56;C5MK55;C5MK53;B5MAH4;B1PZN8;A0A1C3PHH0;A0A191XZP0;A0A140EDH8;A0A0U2XA78;A0A0B7MI00;A0A0B7MHY3;A0A0B7MB33;A0A0B7MB19;A0A0B5JL51;A0A090KM56;A0A090KFR2;P30685;P30491;P10319;X2JJP1;W0G8J4;U6ER56;U6EFV3;Q8SNC8;Q6Q0M4;Q6F3G4;Q5KQR9;Q0GGL8;N1NUT7;K4ISM7;J7HKQ5;I7H7K5;I7H0B8;H7CHW8;H6V7K0;G9G830;G9DBG5;F4ZZU5;F…	HLA class I histocompatibility antigen, B-35 alpha chain;HLA class I histocompatibility antigen, B-53 alpha chain;HLA class I histocompatibility antigen, B-58 alpha chain;HLA class I histocompatibility antigen, B-78 alpha chain;HLA class I histocompatibility antigen, B-51 alpha chain;HLA class I histocompatibility antigen, B-56 alpha chain;HLA class I histocompatibility antigen, B-46 alpha chain;…	HLA-B;HLA-B35;B-3501;HLA-B*3512;HLA-Bw62.3;DKFZp686N10220;HLA-B*1513;HLA;B*56;HLA-B57;B-1510	1050	Color2 [A=255, R=169, G=169, B=169]	1	4		antigen processing and presentation;antigen processing and presentation of endogenous antigen;antigen processing and presentation of endogenous peptide antigen;antigen processing and presentation of endogenous peptide antigen via MHC class I;antigen processing and presentation of endogenous peptide antigen via MHC class I via ER pathway;antigen processing and presentation of endogenous peptide an…	antigen binding;binding;peptide antigen binding;peptide binding	cell part;cell surface;coated vesicle membrane;cytoplasmic part;cytoplasmic vesicle membrane;cytoplasmic vesicle part;early endosome membrane;endocytic vesicle membrane;endoplasmic reticulum;endoplasmic reticulum part;endosomal part;endosome membrane;ER to Golgi transport vesicle membrane;Golgi apparatus;Golgi apparatus part;Golgi membrane;integral to endoplasmic reticulum membrane;integral to lu…		16	1	53	4.7	40.483	0	323.31	47442000000	1771	30.5675	30.7142	30.6299	30.5897	30.6028	30.4125	31.9104	31.8921	31.4828	31.733	31.5279	31.5279	30.945	31.0413	30.9715	31.0385	30.7527	30.87
+	4.48853	-1.09213	E9PJ42;B4E0E0;Q5BJD5	E9PJ42;B4E0E0;Q5BJD5	Transmembrane protein 41B	TMEM41B	2184	Color2 [A=255, R=169, G=169, B=169]	1	4		anatomical structure development;developmental process;nervous system development;system development		cell part;integral to membrane;intrinsic to membrane;membrane part		1	1	9.7	9.7	21.72	0.0003465	14.401	997820000	137	24.0795	24.1203	23.9379	24.0022	23.9213	23.9182	25.2472	25.7025	24.9147	24.7374	24.7606	25.1697	25.1461	24.8721	24.7559	24.8179	23.2146	22.8125
+	6.22435	-1.08619	Q53FL7;P19320;E9PDD2;F8UU18;G0ZI12;F8UV74;Q68DC4;Q9UHT7;A0A087WTY4;F2YYR6	Q53FL7;P19320;E9PDD2	Vascular cell adhesion protein 1	VCAM1	3311	Color2 [A=255, R=169, G=169, B=169]	1	4		acute inflammatory response;aging;amine metabolic process;anatomical structure development;B cell activation;B cell differentiation;biological adhesion;biological regulation;carbohydrate homeostasis;cell activation;cell adhesion;cell chemotaxis;cell differentiation;cell migration;cell motility;cell surface receptor linked signaling pathway;cell-cell adhesion;cell-matrix adhesion;cell-substrate ad…	binding;catalytic activity;cell adhesion molecule binding;integrin binding;oxidoreductase activity;oxidoreductase activity, acting on the CH-NH2 group of donors;oxidoreductase activity, acting on the CH-NH2 group of donors, oxygen as acceptor;primary amine oxidase activity;protein binding;protein complex binding;receptor binding	alpha9-beta1 integrin-vascular cell adhesion molecule-1 complex;apical part of cell;cell part;cell projection;cell surface;cytoplasmic part;cytoskeletal part;early endosome;endoplasmic reticulum;endosome;external side of plasma membrane;extracellular membrane-bounded organelle;extracellular organelle;extracellular region part;extracellular space;extracellular vesicular exosome;filopodium;Golgi ap…	African trypanosomiasis;Cell adhesion molecules (CAMs);Leukocyte transendothelial migration;Malaria	17	16	30.9	29.9	81.263	0	281.57	4004900000	260	26.9209	26.8775	26.5889	26.5374	27.046	27.0431	27.8234	27.8153	28.0074	27.9016	28.0201	27.9633	26.6472	26.6923	26.4709	26.5914	26.4846	26.3773
+	7.27941	-1.08597	A0A024R1T5;P09543;B4DFN6;B4DI06;K7ERC4;K7EN66;C9K0L8;K7ERZ0	A0A024R1T5;P09543;B4DFN6	2,3-cyclic-nucleotide 3-phosphodiesterase	CNP	164	Color2 [A=255, R=169, G=169, B=169]	1	4		adult behavior;adult locomotory behavior;aging;anatomical structure development;anatomical structure morphogenesis;axonogenesis;behavior;biological regulation;catabolic process;cell communication;cell differentiation;cell part morphogenesis;cell projection morphogenesis;cell projection organization;cell-cell signaling;cellular catabolic process;cellular component morphogenesis;cellular component …	2',3'-cyclic-nucleotide 3'-phosphodiesterase activity;binding;catalytic activity;cyclic nucleotide binding;cyclic-nucleotide phosphodiesterase activity;hydrolase activity;hydrolase activity, acting on ester bonds;nucleic acid binding;nucleotide binding;phosphoric diester hydrolase activity;phosphoric ester hydrolase activity;RNA binding	cell part;cell projection;cytoplasm;cytoplasmic membrane-bounded vesicle;cytoplasmic part;cytoplasmic vesicle;cytoskeletal part;extracellular membrane-bounded organelle;extracellular organelle;extracellular region part;extracellular space;extracellular vesicular exosome;intracellular membrane-bounded organelle;intracellular organelle;intracellular organelle part;intracellular part;macromolecular …		16	16	41.9	41.9	45.098	0	255.67	4441600000	280	26.7594	26.7375	26.5938	26.6136	26.9283	26.7361	27.9882	27.9792	27.7811	27.638	27.7676	27.7305	25.8501	25.5621	26.2233	26.0952	26.2766	26.3602
+	7.2691	-1.08239	Q5K651;C9JKF1;B3KWI8;B3KWI1	Q5K651;C9JKF1	Sterile alpha motif domain-containing protein 9	SAMD9	4065	Color2 [A=255, R=169, G=169, B=169]	1	4				cell part;cytoplasm;intracellular membrane-bounded organelle;intracellular organelle;intracellular part;membrane-bounded organelle;organelle		29	29	26.7	26.7	184.28	0	155.78	2678400000	264	26.8018	26.8901	26.8284	26.7725	26.8416	27.0892	28.0884	28.0924	28.018	27.9691	27.786	27.7642	26.4659	26.5113	26.4491	26.4656	26.8311	26.9509
+	1.13877	-1.08234	P35610;B7ZAT6;B1APM4;B4DFD8	P35610;B7ZAT6;B1APM4	Sterol O-acyltransferase 1;O-acyltransferase	SOAT1	3441	Color2 [A=255, R=169, G=169, B=169]	1	4		alcohol metabolic process;biological regulation;cell differentiation;cellular component assembly;cellular component organization;cellular component organization or biogenesis;cellular developmental process;cellular lipid metabolic process;cellular metabolic process;cellular process;chemical homeostasis;cholesterol efflux;cholesterol esterification;cholesterol homeostasis;cholesterol metabolic pro…	binding;carboxylic acid binding;catalytic activity;cholesterol binding;cholesterol O-acyltransferase activity;coenzyme binding;cofactor binding;fatty acid binding;fatty-acyl-CoA binding;lipid binding;monocarboxylic acid binding;O-acyltransferase activity;steroid binding;sterol binding;sterol O-acyltransferase activity;transferase activity;transferase activity, transferring acyl groups;transferase…	cell part;cytoplasmic part;endoplasmic reticulum;endoplasmic reticulum membrane;endoplasmic reticulum part;integral to membrane;intracellular membrane-bounded organelle;intracellular organelle;intracellular organelle part;intracellular part;intrinsic to membrane;membrane;membrane part;membrane-bounded organelle;organelle;organelle membrane;organelle part	Steroid biosynthesis	5	5	13.6	13.6	64.734	0	31.135	625970000	58	24.4483	21.9564	25.0819	24.8323	24.5714	25.3955	24.8512	24.9017	25.7896	25.8771	25.7977	25.5625	25.2366	25.7443	25.8586	25.7699	26.079	26.1508
+	4.97817	-1.07867	Q8WTW2;Q13287;A8K683;B4DQD4;C9JW17;A4UCT9	Q8WTW2;Q13287;A8K683;B4DQD4	N-myc-interactor	NMI	3813	Color2 [A=255, R=169, G=169, B=169]	1	4		biological regulation;biosynthetic process;cellular biosynthetic process;cellular macromolecule biosynthetic process;cellular macromolecule metabolic process;cellular metabolic process;cellular nitrogen compound metabolic process;cellular process;cellular response to stimulus;defense response;inflammatory response;intracellular protein kinase cascade;intracellular signal transduction;JAK-STAT cas…	protein binding transcription factor activity;transcription cofactor activity;transcription factor binding transcription factor activity	cell part;cytoplasm;intracellular organelle part;intracellular part;nuclear part;nucleoplasm;organelle part		8	8	34.2	34.2	35.084	0	44.294	1543500000	116	25.3786	25.1846	25.1384	25.4583	24.7525	25.596	26.1382	26.2334	26.4762	26.4519	26.391	26.2896	24.8073	24.8445	24.8335	24.7843	25.0488	24.7211
+	1.23421	-1.07806	A0A024R7G2;O95716;B2R8W8	A0A024R7G2;O95716;B2R8W8	Ras-related protein Rab-3D	RAB3D	482	Color2 [A=255, R=169, G=169, B=169]	1	4		biological regulation;cellular macromolecule metabolic process;cellular metabolic process;cellular process;cellular protein metabolic process;cellular response to stimulus;establishment of localization;establishment of localization in cell;establishment of protein localization;exocytosis;intracellular protein transport;intracellular signal transduction;intracellular transport;macromolecule metabo…	binding;catalytic activity;cytoskeletal protein binding;GTP binding;GTPase activity;guanyl nucleotide binding;guanyl ribonucleotide binding;hydrolase activity;hydrolase activity, acting on acid anhydrides;hydrolase activity, acting on acid anhydrides, in phosphorus-containing anhydrides;myosin binding;myosin V binding;nucleoside-triphosphatase activity;nucleotide binding;protein binding;purine nu…	cell part;clathrin-coated vesicle;coated vesicle;cytoplasmic membrane-bounded vesicle;cytoplasmic part;cytoplasmic vesicle;cytoplasmic vesicle membrane;cytoplasmic vesicle part;endosome;extracellular membrane-bounded organelle;extracellular organelle;extracellular region part;extracellular vesicular exosome;intracellular membrane-bounded organelle;intracellular organelle;intracellular organelle p…	Pancreatic secretion	4	3	21	17.4	24.267	0.00030497	9.3024	410750000	56	22.5844	24.3305	23.0262	22.3382	25.0092	25.0072	24.6779	25.2089	24.5701	24.7049	24.7058	24.8964	25.1859	25.3273	25.2713	25.2585	25.4017	25.3268
+	9.50355	-1.07582	Q2TAM5;E9PKH5;B4E082;A0A087X0W8;Q04206;Q96F54;E9PKV4;Q96CP1;A0A087WVP0;E9PI38;E9PQS6;E9PMD5;E9PRX2;E9PNV4;E9PM47;E9PNK5;E9PJR1;E9PN69	Q2TAM5;E9PKH5;B4E082;A0A087X0W8;Q04206;Q96F54;E9PKV4;Q96CP1;A0A087WVP0;E9PI38;E9PQS6	Transcription factor p65	RELA	3958	Color2 [A=255, R=169, G=169, B=169]	1	4		acetaldehyde metabolic process;activation of immune response;activation of innate immune response;aging;anatomical structure development;anatomical structure morphogenesis;antigen receptor-mediated signaling pathway;biological regulation;cell surface receptor linked signaling pathway;cellular aldehyde metabolic process;cellular defense response;cellular metabolic process;cellular process;cellular…	activating transcription factor binding;anion binding;binding;chromatin binding;core promoter proximal region DNA binding;core promoter proximal region sequence-specific DNA binding;DNA binding;enhancer binding;enhancer sequence-specific DNA binding;enzyme binding;histone deacetylase binding;identical protein binding;ion binding;kinase binding;NF-kappaB binding;nucleic acid binding;nucleic acid b…	cell part;cytoplasm;cytoplasmic part;cytosol;I-kappaB/NF-kappaB complex;intracellular membrane-bounded organelle;intracellular organelle;intracellular organelle part;intracellular part;macromolecular complex;membrane-bounded organelle;NF-kappaB complex;nuclear part;nucleoplasm;nucleoplasm part;nucleus;organelle;organelle part;protein complex;transcription factor complex	Acute myeloid leukemia;Adipocytokine signaling pathway;Amoebiasis;Apoptosis;B cell receptor signaling pathway;Chagas disease (American trypanosomiasis);Chemokine signaling pathway;Chronic myeloid leukemia;Cytosolic DNA-sensing pathway;Epithelial cell signaling in Helicobacter pylori infection;Hepatitis C;ko05152;Leishmaniasis;MAPK signaling pathway;Measles;Neurotrophin signaling pathway;NOD-like …	8	8	32.1	32.1	42.868	0	57.51	2354100000	323	27.046	26.8289	26.8942	26.8735	26.9844	27.0388	28.0186	27.9489	28.0514	27.9578	28.1004	28.0436	26.9351	26.8882	26.8129	27.0396	26.6978	26.8515
+	7.27851	-1.06866	Q8IXQ6;B7Z5L6;Q59ER9;Q63HJ7;G5E9U8;Q658Y0;C9K0E5	Q8IXQ6;B7Z5L6;Q59ER9	Poly [ADP-ribose] polymerase 9	PARP9	4289	Color2 [A=255, R=169, G=169, B=169]	1	4		biological regulation;cell migration;cell motility;cellular component movement;cellular macromolecule metabolic process;cellular metabolic process;cellular nitrogen compound metabolic process;cellular process;cellular response to stimulus;cellular response to stress;DNA metabolic process;DNA repair;double-strand break repair;locomotion;macromolecule metabolic process;metabolic process;nitrogen co…	catalytic activity;NAD+ ADP-ribosyltransferase activity;transferase activity;transferase activity, transferring glycosyl groups;transferase activity, transferring pentosyl groups	cell part;cytoplasm;cytoplasmic part;cytosol;intracellular membrane-bounded organelle;intracellular organelle;intracellular part;membrane;membrane-bounded organelle;nucleus;organelle		15	15	25.5	25.5	96.342	0	102.55	1346900000	97	26.5902	26.6157	26.471	26.496	26.482	26.327	27.5649	27.5271	27.6579	27.301	27.7452	27.5979	25.3225	25.9928	25.1871	25.9187	24.7372	24.6255
+	8.26726	-1.06669	A0A024QYT5;P05121;B7Z1D9	A0A024QYT5;P05121	Plasminogen activator inhibitor 1	SERPINE1	9	Color2 [A=255, R=169, G=169, B=169]	1	4		aging;anatomical structure formation involved in morphogenesis;angiogenesis;biological regulation;biosynthetic process;blood coagulation;cell activation;cell aging;cell surface receptor linked signaling pathway;cellular biosynthetic process;cellular component organization;cellular component organization at cellular level;cellular component organization or biogenesis;cellular component organizatio…	binding;endopeptidase inhibitor activity;endopeptidase regulator activity;enzyme binding;enzyme inhibitor activity;enzyme regulator activity;peptidase inhibitor activity;peptidase regulator activity;protease binding;protein binding;receptor binding;serine-type endopeptidase inhibitor activity	cell part;cytoplasmic membrane-bounded vesicle lumen;cytoplasmic part;cytoplasmic vesicle part;extracellular matrix;extracellular membrane-bounded organelle;extracellular organelle;extracellular region;extracellular region part;extracellular space;extracellular vesicular exosome;intracellular organelle part;intracellular part;membrane;membrane-bounded organelle;membrane-bounded vesicle;membrane-e…	Chagas disease (American trypanosomiasis);Complement and coagulation cascades;p53 signaling pathway	23	3	71.1	11.7	45.059	0	323.31	51997000000	4263	31.2226	30.9827	30.98	30.8812	31.0689	31.0309	32.1649	32.0055	32.1894	32.1649	32.0195	32.0222	32.1398	32.1895	32.3662	32.2481	32.2441	32.2272
+	1.78412	-1.06309	O00194;K7ES41	O00194;K7ES41	Ras-related protein Rab-27B	RAB27B	2943	Color2 [A=255, R=169, G=169, B=169]	1	4		biological regulation;cellular process;cellular response to stimulus;establishment of localization;establishment of localization in cell;establishment of melanosome localization;establishment of organelle localization;establishment of pigment granule localization;establishment of protein localization;establishment of vesicle localization;intracellular protein transport;intracellular signal transd…	binding;catalytic activity;cytoskeletal protein binding;GDP binding;GTP binding;GTPase activity;guanyl nucleotide binding;guanyl ribonucleotide binding;hydrolase activity;hydrolase activity, acting on acid anhydrides;hydrolase activity, acting on acid anhydrides, in phosphorus-containing anhydrides;myosin binding;myosin V binding;nucleoside-triphosphatase activity;nucleotide binding;protein bindi…	apical plasma membrane;cell part;clathrin-coated vesicle;coated vesicle;cytoplasmic membrane-bounded vesicle;cytoplasmic part;cytoplasmic vesicle;cytoplasmic vesicle membrane;cytoplasmic vesicle part;endosomal part;endosome membrane;extracellular membrane-bounded organelle;extracellular organelle;extracellular region part;extracellular vesicular exosome;Golgi apparatus part;Golgi stack;Golgi-asso…	Pancreatic secretion	4	3	20.2	15.6	24.608	0.00025208	4.4557	173180000	24	22.5027	23.3113	24.3001	22.1197	23.6486	22.3729	24.344	24.5278	23.7452	23.8507	23.9254	24.2407	22.1116	23.9348	22.0882	23.9413	23.9798	23.6431
+	6.41689	-1.05881	Q7Z2W4;C9J6P4;A8K9U6;Q05DV5;H7C5K1	Q7Z2W4;C9J6P4;A8K9U6	Zinc finger CCCH-type antiviral protein 1	ZC3HAV1	4215	Color2 [A=255, R=169, G=169, B=169]	1	4		biological regulation;defense response;defense response to virus;immune effector process;immune response;immune system process;innate immune response;multi-organism process;negative regulation of biological process;negative regulation of reproductive process;negative regulation of viral genome replication;negative regulation of viral reproduction;positive regulation of biological process;positive…	binding;catalytic activity;cation binding;ion binding;metal ion binding;NAD+ ADP-ribosyltransferase activity;transferase activity;transferase activity, transferring glycosyl groups;transferase activity, transferring pentosyl groups	cell part;cytoplasm;cytoplasmic part;Golgi apparatus;intracellular membrane-bounded organelle;intracellular organelle;intracellular part;membrane-bounded organelle;nucleus;organelle		24	23	41.7	40.8	101.43	0	213.93	3836900000	262	26.644	26.8478	26.8257	26.8364	26.6088	26.7636	28.0127	28.0324	27.7659	27.8833	27.6136	27.5712	26.0993	26.0214	26.1829	26.0318	26.3002	26.4529
+	3.14711	-1.05489	A0A024R3V0;Q9NUQ6;B8ZZZ7;F8W6C2;F8VT91;F2Z2S1;C9JKE4;F8VZ02;C9JGM8;C9JW67;C9IZC3;C9J8M7;Q4ZFW0;F8WAV0	A0A024R3V0;Q9NUQ6;B8ZZZ7;F8W6C2	SPATS2-like protein	DNAPTP6;SPATS2L	277	Color2 [A=255, R=169, G=169, B=169]	1	4				cell part;cytoplasm;intracellular membrane-bounded organelle;intracellular non-membrane-bounded organelle;intracellular organelle;intracellular organelle part;intracellular part;macromolecular complex;membrane-bounded organelle;non-membrane-bounded organelle;nuclear part;nucleolus;nucleus;organelle;organelle part;protein complex		12	12	34.2	34.2	61.728	0	46.94	2694700000	182	26.7975	26.654	27.2403	25.9121	27.3204	27.2184	27.8822	28	27.866	27.8711	27.9177	27.9349	27.1597	27.1498	27.0765	27.1341	26.3657	26.4562
+	6.93856	-1.04196	B4E1L5;F6X827;F6SPX6	B4E1L5			2193	Color2 [A=255, R=169, G=169, B=169]	1	4			binding;catalytic activity;GTP binding;GTPase activity;guanyl nucleotide binding;guanyl ribonucleotide binding;hydrolase activity;hydrolase activity, acting on acid anhydrides;hydrolase activity, acting on acid anhydrides, in phosphorus-containing anhydrides;nucleoside-triphosphatase activity;nucleotide binding;purine nucleotide binding;purine ribonucleoside triphosphate binding;purine ribonucleo…			25	1	56	3.1	63.877	0	323.31	20099000000	2084	29.5957	29.5893	29.6246	29.5847	29.4464	29.3237	30.3497	30.4075	30.6959	30.6124	30.6459	30.7047	28.4994	28.7338	28.6023	28.7027	29.1853	29.0936
+	4.39898	-1.03645	P41226	P41226	Ubiquitin-like modifier-activating enzyme 7	UBA7	3477	Color2 [A=255, R=169, G=169, B=169]	1	4		biological regulation;biosynthetic process;catabolic process;cell surface receptor linked signaling pathway;cellular biosynthetic process;cellular catabolic process;cellular macromolecule biosynthetic process;cellular macromolecule catabolic process;cellular macromolecule metabolic process;cellular metabolic process;cellular nitrogen compound metabolic process;cellular process;cellular protein me…	acid-amino acid ligase activity;adenyl nucleotide binding;adenyl ribonucleotide binding;ATP binding;binding;catalytic activity;ISG15 activating enzyme activity;ligase activity;ligase activity, forming carbon-nitrogen bonds;nucleotide binding;purine nucleotide binding;purine ribonucleoside triphosphate binding;purine ribonucleotide binding;ribonucleotide binding;small conjugating protein ligase ac…	cell part;cytoplasmic part;cytosol;intracellular membrane-bounded organelle;intracellular organelle;intracellular organelle part;intracellular part;membrane-bounded organelle;nuclear part;nucleoplasm;nucleus;organelle;organelle part	Parkinson's disease;Ubiquitin mediated proteolysis	16	16	25.4	25.4	111.69	0	210.37	1803800000	227	27.3941	27.5432	27.3705	26.8203	26.8945	27.1575	28.2891	28.536	28.2452	28.3729	27.987	27.9686	26.1223	25.8742	25.8012	26.0492	25.9123	26.2497
+	6.34365	-1.03581	P32456;Q8TCE5	P32456;Q8TCE5	Interferon-induced guanylate-binding protein 2	GBP2	3421	Color2 [A=255, R=169, G=169, B=169]	1	4		adhesion to host;adhesion to other organism involved in symbiotic interaction;biological adhesion;biological regulation;cell surface receptor linked signaling pathway;cellular process;cellular response to biotic stimulus;cellular response to chemical stimulus;cellular response to cytokine stimulus;cellular response to interferon-beta;cellular response to interferon-gamma;cellular response to lipo…	binding;catalytic activity;GTP binding;GTPase activity;guanyl nucleotide binding;guanyl ribonucleotide binding;hydrolase activity;hydrolase activity, acting on acid anhydrides;hydrolase activity, acting on acid anhydrides, in phosphorus-containing anhydrides;nucleoside-triphosphatase activity;nucleotide binding;purine nucleotide binding;purine ribonucleoside triphosphate binding;purine ribonucleo…	cell part;cytoplasmic part;cytoplasmic vesicle;cytosol;extracellular region part;Golgi apparatus part;Golgi membrane;host cell part;intracellular membrane-bounded organelle;intracellular organelle;intracellular organelle part;intracellular part;membrane;membrane-bounded organelle;nucleus;organelle;organelle membrane;organelle part;other organism part;symbiont-containing vacuole membrane;vacuolar …		12	8	22.8	14.9	67.208	0	275.92	1788600000	277	25.6063	25.4881	25.872	25.7697	25.9774	25.9292	26.6231	26.8192	26.94	26.7945	26.8976	26.7831	25.7263	25.6812	26.2479	26.2702	26.3291	26.1708
+	2.84894	-1.03569	B4DXN3;F8VUA2;F8VVT7;Q9HD42	B4DXN3;F8VUA2;F8VVT7;Q9HD42	Charged multivesicular body protein 1a	CHMP1A	2163	Color2 [A=255, R=169, G=169, B=169]	1	4		biological regulation;biosynthetic process;carbon catabolite regulation of transcription;carbon catabolite repression of transcription;cell communication;cell cycle process;cell division;cellular biosynthetic process;cellular component organization;cellular component organization at cellular level;cellular component organization or biogenesis;cellular component organization or biogenesis at cellu…	binding;catalytic activity;cation binding;hydrolase activity;identical protein binding;ion binding;metal ion binding;metallopeptidase activity;peptidase activity;peptidase activity, acting on L-amino acid peptides;protein binding;protein dimerization activity;protein domain specific binding;protein homodimerization activity;transition metal ion binding;zinc ion binding	cell part;chromosome;condensed chromosome;condensed nuclear chromosome;cytoplasmic part;cytoskeletal part;early endosome;endomembrane system;endosomal part;endosome;ESCRT III complex;extracellular membrane-bounded organelle;extracellular organelle;extracellular region part;extracellular vesicular exosome;intracellular membrane-bounded organelle;intracellular non-membrane-bounded organelle;intrace…		1	1	6.6	6.6	15.301	0.0043507	2.3426	192410000	43	21.1564	22.5112	22.2885	21.8327	21.8755	22.0454	22.714	22.8404	23.4127	23.4458	22.8198	22.6912	22.3141	22.6247	22.799	23.7193	22.8917	22.3163
+	2.70295	-1.02873	I6S2Y9;B3KTV8;Q9UJM3;K7ENN7;K7ENI4;K7EMD2;K7EJB4	I6S2Y9;B3KTV8;Q9UJM3	ERBB receptor feedback inhibitor 1	ERRFI1	1938	Color2 [A=255, R=169, G=169, B=169]	1	4		anatomical structure development;anatomical structure morphogenesis;biological regulation;developmental process;epidermis morphogenesis;epithelium development;lung alveolus development;lung epithelium development;lung vasculature development;negative regulation of biological process;negative regulation of catalytic activity;negative regulation of cell communication;negative regulation of cellular…	binding;enzyme activator activity;enzyme binding;enzyme regulator activity;GTPase activator activity;GTPase regulator activity;kinase binding;nucleoside-triphosphatase regulator activity;protein binding;protein kinase binding	cell part;cytoplasm;extrinsic to internal side of plasma membrane;extrinsic to membrane;extrinsic to plasma membrane;intracellular membrane-bounded organelle;intracellular organelle;intracellular part;membrane part;membrane-bounded organelle;nucleus;organelle;plasma membrane part		6	6	23.6	23.6	50.559	0	27.341	1096300000	74	24.0231	24.2173	23.767	24.0068	24.1859	24.2444	24.3281	24.4687	25.1455	25.3695	25.6765	25.6285	25.9285	26.4679	26.225	26.332	26.1009	25.5946
+	1.28658	-1.02871	Q24JP5;H0YFQ2;H0YFB3;H0YFQ1	Q24JP5	Transmembrane protein 132A	TMEM132A	3951	Color2 [A=255, R=169, G=169, B=169]	1	4				cell part;cytoplasmic part;endoplasmic reticulum membrane;endoplasmic reticulum part;extracellular membrane-bounded organelle;extracellular organelle;extracellular region part;extracellular vesicular exosome;Golgi apparatus part;Golgi membrane;integral to membrane;intracellular organelle part;intracellular part;intrinsic to membrane;membrane;membrane part;membrane-bounded organelle;membrane-bound…		11	11	16.9	16.9	110.11	0	80.918	995090000	82	22.5879	25.1614	25.4298	25.6304	25.2625	24.9674	25.7603	25.8265	26.1451	25.6198	25.9891	25.871	26.5088	26.2731	26.5489	26.4229	26.717	26.6427
+	1.15563	-1.02624	J3KS22;Q7Z4W1;J3KRZ4;J3QL34;J3QS36;J3QS45;J3KSZ5;J3QRQ2	J3KS22;Q7Z4W1;J3KRZ4;J3QL34;J3QS36;J3QS45;J3KSZ5	L-xylulose reductase	DCXR	2872	Color2 [A=255, R=169, G=169, B=169]	1	4		alcohol metabolic process;carbohydrate metabolic process;cellular carbohydrate metabolic process;cellular component assembly;cellular component organization;cellular component organization or biogenesis;cellular metabolic process;cellular nitrogen compound metabolic process;cellular process;coenzyme metabolic process;cofactor metabolic process;D-xylose metabolic process;glucose metabolic process;…	catalytic activity;L-xylulose reductase (NADP+) activity;oxidoreductase activity;oxidoreductase activity, acting on CH-OH group of donors;oxidoreductase activity, acting on NADH or NADPH;oxidoreductase activity, acting on NADH or NADPH, quinone or similar compound as acceptor;oxidoreductase activity, acting on the CH-OH group of donors, NAD or NADP as acceptor	brush border;cell part;cell projection;cytoplasmic microtubule;cytoplasmic part;cytoskeletal part;extracellular membrane-bounded organelle;extracellular organelle;extracellular region part;extracellular vesicular exosome;intracellular membrane-bounded organelle;intracellular organelle;intracellular organelle part;intracellular part;macromolecular complex;membrane;membrane-bounded organelle;membra…	Pentose and glucuronate interconversions	4	4	26	26	23.803	0.00035236	15.287	333980000	57	22.0727	23.3509	25.1221	24.7188	24.9724	24.9579	25.1676	25.058	25.06	25.4756	25.3405	25.2505	25.2242	25.2489	25.0586	24.7757	24.6419	24.5305
+	4.92934	-1.02574	Q16513;B1AL79;Q9UHS4;H0Y5V5	Q16513;B1AL79	Serine/threonine-protein kinase N2	PKN2	3933	Color2 [A=255, R=169, G=169, B=169]	1	4		ameboidal cell migration;apical junction assembly;apoptosis;biological adhesion;biological regulation;biosynthetic process;cell adhesion;cell cycle;cell death;cell division;cell junction assembly;cell junction organization;cell migration;cell motility;cell-cell junction assembly;cell-cell junction organization;cellular biosynthetic process;cellular component assembly;cellular component assembly a…	adenyl nucleotide binding;adenyl ribonucleotide binding;ATP binding;binding;catalytic activity;enzyme binding;histone deacetylase binding;kinase activity;nucleotide binding;phosphotransferase activity, alcohol group as acceptor;protein binding;protein kinase activity;protein kinase C activity;protein serine/threonine kinase activity;purine nucleotide binding;purine ribonucleoside triphosphate bin…	apical junction complex;cell division site part;cell junction;cell part;cell projection;cell-cell junction;centrosome;cleavage furrow;cytoplasm;cytoplasmic part;cytoskeletal part;cytoskeleton;cytosol;intermediate filament cytoskeleton;intracellular membrane-bounded organelle;intracellular non-membrane-bounded organelle;intracellular organelle;intracellular organelle part;intracellular part;lamell…		13	13	18	18	112.03	0	18.239	789280000	50	25.1193	24.8702	25.2442	24.9213	24.9906	25.0994	25.5991	25.914	26.3125	26.0138	26.2827	26.2773	25.0811	24.9792	25.4321	25.633	25.6151	25.8133
+	1.09933	-1.02521	B4DQT8;A0A024R2D4;B4E1J8;Q9NVJ2	B4DQT8;A0A024R2D4;B4E1J8;Q9NVJ2	ADP-ribosylation factor-like protein 8B	ARL8B	199	Color2 [A=255, R=169, G=169, B=169]	1	4		biological regulation;cell cycle;cell division;cellular process;cellular response to stimulus;chromosome segregation;intracellular signal transduction;metabolic process;regulation of biological process;regulation of cellular process;response to stimulus;signal transduction;small GTPase mediated signal transduction	alpha-tubulin binding;beta-tubulin binding;binding;catalytic activity;cytoskeletal protein binding;GDP binding;GTP binding;GTPase activity;guanyl nucleotide binding;guanyl ribonucleotide binding;hydrolase activity;hydrolase activity, acting on acid anhydrides;hydrolase activity, acting on acid anhydrides, in phosphorus-containing anhydrides;nucleoside-triphosphatase activity;nucleotide binding;pr…	cell part;cytoplasm;cytoplasmic part;cytoskeletal part;endosomal part;endosome membrane;extracellular membrane-bounded organelle;extracellular organelle;extracellular region part;extracellular vesicular exosome;intracellular;intracellular organelle part;intracellular part;late endosome membrane;lysosomal membrane;membrane;membrane-bounded organelle;membrane-bounded vesicle;midbody;organelle;organ…		8	3	47.5	14.1	20.598	0.00031857	10.872	531020000	186	23.8613	22.7284	22.6318	23.323	22.8365	23.2819	24.9624	25.0295	24.863	24.7689	22.7234	22.4669	24.5179	24.0537	24.2733	25.3114	24.787	25.0852
+	4.82185	-1.01442	P28065;A2ACR1;A0A0G2JJA7;A2ACR0;A0A0G2JJQ0;B4DZW2;A0A0G2JJ13;A0A0G2JHI2	P28065;A2ACR1;A0A0G2JJA7	Proteasome subunit beta type-9;Proteasome subunit beta type	PSMB9	3385	Color2 [A=255, R=169, G=169, B=169]	1	4		activation of immune response;activation of innate immune response;anaphase-promoting complex-dependent proteasomal ubiquitin-dependent protein catabolic process;antigen processing and presentation;antigen processing and presentation of exogenous antigen;antigen processing and presentation of exogenous peptide antigen;antigen processing and presentation of exogenous peptide antigen via MHC class …	catalytic activity;endopeptidase activity;hydrolase activity;peptidase activity;peptidase activity, acting on L-amino acid peptides;threonine-type endopeptidase activity;threonine-type peptidase activity	cell part;cytoplasm;cytoplasmic part;cytosol;extracellular membrane-bounded organelle;extracellular organelle;extracellular region part;extracellular vesicular exosome;intracellular membrane-bounded organelle;intracellular organelle;intracellular organelle part;intracellular part;macromolecular complex;membrane-bounded organelle;membrane-bounded vesicle;nuclear part;nucleoplasm;nucleus;organelle;…	Proteasome	7	7	38.4	38.4	23.264	0	56.025	2136600000	208	26.6688	26.5585	26.8223	26.5767	26.5395	26.8667	28.0274	28.0174	27.6115	27.6869	27.4064	27.3693	26.916	27.1758	26.9943	26.8277	26.5925	26.6566
+	3.02737	-1.01192	P80217	P80217	Interferon-induced 35 kDa protein	IFI35	3696	Color2 [A=255, R=169, G=169, B=169]	1	4		biological regulation;cell surface receptor linked signaling pathway;cellular process;cellular response to chemical stimulus;cellular response to cytokine stimulus;cellular response to organic substance;cellular response to stimulus;cellular response to type I interferon;cytokine-mediated signaling pathway;regulation of biological process;regulation of cellular process;response to chemical stimul…		cell part;cytoplasmic part;cytosol;intracellular membrane-bounded organelle;intracellular organelle;intracellular part;membrane-bounded organelle;nucleus;organelle		7	7	38.5	38.5	31.546	0	153.63	942810000	177	25.5911	25.5502	25.6885	25.862	25.2194	25.3533	26.4562	26.493	26.0323	26.1167	26.9557	27.2822	25.2246	25.3152	24.8311	25.0518	25.2923	25.4116
+	2.75314	-1.01172	K7EIK7;O95834;A0A0C4DGQ7;C9JRL6;B7Z872;B7Z2F5;B7Z918;K7EII6;K7EKG3;K7ELI8;K7ELB2;K7EIM1;K7EQR0;K7ERY9;K7EKU5	K7EIK7;O95834;A0A0C4DGQ7;C9JRL6;B7Z872;B7Z2F5;B7Z918;K7EII6	Echinoderm microtubule-associated protein-like 2	EML2	2891	Color2 [A=255, R=169, G=169, B=169]	1	4		biological regulation;multicellular organismal process;negative regulation of biological process;negative regulation of cellular component organization;negative regulation of cellular process;negative regulation of cytoskeleton organization;negative regulation of microtubule polymerization;negative regulation of microtubule polymerization or depolymerization;negative regulation of organelle organ…	binding;cytoskeletal protein binding;microtubule binding;protein binding;tubulin binding	cell part;cytoplasm;cytoskeletal part;intracellular non-membrane-bounded organelle;intracellular organelle;intracellular organelle part;intracellular part;macromolecular complex;microtubule;microtubule associated complex;non-membrane-bounded organelle;organelle;organelle part;protein complex;spindle		8	8	16.8	16.8	84.729	0	65.469	1526400000	159	25.0558	25.2466	25.8163	25.9998	26.3596	26.3306	26.7029	26.7728	27.1112	27.0395	26.5822	26.6705	26.9771	27.2337	27.0316	27.1542	27.1515	27.2361
+	1.27716	-1.00919	B2R4M6;P06702	B2R4M6;P06702	Protein S100;Protein S100-A9	S100A9	1728	Color2 [A=255, R=169, G=169, B=169]	1	4		actin cytoskeleton organization;actin cytoskeleton reorganization;actin filament-based process;activation of caspase activity;autophagy;biological adhesion;biological regulation;catabolic process;cell adhesion;cell chemotaxis;cell communication;cell migration;cell motility;cell-cell adhesion;cell-cell signaling;cellular catabolic process;cellular component movement;cellular component organization…	antioxidant activity;arachidonic acid binding;binding;calcium ion binding;carboxylic acid binding;cation binding;cytoskeletal protein binding;fatty acid binding;icosanoid binding;icosatetraenoic acid binding;ion binding;lipid binding;metal ion binding;microtubule binding;molecular transducer activity;monocarboxylic acid binding;protein binding;RAGE receptor binding;receptor binding;signal transdu…	cell part;cytoplasmic part;cytoskeleton;cytosol;extracellular membrane-bounded organelle;extracellular organelle;extracellular region;extracellular region part;extracellular space;extracellular vesicular exosome;intracellular membrane-bounded organelle;intracellular non-membrane-bounded organelle;intracellular organelle;intracellular part;membrane;membrane-bounded organelle;membrane-bounded vesic…		3	3	37.7	37.7	13.21	0.0002956	8.346	718120000	32	22.4242	22.8742	23.7592	22.2948	23.7283	23.6549	24.9093	24.8546	22.4937	24.2212	24.4937	23.8183	24.6319	24.4623	24.7186	24.328	24.0277	21.8054
+	1.54795	-1.00645	Q9BZE1;S4R369;Q6TGK8;A6NHR2;H0Y4J2	Q9BZE1;S4R369;Q6TGK8;A6NHR2	39S ribosomal protein L37, mitochondrial	MRPL37	4597	Color2 [A=255, R=169, G=169, B=169]	1	4		biosynthetic process;cellular biosynthetic process;cellular component disassembly;cellular component disassembly at cellular level;cellular component organization;cellular component organization at cellular level;cellular component organization or biogenesis;cellular component organization or biogenesis at cellular level;cellular macromolecular complex disassembly;cellular macromolecular complex …	structural constituent of ribosome;structural molecule activity	cell part;cytoplasmic part;intracellular membrane-bounded organelle;intracellular non-membrane-bounded organelle;intracellular organelle;intracellular organelle part;intracellular part;macromolecular complex;membrane;membrane-bounded organelle;mitochondrial inner membrane;mitochondrial membrane;mitochondrial part;mitochondrial ribosome;mitochondrion;non-membrane-bounded organelle;organellar ribos…		4	4	15.4	15.4	48.117	0.00034758	14.634	501260000	35	24.7905	22.1746	24.2049	24.3315	24.3372	24.1768	24.648	25.176	25.2883	25.2745	24.7606	24.9067	25.0332	25.2583	25.0486	25.1177	24.7403	24.7292
+	5.18612	-1.00543	Q8TDB6	Q8TDB6	E3 ubiquitin-protein ligase DTX3L	DTX3L	4378	Color2 [A=255, R=169, G=169, B=169]	1	4		cellular component organization;cellular component organization at cellular level;cellular component organization or biogenesis;cellular component organization or biogenesis at cellular level;cellular macromolecule metabolic process;cellular metabolic process;cellular nitrogen compound metabolic process;cellular process;cellular protein metabolic process;cellular response to stimulus;cellular res…	acid-amino acid ligase activity;binding;catalytic activity;cation binding;histone binding;ion binding;ligase activity;ligase activity, forming carbon-nitrogen bonds;metal ion binding;protein binding;small conjugating protein ligase activity;transition metal ion binding;ubiquitin-protein ligase activity;zinc ion binding	cell part;cytoplasm;intracellular membrane-bounded organelle;intracellular organelle;intracellular organelle part;intracellular part;membrane-bounded organelle;nuclear part;nucleoplasm;nucleus;organelle;organelle part	Notch signaling pathway	16	16	29.6	29.6	83.553	0	70.955	2219200000	179	26.6094	26.6251	26.173	26.7152	26.7007	26.687	27.4179	27.369	27.614	27.5216	27.9127	27.7076	24.7373	24.582	24.775	24.451	24.7718	25.0758
+	2.93582	-0.997862	Q8NEY1;A0A0A0MRJ3;H0Y6F6;A8MYI2;Q659D6;H7BZD9;A4FUT7	Q8NEY1;A0A0A0MRJ3	Neuron navigator 1	NAV1	4351	Color2 [A=255, R=169, G=169, B=169]	1	4		cell migration;cell motility;cellular component movement;cellular component organization;cellular component organization at cellular level;cellular component organization or biogenesis;cellular component organization or biogenesis at cellular level;cellular process;cytoskeleton organization;locomotion;microtubule bundle formation;microtubule cytoskeleton organization;microtubule-based process;neu…	adenyl nucleotide binding;adenyl ribonucleotide binding;ATP binding;binding;nucleotide binding;purine nucleotide binding;purine ribonucleoside triphosphate binding;purine ribonucleotide binding;ribonucleotide binding	cell part;cytoplasm;cytoskeletal part;intracellular organelle part;intracellular part;macromolecular complex;microtubule;organelle part;protein complex		19	19	18.6	18.6	202.47	0	103.06	1894400000	107	25.8899	25.6972	26.0413	25.0406	26.428	26.364	26.6176	26.8136	26.9203	26.9578	27.2107	26.9282	24.8186	24.9772	25.4238	25.2565	25.1758	25.1525
+	4.61573	-0.996453	Q92692;K7EKE8;Q9UEI6;Q7Z456	Q92692;K7EKE8;Q9UEI6	Nectin-2	PVRL2	4419	Color2 [A=255, R=169, G=169, B=169]	1	4		acrosome assembly;adherens junction organization;adhesion to host;adhesion to other organism involved in symbiotic interaction;anatomical structure development;anatomical structure formation involved in morphogenesis;anatomical structure morphogenesis;biological adhesion;biological regulation;cell adhesion;cell development;cell junction assembly;cell junction organization;cell part morphogenesis;…	binding;cell adhesion molecule binding;coreceptor activity;identical protein binding;molecular transducer activity;protein binding;protein dimerization activity;protein homodimerization activity;receptor activity;signal transducer activity;signaling receptor activity;viral receptor activity	adherens junction;anchoring junction;cell junction;cell part;cell surface;cell-cell adherens junction;cell-cell junction;cell-substrate adherens junction;cell-substrate junction;extracellular membrane-bounded organelle;extracellular organelle;extracellular region part;extracellular vesicular exosome;focal adhesion;integral to membrane;intrinsic to membrane;membrane;membrane part;membrane-bounded …	Adherens junction;Cell adhesion molecules (CAMs)	7	7	21.4	21.4	57.741	0	83.425	859000000	70	25.1785	25.2673	24.7678	24.931	25.1638	25.5495	26.424	26.2064	26.099	26.1938	25.8452	26.0684	25.5565	25.3365	25.7631	25.4332	25.6917	25.6552
+	5.6279	-0.99127	Q5H909;A0A024R9Y7;Q9UNF1;B4DX55;Q5H907;B4DNG7;B4DWM5	Q5H909;A0A024R9Y7;Q9UNF1;B4DX55;Q5H907	Melanoma-associated antigen D2	MAGED2	632	Color2 [A=255, R=169, G=169, B=169]	1	4				cell part;membrane		11	9	34.2	30.8	63.138	0	207.59	1576200000	175	25.4404	25.4034	25.6844	25.6239	25.6687	25.7233	26.6309	26.8413	26.6847	26.6875	26.2727	26.3744	24.6754	24.7371	25.0758	25.0941	25.2042	25.1455
+	1.13367	-0.990449	P46087;F5H5X6;F5GYR3	P46087	Probable 28S rRNA (cytosine(4447)-C(5))-methyltransferase	NOP2	3495	Color2 [A=255, R=169, G=169, B=169]	1	4		biological regulation;cellular macromolecule metabolic process;cellular metabolic process;cellular nitrogen compound metabolic process;cellular process;macromolecule metabolic process;metabolic process;ncRNA metabolic process;ncRNA processing;nitrogen compound metabolic process;nucleic acid metabolic process;nucleobase-containing compound metabolic process;positive regulation of biological proces…	catalytic activity;methyltransferase activity;S-adenosylmethionine-dependent methyltransferase activity;transferase activity;transferase activity, transferring one-carbon groups	cell part;intracellular non-membrane-bounded organelle;intracellular organelle;intracellular organelle part;intracellular part;non-membrane-bounded organelle;nuclear part;nucleolus;organelle;organelle part		5	5	8.5	8.5	89.301	0.00031368	10.275	489540000	35	23.0578	22.3499	25.0309	24.9358	24.6867	25.1295	25.461	25.4353	25.1908	25.1743	25.0803	24.7918	24.7907	24.6469	24.8268	24.7968	24.7664	24.7694
+	1.37209	-0.98689	Q9UNE7;H3BS86;H3BTA3;H3BUD0	Q9UNE7;H3BS86	E3 ubiquitin-protein ligase CHIP	STUB1	4838	Color2 [A=255, R=169, G=169, B=169]	1	4		biological regulation;catabolic process;cell surface receptor linked signaling pathway;cellular catabolic process;cellular macromolecule catabolic process;cellular macromolecule metabolic process;cellular metabolic process;cellular nitrogen compound metabolic process;cellular process;cellular protein metabolic process;cellular response to chemical stimulus;cellular response to misfolded protein;c…	acid-amino acid ligase activity;binding;binding, bridging;catalytic activity;enzyme binding;G-protein-coupled receptor binding;heat shock protein binding;Hsp70 protein binding;Hsp90 protein binding;identical protein binding;kinase binding;ligase activity;ligase activity, forming carbon-nitrogen bonds;misfolded protein binding;protein binding;protein binding, bridging;protein dimerization activity…	cell part;cytoplasm;cytoplasmic part;cytoskeleton;cytosol;endoplasmic reticulum;extracellular membrane-bounded organelle;extracellular organelle;extracellular region part;extracellular vesicular exosome;inclusion body;intermediate filament cytoskeleton;intracellular membrane-bounded organelle;intracellular non-membrane-bounded organelle;intracellular organelle;intracellular organelle part;intrace…	Protein processing in endoplasmic reticulum;Ubiquitin mediated proteolysis	5	5	20.5	20.5	34.856	0.0003075	9.5926	309140000	19	21.5986	24.2306	23.1176	23.6965	24.0664	24.0733	24.5036	24.1309	24.9188	24.6314	24.2233	24.2964	22.8992	22.443	23.7164	21.7469	22.6011	21.9827
+	3.30018	-0.980903	A0A024R101;Q86XZ4;F8VS10	A0A024R101;Q86XZ4;F8VS10	Spermatogenesis-associated serine-rich protein 2	SPATS2	131	Color2 [A=255, R=169, G=169, B=169]	1	4				cell part;cytoplasm;intracellular part		4	4	10.8	10.8	59.544	0.00031114	10	189020000	31	22.2447	21.8004	21.1973	22.0695	21.3071	22.0598	22.7906	22.8668	22.7496	22.4329	23.0217	22.7025	22.9938	22.9615	22.9705	22.656	22.548	22.6715
+	1.75391	-0.969291	F8WA11;Q7Z460;B7Z4J0;B7Z7C4;Q68D09;B7Z2P0;B7Z5R7;B7Z4E5;B7Z7Q8;H0Y5T1;Q07A21	F8WA11;Q7Z460;B7Z4J0;B7Z7C4;Q68D09;B7Z2P0;B7Z5R7;B7Z4E5;B7Z7Q8;H0Y5T1	CLIP-associating protein 1	CLASP1;DKFZp686D1968	2709	Color2 [A=255, R=169, G=169, B=169]	1	4		axon guidance;biological regulation;cell cycle;cell cycle process;cell division;cellular component organization;cellular component organization at cellular level;cellular component organization or biogenesis;cellular component organization or biogenesis at cellular level;cellular process;cellular response to stimulus;chemotaxis;cytoskeleton organization;establishment of localization;establishment…	binding;cytoskeletal protein binding;kinetochore binding;microtubule binding;microtubule plus-end binding;protein binding;tubulin binding	cell cortex;cell cortex part;cell part;centrosomal corona;centrosome;chromosomal part;condensed chromosome kinetochore;cortical cytoskeleton;cortical microtubule cytoskeleton;cytoplasmic microtubule;cytoplasmic part;cytoskeletal part;cytoskeleton;cytosol;extracellular membrane-bounded organelle;extracellular organelle;extracellular region part;extracellular vesicular exosome;Golgi apparatus;intra…		4	3	4.1	2.8	162.76	0.00032092	11.167	1189100000	79	23.3395	23.7774	22.7062	24.3332	24.4301	24.2643	25.7223	24.7781	24.4183	24.3852	24.7051	24.6574	25.3628	25.382	25.5847	25.2193	25.0958	25.1334
+	2.76508	-0.96695	B2R680;A8K4S9;P42226;Q9BQD2;B7ZAC1;B4DQB3;B4DR42;G3V2X7;H0YJH6;Q5FBW6;G3V2L2;G3V2M3;G3V3E9;G3V2H4;G3V5I8;G3V568;G3V370;G3V5K5;Q6LCD8;H0YIY2;Q56TK0	B2R680;A8K4S9;P42226;Q9BQD2;B7ZAC1;B4DQB3;B4DR42	Signal transducer and activator of transcription;Signal transducer and activator of transcription 6	STAT6	1555	Color2 [A=255, R=169, G=169, B=169]	1	4		anatomical structure morphogenesis;biological regulation;biosynthetic process;cell fate commitment;cell proliferation;cell surface receptor linked signaling pathway;cellular biosynthetic process;cellular developmental process;cellular macromolecule biosynthetic process;cellular macromolecule metabolic process;cellular metabolic process;cellular nitrogen compound metabolic process;cellular process…	binding;core promoter binding;core promoter sequence-specific DNA binding;DNA binding;enzyme binding;identical protein binding;molecular transducer activity;nucleic acid binding;nucleic acid binding transcription factor activity;phosphatase binding;protein binding;protein phosphatase binding;regulatory region DNA binding;regulatory region nucleic acid binding;RNA polymerase II core promoter seque…	cell part;chromatin;chromosomal part;cytoplasm;cytoplasmic part;cytosol;intracellular membrane-bounded organelle;intracellular organelle;intracellular organelle part;intracellular part;membrane part;membrane raft;membrane-bounded organelle;nuclear chromatin;nuclear chromosome part;nuclear part;nucleoplasm;nucleus;organelle;organelle part	Jak-STAT signaling pathway;ko05152	11	11	21.5	21.5	94.168	0	31.329	610120000	44	25.252	25.527	24.6134	25.7625	25.6698	25.9824	26.8972	26.2202	26.4691	26.3526	26.5587	26.1109	24.9593	25.065	24.8145	24.7957	24.8581	24.9992
+	9.78567	-0.966872	Q14258	Q14258	E3 ubiquitin/ISG15 ligase TRIM25	TRIM25	3860	Color2 [A=255, R=169, G=169, B=169]	1	4		biological regulation;biosynthetic process;cell surface receptor linked signaling pathway;cellular biosynthetic process;cellular macromolecule biosynthetic process;cellular macromolecule metabolic process;cellular metabolic process;cellular nitrogen compound metabolic process;cellular process;cellular protein metabolic process;cellular response to chemical stimulus;cellular response to cytokine s…	acid-amino acid ligase activity;binding;catalytic activity;cation binding;ion binding;ligase activity;ligase activity, forming carbon-nitrogen bonds;metal ion binding;nucleic acid binding transcription factor activity;sequence-specific DNA binding transcription factor activity;transition metal ion binding;zinc ion binding	cell part;cytoplasm;cytoplasmic part;cytosol;intracellular organelle part;intracellular part;nuclear part;nucleoplasm;organelle part	RIG-I-like receptor signaling pathway	25	2	54.3	4.9	70.973	0	323.31	10802000000	847	28.4684	28.4798	28.429	28.5249	28.6675	28.5334	29.4481	29.4415	29.4769	29.4819	29.5227	29.5332	28.7743	28.7951	28.7421	28.6979	28.7765	28.75
+	3.5128	-0.959613	Q9Y6H1;Q5T1J5	Q9Y6H1;Q5T1J5	Coiled-coil-helix-coiled-coil-helix domain-containing protein 2;Putative coiled-coil-helix-coiled-coil-helix domain-containing protein CHCHD2P9, mitochondrial	CHCHD2;CHCHD2P9	4920	Color2 [A=255, R=169, G=169, B=169]	1	4		biological regulation;biosynthetic process;cellular biosynthetic process;cellular macromolecule biosynthetic process;cellular macromolecule metabolic process;cellular metabolic process;cellular nitrogen compound metabolic process;cellular process;macromolecule biosynthetic process;macromolecule metabolic process;metabolic process;nitrogen compound metabolic process;nucleic acid metabolic process;…	binding;DNA binding;nucleic acid binding;protein binding;sequence-specific DNA binding;transcription factor binding	cell part;cytoplasmic part;intracellular membrane-bounded organelle;intracellular organelle;intracellular part;membrane-bounded organelle;mitochondrion;nucleus;organelle		4	4	33.8	33.8	15.512	0	50.514	1588700000	73	24.9147	25.118	25.3171	25.4312	25.937	25.9517	26.4282	26.4431	26.2047	26.44	26.4553	26.4561	26.0402	26.1384	25.7859	25.9771	25.2984	25.4845
+	1.17932	-0.959537	P07996;A0A024R9Q1;A0PJG0;A8MZG1;A0A0B6XK25	P07996;A0A024R9Q1;A0PJG0	Thrombospondin-1	THBS1	3218	Color2 [A=255, R=169, G=169, B=169]	1	4		activation of MAPK activity;anatomical structure development;anatomical structure formation involved in morphogenesis;anatomical structure morphogenesis;angiogenesis;behavior;behavioral response to pain;biological adhesion;biological regulation;blood coagulation;carbohydrate metabolic process;cartilage development;cartilage development involved in endochondral bone morphogenesis;cell activation;c…	binding;calcium ion binding;carbohydrate binding;cation binding;collagen binding;collagen V binding;cytokine binding;extracellular matrix binding;fibrinogen binding;fibroblast growth factor binding;fibronectin binding;glycoprotein binding;glycosaminoglycan binding;growth factor binding;heparin binding;identical protein binding;integrin binding;ion binding;laminin binding;lipid binding;lipoprotein…	cell part;cell surface;cytoplasmic membrane-bounded vesicle;cytoplasmic membrane-bounded vesicle lumen;cytoplasmic part;cytoplasmic vesicle;cytoplasmic vesicle part;endoplasmic reticulum;endoplasmic reticulum lumen;endoplasmic reticulum part;external side of plasma membrane;extracellular matrix;extracellular membrane-bounded organelle;extracellular organelle;extracellular region;extracellular reg…	ECM-receptor interaction;Focal adhesion;Malaria;Phagosome;TGF-beta signaling pathway	21	7	25.2	8.7	129.38	0	147.76	3081900000	178	24.2204	25.4763	22.9978	23.0346	23.2736	24.3878	24.8084	24.574	25.2568	23.8651	25.1516	25.4919	27.9063	28.2311	28.6519	28.8805	28.2071	27.6899
+	2.8937	-0.958501	V9HWH1;P30740;B4E3A8	V9HWH1;P30740;B4E3A8	Leukocyte elastase inhibitor	HEL57;SERPINB1	3409	Color2 [A=255, R=169, G=169, B=169]	1	4		biological regulation;negative regulation of catalytic activity;negative regulation of endopeptidase activity;negative regulation of hydrolase activity;negative regulation of molecular function;negative regulation of peptidase activity;regulation of biological process;regulation of catalytic activity;regulation of endopeptidase activity;regulation of hydrolase activity;regulation of metabolic pro…	endopeptidase inhibitor activity;endopeptidase regulator activity;enzyme inhibitor activity;enzyme regulator activity;peptidase inhibitor activity;peptidase regulator activity;serine-type endopeptidase inhibitor activity	cell part;cytoplasm;extracellular membrane-bounded organelle;extracellular organelle;extracellular region part;extracellular space;extracellular vesicular exosome;intracellular part;membrane;membrane-bounded organelle;membrane-bounded vesicle;organelle;vesicle	Amoebiasis	13	12	44.1	41.4	42.741	0	201.07	5562600000	343	27.303	27.0928	27.0837	26.7858	26.8603	26.6576	28.4606	28.4161	27.9908	27.9	27.3431	27.4234	28.0626	28.0586	28.1358	28.1506	28.2426	28.2568
+	2.0632	-0.954149	A0A0S2Z3G5;A0A0S2Z3Z5;Q92851;B4E3T5	A0A0S2Z3G5;A0A0S2Z3Z5;Q92851	Caspase-10;Caspase-10 subunit p23/17;Caspase-10 subunit p12	CASP10	1142	Color2 [A=255, R=169, G=169, B=169]	1	4		activation of caspase activity;apoptosis;biological regulation;cell death;cell surface receptor linked signaling pathway;cellular process;cellular response to stimulus;death;defense response;immune response;immune system process;innate immune response;positive regulation of biological process;positive regulation of caspase activity;positive regulation of catalytic activity;positive regulation of …	binding;catalytic activity;cysteine-type endopeptidase activity;cysteine-type peptidase activity;death effector domain binding;endopeptidase activity;enzyme binding;hydrolase activity;peptidase activity;peptidase activity, acting on L-amino acid peptides;protein binding;protein domain specific binding;ubiquitin protein ligase binding	CD95 death-inducing signaling complex;cell part;cytoplasmic part;cytosol;death-inducing signaling complex;intracellular part;macromolecular complex;membrane part;plasma membrane part;protein complex	Apoptosis;ko05152;RIG-I-like receptor signaling pathway	6	6	16.7	16.7	54.565	0.00029044	7.784	162350000	13	23.2355	21.7276	23.1346	23.0907	23.5029	23.493	23.6309	23.7429	24.1179	24.3841	23.9077	24.1256	22.4798	23.5517	22.0888	21.4156	22.851	22.3803
+	5.06115	-0.949778	Q6FGR9;Q6FGN7;D3DP96;P61587;E9PFH1;Q4ZFY0;B2R838;B4DSG7;Q53RZ3;B4DNQ0	Q6FGR9;Q6FGN7;D3DP96;P61587;E9PFH1;Q4ZFY0;B2R838;B4DSG7	Rho-related GTP-binding protein RhoE	ARHE;RND3	2491	Color2 [A=255, R=169, G=169, B=169]	1	4		actin cytoskeleton organization;actin filament-based process;biological adhesion;biological regulation;cell adhesion;cellular component organization;cellular component organization at cellular level;cellular component organization or biogenesis;cellular component organization or biogenesis at cellular level;cellular process;cellular response to stimulus;cytoskeleton organization;intracellular sig…	binding;catalytic activity;GTP binding;GTPase activity;guanyl nucleotide binding;guanyl ribonucleotide binding;hydrolase activity;hydrolase activity, acting on acid anhydrides;hydrolase activity, acting on acid anhydrides, in phosphorus-containing anhydrides;nucleoside-triphosphatase activity;nucleotide binding;purine nucleotide binding;purine ribonucleoside triphosphate binding;purine ribonucleo…	adherens junction;anchoring junction;cell junction;cell part;cell-substrate adherens junction;cell-substrate junction;cytoplasmic part;extracellular membrane-bounded organelle;extracellular organelle;extracellular region part;extracellular vesicular exosome;focal adhesion;Golgi apparatus part;Golgi membrane;intracellular;intracellular organelle part;intracellular part;membrane;membrane-bounded or…		4	4	22.3	22.3	25.695	0.00029377	8.1731	316960000	17	23.6155	23.9131	23.5568	23.7747	23.29	23.2474	24.5866	24.4174	24.4258	24.4646	24.6731	24.5286	23.3955	23.3731	23.7417	23.3878	23.3105	23.1234
+	5.8011	-0.941578	Q6FHU0;X5D2R7;X5CMJ9;P28062;Q5JNW7;A0A140T998;B7Z6U7	Q6FHU0;X5D2R7;X5CMJ9;P28062;Q5JNW7;A0A140T998	Proteasome subunit beta type;Proteasome subunit beta type-8	PSMB8;PSM8	3384	Color2 [A=255, R=169, G=169, B=169]	1	4		activation of immune response;activation of innate immune response;anaphase-promoting complex-dependent proteasomal ubiquitin-dependent protein catabolic process;antigen processing and presentation;antigen processing and presentation of exogenous antigen;antigen processing and presentation of exogenous peptide antigen;antigen processing and presentation of exogenous peptide antigen via MHC class …	catalytic activity;endopeptidase activity;hydrolase activity;peptidase activity;peptidase activity, acting on L-amino acid peptides;threonine-type endopeptidase activity;threonine-type peptidase activity	cell part;cytoplasm;cytoplasmic part;cytosol;extracellular membrane-bounded organelle;extracellular organelle;extracellular region part;extracellular vesicular exosome;intracellular membrane-bounded organelle;intracellular organelle;intracellular organelle part;intracellular part;macromolecular complex;membrane-bounded organelle;membrane-bounded vesicle;nuclear part;nucleoplasm;nucleus;organelle;…	Proteasome	10	10	55.5	55.5	29.696	0	278.21	5933200000	387	27.3295	27.1709	27.4914	27.405	27.734	27.7001	28.3423	28.5502	28.3762	28.3903	28.3692	28.4523	27.8033	27.5972	27.7602	27.8401	27.5989	27.7776
+	7.63739	-0.939275	Q5JPT6;Q96B97;B7Z6E8;Q5JPT2;Q5VSN0	Q5JPT6;Q96B97;B7Z6E8;Q5JPT2	SH3 domain-containing kinase-binding protein 1	SH3KBP1	4053	Color2 [A=255, R=169, G=169, B=169]	1	4		apoptosis;biological regulation;cell communication;cell death;cell migration;cell motility;cell surface receptor linked signaling pathway;cell-cell signaling;cellular component movement;cellular component organization;cellular component organization at cellular level;cellular component organization or biogenesis;cellular component organization or biogenesis at cellular level;cellular membrane org…	catalytic activity;kinase activity;transferase activity;transferase activity, transferring phosphorus-containing groups	adherens junction;anchoring junction;cell junction;cell part;cell projection;cell-cell junction;cell-substrate adherens junction;cell-substrate junction;cytoplasmic part;cytoplasmic vesicle membrane;cytoplasmic vesicle part;cytoskeleton;cytosol;focal adhesion;intracellular non-membrane-bounded organelle;intracellular organelle;intracellular organelle part;intracellular part;membrane;neuron projec…	Endocytosis	14	14	30.7	30.7	73.125	0	77.537	3185100000	477	26.3202	26.2852	26.26	26.2918	26.5141	26.4061	27.3638	27.3822	27.2583	27.3438	27.2837	27.0813	26.5105	26.5503	26.4661	26.4977	26.8263	26.7854
+	1.46183	-0.935122	A0A024R4S0;M0R1T5;O43633	A0A024R4S0;M0R1T5;O43633	Charged multivesicular body protein 2a	CHMP2A	335	Color2 [A=255, R=169, G=169, B=169]	1	4		biological regulation;cell cycle process;cellular component assembly;cellular component assembly at cellular level;cellular component organization;cellular component organization at cellular level;cellular component organization or biogenesis;cellular component organization or biogenesis at cellular level;cellular macromolecular complex assembly;cellular macromolecular complex subunit organizatio…	alcohol binding;amine binding;binding;cation binding;ion binding;lipid binding;phosphatidylcholine binding;phospholipid binding;protein binding;protein domain specific binding;quaternary ammonium group binding	cell part;cytoplasmic part;cytosol;endosomal part;endosome membrane;extracellular membrane-bounded organelle;extracellular organelle;extracellular region part;extracellular vesicular exosome;intracellular organelle part;intracellular part;late endosome membrane;macromolecular complex;membrane;membrane coat;membrane part;membrane-bounded organelle;membrane-bounded vesicle;organelle;organelle membr…	Endocytosis	1	1	8.1	8.1	25.104	0.0003123	10.062	47215000	42	22.5493	22.6725	21.3955	21.4352	21.4528	21.8173	22.6159	23.7595	23.2092	21.8067	22.2302	23.3118	19.9432	21.9575	19.7998	22.219	23.2068	22.5277
+	3.13694	-0.934683	A0A024R5K1;Q9BR76;Q9NSK3;A0A087WW53;F5H390;Q59F81;B4DIU2;F5H0D2	A0A024R5K1;Q9BR76;Q9NSK3	Coronin;Coronin-1B	CORO1B;DKFZp762I166	374	Color2 [A=255, R=169, G=169, B=169]	1	4		actin cytoskeleton organization;actin filament branching;actin filament bundle assembly;actin filament organization;actin filament-based process;biological regulation;cell chemotaxis;cell migration;cell motility;cell projection organization;cellular component assembly;cellular component assembly at cellular level;cellular component movement;cellular component organization;cellular component organ…	actin binding;actin filament binding;Arp2/3 complex binding;binding;cytoskeletal protein binding;identical protein binding;protein binding;protein complex binding	actin cytoskeleton;actin filament;actin filament bundle;actomyosin;adherens junction;anchoring junction;cell junction;cell leading edge;cell part;cell periphery;cell projection;cell-substrate adherens junction;cell-substrate junction;cytoplasm;cytoplasmic part;cytoskeletal part;cytoskeleton;cytosol;extracellular membrane-bounded organelle;extracellular organelle;extracellular region part;extracel…		10	10	32.7	32.7	54.234	0	107.04	3858700000	382	27.2263	27.1787	27.4799	27.2319	27.7733	27.7691	27.7988	28.1764	28.1951	28.5293	28.7732	28.7944	27.6004	27.5809	27.5044	27.4741	27.8798	28.3302
+	3.36009	-0.924868	C9JBI3;Q53EY1;A0A024RDL3;A0A024RDL9;P78330	C9JBI3;Q53EY1;A0A024RDL3;A0A024RDL9;P78330	Phosphoserine phosphatase	PSPH	823	Color2 [A=255, R=169, G=169, B=169]	1	4		amine biosynthetic process;amine metabolic process;biosynthetic process;carboxylic acid biosynthetic process;carboxylic acid metabolic process;cellular amine metabolic process;cellular amino acid biosynthetic process;cellular amino acid metabolic process;cellular biosynthetic process;cellular ketone metabolic process;cellular metabolic process;cellular nitrogen compound biosynthetic process;cellu…	binding;calcium ion binding;catalytic activity;cation binding;hydrolase activity;hydrolase activity, acting on ester bonds;identical protein binding;ion binding;magnesium ion binding;metal ion binding;phosphatase activity;phosphoric ester hydrolase activity;phosphoserine phosphatase activity;protein binding;protein dimerization activity;protein homodimerization activity	cell part;cell projection;cytoplasm;cytoplasmic part;cytosol;intracellular part;neuron projection	Glycine, serine and threonine metabolism;Methane metabolism	2	2	13.9	13.9	20.745	0.00028678	7.4879	461730000	24	24.1763	24.0068	24.6652	24.8037	24.5299	25.0386	25.3352	25.5621	25.4183	25.7878	25.1708	25.4955	24.977	24.8083	25.0092	25.2452	24.9636	24.9908
+	3.88798	-0.920456	B4DWA0;A0A024RCT9;P17096	B4DWA0;A0A024RCT9;P17096	High mobility group protein HMG-I/HMG-Y	HMGA1	781	Color2 [A=255, R=169, G=169, B=169]	1	4		aging;base-excision repair;biological regulation;biosynthetic process;cell aging;cellular biosynthetic process;cellular component assembly;cellular component assembly at cellular level;cellular component disassembly;cellular component disassembly at cellular level;cellular component organization;cellular component organization at cellular level;cellular component organization or biogenesis;cellul…	5'-deoxyribose-5-phosphate lyase activity;AT DNA binding;binding;carbon-oxygen lyase activity;catalytic activity;DNA binding;DNA-(apurinic or apyrimidinic site) lyase activity;enzyme binding;hormone receptor binding;ligand-dependent nuclear receptor transcription coactivator activity;lyase activity;nuclear hormone receptor binding;nucleic acid binding;peroxisome proliferator activated receptor bi…	adherens junction;anchoring junction;cell junction;cell part;cell-substrate adherens junction;cell-substrate junction;chromatin;chromosomal part;cytoplasmic part;cytosol;focal adhesion;heterochromatin;intracellular membrane-bounded organelle;intracellular organelle;intracellular organelle part;intracellular part;macromolecular complex;membrane-bounded organelle;nuclear part;nucleoplasm;nucleoplas…		3	2	7.6	7.6	34.301	0	124.01	8286900000	761	28.273	28.2608	28.5062	28.7576	27.8032	28.118	29.4274	29.4489	29.1641	29.0966	29.0403	29.0642	29.049	29.3374	29.1885	29.2214	29.1397	29.0569
+	6.17817	-0.918422	Q16666	Q16666	Gamma-interferon-inducible protein 16	IFI16	3939	Color2 [A=255, R=169, G=169, B=169]	1	4		activation of immune response;activation of innate immune response;anatomical structure development;autophagy;biological regulation;catabolic process;cell communication;cell differentiation;cell proliferation;cellular catabolic process;cellular developmental process;cellular metabolic process;cellular process;cellular response to abiotic stimulus;cellular response to external stimulus;cellular re…	binding;core promoter binding;core promoter proximal region DNA binding;core promoter proximal region sequence-specific DNA binding;DNA binding;double-stranded DNA binding;identical protein binding;nucleic acid binding;nucleic acid binding transcription factor activity;protein binding;regulatory region DNA binding;regulatory region nucleic acid binding;RNA polymerase II core promoter proximal reg…	cell part;cytoplasm;cytoplasmic part;cytosol;intracellular membrane-bounded organelle;intracellular non-membrane-bounded organelle;intracellular organelle;intracellular organelle part;intracellular part;membrane;membrane-bounded organelle;non-membrane-bounded organelle;nuclear body;nuclear part;nuclear speck;nucleolus;nucleoplasm;nucleoplasm part;nucleus;organelle;organelle part		17	1	30.3	2.3	88.255	0	96.939	5905800000	429	27.7777	27.7398	27.8789	27.8355	27.537	27.5157	28.8149	28.7475	28.6375	28.6144	28.5395	28.4412	26.7329	26.6262	26.8696	26.5904	27.03	27.0359
+	1.73364	-0.918383	B7Z9S8;A6NGH2;Q6LEU2;A3KLL5;P05026;V9GYR2;Q58I20	B7Z9S8;A6NGH2;Q6LEU2;A3KLL5;P05026;V9GYR2	Sodium/potassium-transporting ATPase subunit beta-1	ATP1B1	1402	Color2 [A=255, R=169, G=169, B=169]	1	4		biological adhesion;biological regulation;blood coagulation;calcium ion homeostasis;calcium-mediated signaling;cardiac muscle contraction;cation homeostasis;cation transport;cell adhesion;cell migration;cell motility;cellular calcium ion homeostasis;cellular cation homeostasis;cellular chemical homeostasis;cellular component movement;cellular component organization;cellular component organization…	active transmembrane transporter activity;antigen binding;ATPase activator activity;ATPase activity;ATPase activity, coupled;ATPase activity, coupled to movement of substances;ATPase activity, coupled to transmembrane movement of ions;ATPase activity, coupled to transmembrane movement of ions, phosphorylative mechanism;ATPase activity, coupled to transmembrane movement of substances;ATPase bindin…	apical plasma membrane;basolateral plasma membrane;caveola;cell junction;cell part;cell-cell contact zone;cell-cell junction;extracellular membrane-bounded organelle;extracellular organelle;extracellular region part;extracellular vesicular exosome;intercalated disc;macromolecular complex;membrane;membrane part;membrane raft;membrane-bounded organelle;membrane-bounded vesicle;organelle;plasma memb…	Aldosterone-regulated sodium reabsorption;Bile secretion;Carbohydrate digestion and absorption;Cardiac muscle contraction;Endocrine and other factor-regulated calcium reabsorption;Gastric acid secretion;Mineral absorption;Pancreatic secretion;Protein digestion and absorption;Proximal tubule bicarbonate reclamation;Salivary secretion	8	8	42.9	42.9	28.627	0	30.977	3482400000	300	27.1634	27.1957	25.2823	26.6559	26.3188	27.3699	27.3764	27.4739	27.4614	27.778	27.7689	27.6378	27.9256	27.8715	28.0696	28.1245	27.9974	28.0369
+	1.16966	-0.917033	Q8IWB1	Q8IWB1	Inositol 1,4,5-trisphosphate receptor-interacting protein	ITPRIP	4277	Color2 [A=255, R=169, G=169, B=169]	1	4				cell part;membrane;plasma membrane		2	2	4	4	62.059	0.00048792	3.8729	136090000	10	22.8815	21.5737	22.7311	23.2619	21.2859	22.6506	22.4346	23.3779	24.2416	24.1928	22.6753	22.9646	23.8554	21.1611	23.8426	23.7315	23.9678	23.8101
+	6.34293	-0.908045	A0A024QZN7;Q9NZ45	A0A024QZN7;Q9NZ45	CDGSH iron-sulfur domain-containing protein 1	C10orf70;CISD1	54	Color2 [A=255, R=169, G=169, B=169]	1	4		biological regulation;regulation of biological process;regulation of cellular metabolic process;regulation of cellular process;regulation of cellular respiration;regulation of generation of precursor metabolites and energy;regulation of metabolic process	2 iron, 2 sulfur cluster binding;binding;cation binding;ion binding;iron-sulfur cluster binding;metal cluster binding;metal ion binding	cell part;cytoplasmic part;extracellular membrane-bounded organelle;extracellular organelle;extracellular region part;extracellular vesicular exosome;integral to membrane;intracellular membrane-bounded organelle;intracellular organelle;intracellular organelle part;intracellular part;intrinsic to membrane;membrane;membrane part;membrane-bounded organelle;membrane-bounded vesicle;mitochondrial memb…		5	5	44.4	44.4	12.199	0	122.91	1481700000	106	24.6761	25.0909	25.2036	25.082	24.9989	24.9988	25.8722	25.9776	25.9646	25.9729	25.9235	25.7878	25.6385	25.5284	25.6711	25.6578	25.9047	25.8227
+	4.16362	-0.90513	A0A024RBY9;P53701;Q68D50	A0A024RBY9;P53701;Q68D50	Cytochrome c-type heme lyase	HCCS;DKFZp779I1858	746	Color2 [A=255, R=169, G=169, B=169]	1	4		anatomical structure morphogenesis;developmental process;metabolic process;organ morphogenesis;oxidation-reduction process	binding;carbon-sulfur lyase activity;catalytic activity;cation binding;holocytochrome-c synthase activity;ion binding;lyase activity;metal ion binding	cell part;cytoplasmic part;intracellular membrane-bounded organelle;intracellular organelle;intracellular organelle part;intracellular part;membrane;membrane-bounded organelle;mitochondrial inner membrane;mitochondrial membrane;mitochondrial part;mitochondrion;organelle;organelle inner membrane;organelle membrane;organelle part	Porphyrin and chlorophyll metabolism	6	6	27.2	27.2	30.601	0.00035842	16.025	1264900000	60	24.3106	24.3619	24.8052	24.9114	24.8481	24.9054	25.5125	25.6434	25.5677	25.9413	25.5689	25.3396	26.0313	26.0626	26.2181	26.2673	25.6112	25.2351
+	4.90002	-0.905065	B2R5R5;P46976;G5E9W8;B4DSX6;C9JQ42;C9J8R8;C9J7C7	B2R5R5;P46976;G5E9W8;B4DSX6;C9JQ42	Glycogenin-1	GYG1	1740	Color2 [A=255, R=169, G=169, B=169]	1	4		alcohol metabolic process;biosynthetic process;carbohydrate biosynthetic process;carbohydrate catabolic process;carbohydrate metabolic process;catabolic process;cellular biosynthetic process;cellular carbohydrate biosynthetic process;cellular carbohydrate catabolic process;cellular carbohydrate metabolic process;cellular glucan metabolic process;cellular macromolecule biosynthetic process;cellula…	binding;carbohydrate binding;catalytic activity;cation binding;glucose binding;glucosyltransferase activity;glycogenin glucosyltransferase activity;ion binding;metal ion binding;monosaccharide binding;sugar binding;transferase activity;transferase activity, transferring glycosyl groups;transferase activity, transferring hexosyl groups;UDP-glucosyltransferase activity;UDP-glycosyltransferase activ…	cell part;cytoplasmic part;cytosol;extracellular membrane-bounded organelle;extracellular organelle;extracellular region part;extracellular vesicular exosome;intracellular organelle lumen;intracellular organelle part;intracellular part;lysosomal lumen;membrane;membrane-bounded organelle;membrane-bounded vesicle;membrane-enclosed lumen;organelle;organelle lumen;organelle part;vacuolar lumen;vacuol…		5	1	19.7	4.6	39.353	0	127.43	2049800000	138	25.9155	26.0367	26.1588	26.3072	26.147	26.461	27.0086	26.8704	26.8876	27.0813	27.3955	27.2131	27.5135	27.7504	25.0051	27.245	25.1676	27.2224
+	1.3775	-0.903675	Q96PU8;H0YG47;F5GXS8;F5GYM3;H0YGD6;F5H5U6;F5H8C8;B4DHR6;H0YFB7;F5GYT7	Q96PU8;H0YG47	Protein quaking	QKI	4504	Color2 [A=255, R=169, G=169, B=169]	1	4		3'-UTR-mediated mRNA destabilization;anatomical structure development;axon ensheathment;biological regulation;biosynthetic process;carboxylic acid biosynthetic process;carboxylic acid metabolic process;cell development;cell differentiation;cellular biosynthetic process;cellular developmental process;cellular ketone metabolic process;cellular lipid metabolic process;cellular macromolecule metaboli…	binding;mRNA binding;nucleic acid binding;RNA binding	cell part;cytoplasm;intracellular membrane-bounded organelle;intracellular organelle;intracellular part;membrane-bounded organelle;nucleus;organelle		7	7	28.2	28.2	37.67	0.00030817	9.631	614450000	61	25.9445	23.5784	24.9311	25.9857	25.4884	25.8812	26.0477	25.987	26.2404	26.1717	26.3557	26.4287	25.0414	24.9347	25.0786	25.1128	24.9906	24.9956
+	1.31908	-0.896577	A0A087X1W2;E9PMW9	A0A087X1W2		PRMT1	946	Color2 [A=255, R=169, G=169, B=169]	1	4		cellular macromolecule metabolic process;cellular metabolic process;cellular process;cellular protein metabolic process;macromolecule metabolic process;macromolecule methylation;macromolecule modification;metabolic process;methylation;one-carbon metabolic process;primary metabolic process;protein alkylation;protein metabolic process;protein methylation;protein modification process;small molecule …	catalytic activity;methyltransferase activity;transferase activity;transferase activity, transferring one-carbon groups			10	1	51.6	10.9	32.693	0	136.69	936120000	87	22.5453	22.0504	23.6069	23.6953	23.7286	23.7908	23.2795	23.4446	24.769	24.6807	24.3167	24.3064	23.2646	22.9648	23.6576	23.6807	25.2497	25.2684
+	4.42986	-0.886923	A0A140VJQ8;A0A1B0GTU4;P49023;F5GZ78;B3KVL0;B4DRY6;Q6ZQU7;A0A1B0GU60;Q59GS5;F5H836;Q9BTK0;B4DNT9;A0A1B0GV30	A0A140VJQ8;A0A1B0GTU4;P49023;F5GZ78;B3KVL0;B4DRY6;Q6ZQU7;A0A1B0GU60	Paxillin	PXN	1281	Color2 [A=255, R=169, G=169, B=169]	1	4		activation of MAPK activity;anatomical structure morphogenesis;biological adhesion;biological regulation;branching morphogenesis of a tube;cell adhesion;cell junction assembly;cell junction organization;cell morphogenesis;cell morphogenesis involved in differentiation;cell projection assembly;cell projection organization;cell surface receptor linked signaling pathway;cell-matrix adhesion;cell-sub…	beta-catenin binding;binding;cation binding;cytoskeletal protein binding;ion binding;metal ion binding;protein binding;transition metal ion binding;vinculin binding;zinc ion binding	actin filament bundle;actomyosin;adherens junction;anchoring junction;cell cortex;cell junction;cell part;cell projection;cell-substrate adherens junction;cell-substrate junction;cytoplasm;cytoplasmic part;cytoskeletal part;cytoskeleton;cytosol;focal adhesion;intracellular non-membrane-bounded organelle;intracellular organelle;intracellular organelle part;intracellular part;lamellipodium;macromol…	Bacterial invasion of epithelial cells;Chemokine signaling pathway;Focal adhesion;Leukocyte transendothelial migration;Regulation of actin cytoskeleton;VEGF signaling pathway	14	14	46.2	46.2	64.505	0	208.31	3023600000	199	26.1804	26.1857	26.7296	26.6172	26.753	26.5699	27.6507	27.4577	27.1699	27.2636	27.3444	27.4712	27.6202	27.524	27.3595	27.207	27.384	27.4677
+	5.31164	-0.884837	Q9Y2V2;H3BSW7;H3BUY4;H3BPY5;H3BNU9;H3BTK3;I3L3X8	Q9Y2V2;H3BSW7;H3BUY4;H3BPY5;H3BNU9	Calcium-regulated heat stable protein 1	CARHSP1	4866	Color2 [A=255, R=169, G=169, B=169]	1	4		biological regulation;cellular macromolecule metabolic process;cellular metabolic process;cellular nitrogen compound metabolic process;cellular process;cellular response to stimulus;intracellular signal transduction;macromolecule metabolic process;metabolic process;mRNA metabolic process;nitrogen compound metabolic process;nucleic acid metabolic process;nucleobase-containing compound metabolic pr…	binding;DNA binding;enzyme binding;mRNA 3'-UTR binding;mRNA binding;nucleic acid binding;phosphatase binding;protein binding;RNA binding	cell part;cytoplasmic mRNA processing body;cytoplasmic part;cytosol;extracellular membrane-bounded organelle;extracellular organelle;extracellular region part;extracellular vesicular exosome;intracellular non-membrane-bounded organelle;intracellular organelle;intracellular part;macromolecular complex;membrane-bounded organelle;membrane-bounded vesicle;non-membrane-bounded organelle;organelle;P gr…		4	4	59.2	59.2	15.892	0	85.907	8198300000	458	28.2695	28.1653	28.2177	28.2589	28.3671	28.3333	28.8558	29.0403	29.3926	29.4515	29.1855	28.9951	29.7212	29.8209	29.5292	29.4701	29.3336	29.782
+	3.85622	-0.883195	Q8NEW0;H0Y362	Q8NEW0;H0Y362	Zinc transporter 7	SLC30A7	4350	Color2 [A=255, R=169, G=169, B=169]	1	4		biological regulation;cation transport;cellular macromolecule metabolic process;cellular metabolic process;cellular process;cellular protein metabolic process;divalent inorganic cation transport;divalent metal ion transport;establishment of localization;ion transport;macromolecule metabolic process;maintenance of location;metabolic process;metal ion transport;primary metabolic process;protein met…	cation transmembrane transporter activity;ion transmembrane transporter activity;substrate-specific transmembrane transporter activity;substrate-specific transporter activity;transmembrane transporter activity;transporter activity	cell part;cytoplasm;cytoplasmic membrane-bounded vesicle;cytoplasmic part;cytoplasmic vesicle;extracellular membrane-bounded organelle;extracellular organelle;extracellular region part;extracellular vesicular exosome;Golgi apparatus;integral to membrane;intracellular membrane-bounded organelle;intracellular organelle;intracellular part;intrinsic to membrane;membrane part;membrane-bounded organell…		4	4	13.8	13.8	41.625	0	17.828	917260000	121	24.7905	25.0458	25.2748	25.4201	25.2515	24.8752	25.6469	25.8399	26.2991	25.8002	26.1323	26.2388	25.1329	25.9121	25.0985	25.698	26.0775	25.9868
+	1.21254	-0.880915	A0A024R9K7;Q9NPA0;H0YDT8;H0YDX2	A0A024R9K7;Q9NPA0;H0YDT8;H0YDX2	ER membrane protein complex subunit 7	C15orf24;EMC7	617	Color2 [A=255, R=169, G=169, B=169]	1	4			binding;carbohydrate binding	cell part;ER membrane protein complex;integral to membrane;intrinsic to membrane;macromolecular complex;membrane part;protein complex		5	5	27.5	27.5	35.416	0	17.332	791490000	52	22.8985	25.8366	25.0671	25.0677	24.9465	25.2666	25.8848	25.8775	25.6874	25.8597	25.6668	25.3922	25.6344	25.5688	25.641	25.6002	25.6851	25.6984
+	5.17415	-0.877112	A0A024R2T5;Q9H5V8;A0A172Q398;A0A0Y0BS51	A0A024R2T5;Q9H5V8;A0A172Q398;A0A0Y0BS51	CUB domain-containing protein 1	CDCP1	228	Color2 [A=255, R=169, G=169, B=169]	1	4				cell part;extracellular region;integral to membrane;intrinsic to membrane;membrane;membrane part;plasma membrane		16	16	24.4	24.4	92.873	0	107.74	3604200000	256	26.244	26.4678	26.2679	26.1299	26.2842	26.5361	27.4504	27.4217	27.1906	27.1208	26.9404	27.0686	27.6523	27.6561	27.7085	27.7489	27.6619	27.7052
+	1.1181	-0.875324	Q3ZCM7;A0A075B736;Q5SQY0;A0A183YE00	Q3ZCM7;A0A075B736;Q5SQY0;A0A183YE00	Tubulin beta-8 chain	TUBB8	3965	Color2 [A=255, R=169, G=169, B=169]	1	4		cellular component assembly;cellular component assembly at cellular level;cellular component organization;cellular component organization at cellular level;cellular component organization or biogenesis;cellular component organization or biogenesis at cellular level;cellular macromolecular complex assembly;cellular macromolecular complex subunit organization;cellular process;cellular protein compl…	binding;catalytic activity;GTP binding;GTPase activity;guanyl nucleotide binding;guanyl ribonucleotide binding;hydrolase activity;hydrolase activity, acting on acid anhydrides;hydrolase activity, acting on acid anhydrides, in phosphorus-containing anhydrides;nucleoside-triphosphatase activity;nucleotide binding;purine nucleotide binding;purine ribonucleoside triphosphate binding;purine ribonucleo…	cell part;cytoplasm;cytoskeletal part;extracellular membrane-bounded organelle;extracellular organelle;extracellular region part;extracellular vesicular exosome;intracellular organelle part;intracellular part;macromolecular complex;membrane-bounded organelle;membrane-bounded vesicle;microtubule;organelle;organelle part;protein complex;vesicle	Gap junction;Pathogenic Escherichia coli infection;Phagosome	11	2	24.5	7.4	49.775	0	323.31	22127000000	642	29.4586	29.1866	29.5986	29.144	30.5131	30.3951	29.4576	29.5464	30.7971	30.7519	31.4424	31.5527	31.5204	31.4597	31.6451	31.7271	31.4826	31.4609
+	1.15186	-0.874461	Q9H1B7	Q9H1B7	Interferon regulatory factor 2-binding protein-like	IRF2BPL	4623	Color2 [A=255, R=169, G=169, B=169]	1	4		biological regulation;development of secondary female sexual characteristics;development of secondary sexual characteristics;developmental process;developmental process involved in reproduction;negative regulation of biological process;negative regulation of biosynthetic process;negative regulation of cellular biosynthetic process;negative regulation of cellular macromolecule biosynthetic process…	binding;cation binding;ion binding;metal ion binding	cell part;extracellular region part;extracellular space;intracellular membrane-bounded organelle;intracellular organelle;intracellular organelle part;intracellular part;membrane-bounded organelle;nuclear part;nucleoplasm;nucleus;organelle;organelle part		6	5	13.8	11.8	82.658	0.00030211	9.0376	155260000	10	23.1439	21.6947	23.0893	22.2981	23.3066	23.2097	24.4537	24.7504	23.8792	23.3269	22.734	22.8449	21.5221	23.4817	21.4662	22	22.5181	21.3482
+	3.34077	-0.873461	B4DL66;Q9H832;D3DTW2;H0Y9X8;I3L286;I3L4C5;D6RB11	B4DL66;Q9H832;D3DTW2;H0Y9X8	Ubiquitin-conjugating enzyme E2 Z	UBE2Z	2046	Color2 [A=255, R=169, G=169, B=169]	1	4		apoptosis;cell death;cellular macromolecule metabolic process;cellular metabolic process;cellular process;cellular protein metabolic process;death;macromolecule metabolic process;macromolecule modification;metabolic process;primary metabolic process;programmed cell death;protein metabolic process;protein modification by small protein conjugation;protein modification by small protein conjugation o…	acid-amino acid ligase activity;adenyl nucleotide binding;adenyl ribonucleotide binding;ATP binding;binding;catalytic activity;enzyme binding;ligase activity;ligase activity, forming carbon-nitrogen bonds;nucleotide binding;protein binding;purine nucleotide binding;purine ribonucleoside triphosphate binding;purine ribonucleotide binding;ribonucleotide binding;small conjugating protein ligase acti…	cell part;cytoplasm;intracellular organelle part;intracellular part;nuclear part;nucleoplasm;organelle part	Ubiquitin mediated proteolysis	6	6	28.9	28.9	32.892	0.00034771	14.643	772680000	38	25.2933	25.1485	25.6888	25.4243	25.0546	25.2045	25.5116	26.1423	26.4132	26.2501	26.2304	26.5073	22.0907	25.754	23.6215	21.9202	23.4267	24.7105
+	2.04034	-0.873096	M4VP52;Q59GY0;Q9NRW3;A0A087WX48;Q6ICH2;M4VR43;F2YHL7;B2CML4;Q8IUX4;Q96AK3	M4VP52;Q59GY0;Q9NRW3	DNA dC->dU-editing enzyme APOBEC-3C	APOBEC3C	2935	Color2 [A=255, R=169, G=169, B=169]	1	4		biological regulation;catabolic process;cellular catabolic process;cellular macromolecule metabolic process;cellular metabolic process;cellular nitrogen compound catabolic process;cellular nitrogen compound metabolic process;cellular process;cytidine catabolic process;cytidine deamination;cytidine metabolic process;defense response;defense response to virus;demethylation;DNA dealkylation;DNA deme…	binding;catalytic activity;cation binding;hydrolase activity;hydrolase activity, acting on carbon-nitrogen (but not peptide) bonds;hydrolase activity, acting on carbon-nitrogen (but not peptide) bonds, in cyclic amidines;ion binding;metal ion binding;transition metal ion binding;zinc ion binding	cell part;cytoplasm;intracellular membrane-bounded organelle;intracellular organelle;intracellular part;membrane-bounded organelle;nucleus;organelle	Atrazine degradation	3	3	22.1	22.1	22.796	0	21.908	491490000	61	24.4013	25.4904	25.9739	25.8293	25.854	26.0277	26.1499	26.1813	26.5662	26.5056	26.7486	26.6636	22.8654	24.9843	25.1532	25.0835	22.4173	22.0898
+	3.44738	-0.871594	C9J4Z3;P61513;M0R0A1;Q6P4E4;E9PEL3;M0R2L6;G5E9R3;A6NKH3	C9J4Z3;P61513;M0R0A1;Q6P4E4;E9PEL3;M0R2L6	60S ribosomal protein L37a	RPL37A	2335	Color2 [A=255, R=169, G=169, B=169]	1	4		biosynthetic process;catabolic process;cellular biosynthetic process;cellular catabolic process;cellular component disassembly;cellular component disassembly at cellular level;cellular component organization;cellular component organization at cellular level;cellular component organization or biogenesis;cellular component organization or biogenesis at cellular level;cellular macromolecular complex…	binding;cation binding;ion binding;metal ion binding;structural constituent of ribosome;structural molecule activity	adherens junction;anchoring junction;cell junction;cell part;cell-substrate adherens junction;cell-substrate junction;cytoplasmic part;cytosol;cytosolic large ribosomal subunit;extracellular membrane-bounded organelle;extracellular organelle;extracellular region part;extracellular vesicular exosome;focal adhesion;intracellular membrane-bounded organelle;intracellular non-membrane-bounded organell…	Ribosome	3	3	55.9	55.9	7.624	0.00033979	13.53	3420800000	600	27.1351	27.4728	27.8584	27.7272	28.1526	28.1411	28.6995	28.7395	28.5181	28.6028	28.5833	28.5735	28.0156	28.017	28.0256	27.7365	27.5748	27.6817
+	3.0222	-0.867403	U3KQG5;P41217;F8WC99;U3KQQ2;F8W7G1;B4DDZ6	U3KQG5;P41217;F8WC99	OX-2 membrane glycoprotein	CD200	3476	Color2 [A=255, R=169, G=169, B=169]	1	4		biological regulation;regulation of biological process;regulation of immune response;regulation of immune system process;regulation of response to stimulus		cell part;integral to membrane;integral to plasma membrane;intrinsic to membrane;intrinsic to plasma membrane;membrane;membrane part;plasma membrane;plasma membrane part		5	5	36.1	36.1	22.522	0	55.148	1285400000	101	26.5296	26.3843	25.8056	25.7091	26.1089	26.3338	26.44	26.8682	27.1708	27.3046	27.0584	27.2338	26.3069	26.3302	26.4245	26.2227	26.6327	26.4225
+	3.61646	-0.858248	H7C3X5;B4DKR0;Q13190;E9PNU4	H7C3X5;B4DKR0;Q13190	Syntaxin-5	STX5;STX5A	2040	Color2 [A=255, R=169, G=169, B=169]	1	4		biological regulation;cellular component disassembly;cellular component disassembly at cellular level;cellular component organization;cellular component organization at cellular level;cellular component organization or biogenesis;cellular component organization or biogenesis at cellular level;cellular membrane fusion;cellular membrane organization;cellular process;early endosome to Golgi transpor…	binding;protein binding;protein N-terminus binding;SNAP receptor activity;SNARE binding	cell part;cytoplasmic part;endoplasmic reticulum;endoplasmic reticulum-Golgi intermediate compartment membrane;Golgi apparatus;Golgi apparatus part;Golgi membrane;integral to membrane;intracellular membrane-bounded organelle;intracellular organelle;intracellular organelle part;intracellular part;intrinsic to membrane;macromolecular complex;membrane;membrane part;membrane-bounded organelle;nuclear…	SNARE interactions in vesicular transport	5	5	51.9	51.9	17.5	0	189.92	1550500000	79	26.2584	26.3053	26.1131	26.3366	26.164	26.403	26.9378	26.4935	27.2207	27.2409	27.5366	27.3004	26.5373	26.6828	26.8758	26.7229	27.0975	27.0163
+	4.35808	-0.852363	B3KPX6;A0A024QZT9;P16083;Q5TD07;A2A2U4;Q5TD05;Q59EN2	B3KPX6;A0A024QZT9;P16083;Q5TD07	Ribosyldihydronicotinamide dehydrogenase [quinone]	NQO2	67	Color2 [A=255, R=169, G=169, B=169]	1	4		behavior;cognition;learning or memory;memory;multicellular organismal process;neurological system process;response to stimulus;system process	binding;catalytic activity;cation binding;dihydronicotinamide riboside quinone reductase activity;electron carrier activity;ion binding;metal ion binding;NADPH dehydrogenase (quinone) activity;NADPH dehydrogenase activity;oxidoreductase activity;oxidoreductase activity, acting on NADH or NADPH	cell part;cytoplasm;extracellular membrane-bounded organelle;extracellular organelle;extracellular region part;extracellular vesicular exosome;intracellular organelle part;intracellular part;membrane-bounded organelle;membrane-bounded vesicle;nuclear part;nucleoplasm;organelle;organelle part;vesicle		5	5	28.6	28.6	25.948	0	44.553	666620000	48	24.1845	24.0346	23.8043	23.8196	24.0621	23.6131	24.6042	24.7169	24.9606	25.0818	24.491	24.7781	25.4731	25.5406	25.1529	25.4172	25.475	25.5275
+	4.44265	-0.839035	Q9UJ68;E5RJK1;H0YAN3;B7Z694;E5RIA9	Q9UJ68;E5RJK1;H0YAN3;B7Z694;E5RIA9	Mitochondrial peptide methionine sulfoxide reductase	MSRA	4808	Color2 [A=255, R=169, G=169, B=169]	1	4		amine metabolic process;aspartate family amino acid metabolic process;carboxylic acid metabolic process;cellular amine metabolic process;cellular amino acid metabolic process;cellular ketone metabolic process;cellular macromolecule metabolic process;cellular metabolic process;cellular nitrogen compound metabolic process;cellular process;cellular protein metabolic process;macromolecule metabolic p…	catalytic activity;oxidoreductase activity;oxidoreductase activity, acting on a sulfur group of donors;oxidoreductase activity, acting on a sulfur group of donors, disulfide as acceptor;peptide-methionine-(S)-S-oxide reductase activity	actin cytoskeleton;cell part;cytoplasm;cytoplasmic part;cytoskeleton;extracellular membrane-bounded organelle;extracellular organelle;extracellular region part;extracellular vesicular exosome;intracellular membrane-bounded organelle;intracellular non-membrane-bounded organelle;intracellular organelle;intracellular organelle part;intracellular part;membrane;membrane-bounded organelle;membrane-boun…		3	3	18.3	18.3	26.132	0.00030414	9.2525	864360000	61	25.0493	25.4758	25.7311	25.7368	25.6414	25.5502	26.2059	26.3253	26.6026	26.4159	26.2627	26.4063	25.0976	25.3885	25.136	25.2641	25.3584	25.2622
+	3.92806	-0.838034	B3KU62;Q597H1;Q92597;Q8N959;A0A024R9I3;Q53EU7;B7Z505;B3KWB2;E7ESM1;B7Z5Z7;B7Z4H0;E5RJY1;E5RIR1;E5RGM5;E5RIV1;E5RIM2;E5RJ98;E5RG99;E5RI76;E5RH82;C7SRP8;E5RK17;C7SRP7	B3KU62;Q597H1;Q92597;Q8N959;A0A024R9I3;Q53EU7;B7Z505;B3KWB2	Protein NDRG1	TRG14;NDRG1	1941	Color2 [A=255, R=169, G=169, B=169]	1	4		biological regulation;cell activation;cellular component organization;cellular component organization or biogenesis;cellular membrane organization;cellular process;cellular response to chemical stimulus;cellular response to hypoxia;cellular response to oxygen levels;cellular response to stimulus;cellular response to stress;DNA damage response, signal transduction by p53 class mediator;immune syst…	binding;cadherin binding;cell adhesion molecule binding;cytoskeletal protein binding;enzyme binding;gamma-tubulin binding;GTPase binding;microtubule binding;protein binding;Rab GTPase binding;Ras GTPase binding;small GTPase binding;tubulin binding	adherens junction;anchoring junction;cell junction;cell part;cell-cell adherens junction;cell-cell junction;centrosome;cytoplasm;cytoplasmic part;cytoskeletal part;cytoskeleton;cytosol;endosomal part;endosome membrane;extracellular membrane-bounded organelle;extracellular organelle;extracellular region part;extracellular vesicular exosome;intracellular membrane-bounded organelle;intracellular non…		11	11	55.3	55.3	38.573	0	126.37	3469700000	208	25.886	26.1137	26.0861	25.8641	26.534	26.6034	27.1712	26.8225	27.063	27.0457	26.9963	27.0167	27.9389	27.8734	27.6184	27.8112	27.5163	27.611
+	3.16099	-0.837932	B4DRA5;Q15437;B4DJW8;Q5QPE2;B4DS04;Q5QPE1	B4DRA5;Q15437;B4DJW8;Q5QPE2	Protein transport protein Sec23B	SEC23B	2109	Color2 [A=255, R=169, G=169, B=169]	1	4		cellular process;ER to Golgi vesicle-mediated transport;establishment of localization;establishment of localization in cell;establishment of protein localization;Golgi vesicle transport;intracellular protein transport;intracellular transport;protein transport;transport;vesicle-mediated transport	binding;cation binding;ion binding;metal ion binding;transition metal ion binding;zinc ion binding	cell part;COPII vesicle coat;cytoplasmic part;cytoplasmic vesicle part;endomembrane system;endoplasmic reticulum membrane;endoplasmic reticulum part;endoplasmic reticulum-Golgi intermediate compartment membrane;Golgi apparatus part;Golgi membrane;intracellular membrane-bounded organelle;intracellular organelle;intracellular organelle part;intracellular part;macromolecular complex;membrane;membran…	Protein processing in endoplasmic reticulum	14	11	28.2	23.3	83.809	0	132.8	895260000	167	26.0181	25.9564	26.3113	25.4384	25.5443	25.7845	27.0625	26.9493	26.6174	26.5729	26.3108	26.5677	25.6987	25.7989	25.4702	25.489	25.048	24.9683
+	6.36321	-0.835582	A0A024QZT4;P50453;Q6N0A8;C9J7N5;B4DDY9;A0A0C4DGW9;O75830	A0A024QZT4;P50453	Serpin B9	SERPINB9	65	Color2 [A=255, R=169, G=169, B=169]	1	4		biological regulation;cellular process;cellular response to chemical stimulus;cellular response to endogenous stimulus;cellular response to estrogen stimulus;cellular response to hormone stimulus;cellular response to organic substance;cellular response to steroid hormone stimulus;cellular response to stimulus;immune effector process;immune response;immune system process;interaction with host;inte…	binding;caspase inhibitor activity;caspase regulator activity;cysteine-type endopeptidase inhibitor activity;endopeptidase inhibitor activity;endopeptidase regulator activity;enzyme binding;enzyme inhibitor activity;enzyme regulator activity;peptidase inhibitor activity;peptidase regulator activity;protease binding;protein binding;serine-type endopeptidase inhibitor activity	cell part;cytoplasm;cytoplasmic part;cytosol;extracellular membrane-bounded organelle;extracellular organelle;extracellular region part;extracellular space;extracellular vesicular exosome;intracellular;intracellular membrane-bounded organelle;intracellular organelle;intracellular part;membrane;membrane-bounded organelle;membrane-bounded vesicle;nucleus;organelle;vesicle	Amoebiasis	16	14	57.7	51.9	42.403	0	298.99	5610300000	522	27.5816	27.4628	27.5624	27.4388	27.5798	27.6232	28.2925	28.081	28.4583	28.4726	28.4838	28.4739	27.8097	27.8585	28.0687	27.9357	27.8955	27.9183
+	2.18039	-0.8315	Q8NFU3;R4GNF9	Q8NFU3;R4GNF9	Thiosulfate sulfurtransferase/rhodanese-like domain-containing protein 1	TSTD1	4357	Color2 [A=255, R=169, G=169, B=169]	1	4				cell part;cytoplasm;cytoplasmic part;intracellular membrane-bounded organelle;intracellular organelle;intracellular part;membrane-bounded organelle;mitochondrion;organelle;perinuclear region of cytoplasm		2	2	22.6	22.6	12.53	0.0002713	6.1025	273490000	16	21.8179	22.174	21.7682	21.7322	23.1591	21.8861	22.9063	22.5876	23.0547	23.0745	23.2032	22.7003	24.0218	24.6772	24.0077	24.7098	24.1044	24.9162
+	4.63686	-0.831178	Q8TBT6;P08574	Q8TBT6;P08574	Cytochrome c1, heme protein, mitochondrial	CYC1	3222	Color2 [A=255, R=169, G=169, B=169]	1	4		cellular metabolic process;cellular process;electron transport chain;generation of precursor metabolites and energy;metabolic process;oxidation-reduction process;respiratory electron transport chain;response to chemical stimulus;response to endogenous stimulus;response to glucagon stimulus;response to hormone stimulus;response to organic substance;response to peptide hormone stimulus;response to …	binding;cation binding;electron carrier activity;electron transporter, transferring electrons from CoQH2-cytochrome c reductase complex and cytochrome c oxidase complex activity;heme binding;ion binding;iron ion binding;metal ion binding;tetrapyrrole binding;transition metal ion binding	cell part;cytoplasmic part;integral to membrane;intracellular membrane-bounded organelle;intracellular organelle;intracellular organelle part;intracellular part;intrinsic to membrane;membrane;membrane part;membrane-bounded organelle;mitochondrial inner membrane;mitochondrial membrane;mitochondrial part;mitochondrion;nucleus;organelle;organelle inner membrane;organelle membrane;organelle part;resp…	Alzheimer's disease;Cardiac muscle contraction;Huntington's disease;Oxidative phosphorylation;Parkinson's disease	6	6	27.9	27.9	34.489	0	44.93	2600800000	197	26.6192	26.6767	26.7917	26.7352	26.8997	26.95	27.2543	27.3652	27.6879	27.697	27.8554	27.7997	27.1111	27.1353	27.2532	27.3458	27.146	27.3224
+	1.85731	-0.829707	A0A024RAJ5;Q9Y5P4;A0A0A0MRE4;H0Y9J1	A0A024RAJ5;Q9Y5P4;A0A0A0MRE4	Collagen type IV alpha-3-binding protein	COL4A3BP	663	Color2 [A=255, R=169, G=169, B=169]	1	4		anatomical structure morphogenesis;biological regulation;biosynthetic process;cell morphogenesis;cell part morphogenesis;cell proliferation;cellular biosynthetic process;cellular component morphogenesis;cellular component organization;cellular component organization at cellular level;cellular component organization or biogenesis;cellular component organization or biogenesis at cellular level;cell…	binding;catalytic activity;ceramide binding;ceramide transporter activity;kinase activity;lipid binding;lipid transporter activity;phosphatidylinositol binding;phosphatidylinositol-4-phosphate binding;phospholipid binding;phosphotransferase activity, alcohol group as acceptor;protein kinase activity;sphingolipid binding;sphingolipid transporter activity;substrate-specific transporter activity;tra…	cell part;collagen;cytoplasmic part;cytosol;endoplasmic reticulum membrane;endoplasmic reticulum part;extracellular matrix part;extracellular region part;Golgi apparatus;intracellular membrane-bounded organelle;intracellular organelle;intracellular organelle part;intracellular part;membrane;membrane part;membrane-bounded organelle;mitochondrion;nuclear part;nucleoplasm;organelle;organelle membran…		5	5	13.5	13.5	68.006	0.00032321	11.452	149110000	9	22.9217	21.6607	22.7936	21.9712	21.7982	23.1389	23.2885	23.5224	23.0095	22.8768	23.3153	23.2501	23.4611	23.5689	23.5101	24.1474	23.301	23.6271
+	5.24527	-0.826257	Q00653;D3DR86;M0R119	Q00653	Nuclear factor NF-kappa-B p100 subunit;Nuclear factor NF-kappa-B p52 subunit	NFKB2	3714	Color2 [A=255, R=169, G=169, B=169]	1	4		activation of immune response;activation of innate immune response;adaptive immune response;adaptive immune response based on somatic recombination of immune receptors built from immunoglobulin superfamily domains;anatomical structure development;biological regulation;cell activation;cell differentiation;cell surface receptor linked signaling pathway;cellular component organization;cellular compo…	binding;chromatin binding;core promoter proximal region DNA binding;core promoter proximal region sequence-specific DNA binding;DNA binding;nucleic acid binding;nucleic acid binding transcription factor activity;protein binding transcription factor activity;regulatory region DNA binding;regulatory region nucleic acid binding;RNA polymerase II core promoter proximal region sequence-specific DNA bi…	Bcl3/NF-kappaB2 complex;cell part;cytoplasm;cytoplasmic part;cytosol;I-kappaB/NF-kappaB complex;intracellular membrane-bounded organelle;intracellular organelle;intracellular organelle part;intracellular part;macromolecular complex;membrane-bounded organelle;nuclear part;nucleoplasm;nucleus;organelle;organelle part;protein complex	MAPK signaling pathway;Osteoclast differentiation;Pathways in cancer	20	20	36.8	36.8	96.748	0	83.196	3218400000	221	26.5919	26.4889	26.2518	26.568	26.1927	26.2539	27.2974	27.2714	27.3354	27.3084	26.9402	27.1519	26.8707	26.9045	27.0919	27.1784	27.5255	27.3257
+	5.66627	-0.825365	P31689;B7Z5C0;Q9NXZ8	P31689;B7Z5C0;Q9NXZ8	DnaJ homolog subfamily A member 1	DNAJA1;HDJ2	3411	Color2 [A=255, R=169, G=169, B=169]	1	4		androgen receptor signaling pathway;biological regulation;cell motility;cellular component movement;cellular localization;cellular macromolecule localization;cellular macromolecule metabolic process;cellular metabolic process;cellular process;cellular protein localization;cellular protein metabolic process;cellular response to stimulus;cellular response to stress;detection of stimulus;DNA damage …	adenyl nucleotide binding;adenyl ribonucleotide binding;ATP binding;binding;C3HC4-type RING finger domain binding;cation binding;chaperone binding;enzyme binding;G-protein-coupled receptor binding;heat shock protein binding;Hsp70 protein binding;ion binding;lipoprotein particle receptor binding;low-density lipoprotein particle receptor binding;metal ion binding;nucleotide binding;protein binding;…	cell part;cytoplasmic part;cytosol;extracellular membrane-bounded organelle;extracellular organelle;extracellular region part;extracellular vesicular exosome;intracellular membrane-bounded organelle;intracellular organelle;intracellular part;membrane;membrane-bounded organelle;membrane-bounded vesicle;mitochondrion;nucleus;organelle;perinuclear region of cytoplasm;vesicle	Protein processing in endoplasmic reticulum	12	12	52.1	52.1	44.868	0	182.15	8704700000	648	28.6205	28.6047	28.7063	28.5837	28.6822	28.6309	29.2953	29.2059	29.6862	29.6223	29.6214	29.3494	28.5084	28.6664	28.9166	28.8137	28.4833	28.7013
+	5.70692	-0.823668	B3KNF6;B4DR61;P61619;B3KME8;B3KQ68;F8W776;Q8TC24;Q9H9S3;H7C1Q9;C9JXC6;B3KNG2;H7C069;A6NK38;F2Z2C7;A6NIF9;C9JJV4;Q9NVQ7	B3KNF6;B4DR61;P61619	Protein transport protein Sec61 subunit alpha isoform 1	SEC61A1	1889	Color2 [A=255, R=169, G=169, B=169]	1	4		antigen processing and presentation;antigen processing and presentation of exogenous antigen;antigen processing and presentation of exogenous peptide antigen;antigen processing and presentation of exogenous peptide antigen via MHC class I;antigen processing and presentation of exogenous peptide antigen via MHC class I, TAP-dependent;antigen processing and presentation of peptide antigen;antigen p…	binding;ribonucleoprotein binding;ribosome binding	cell part;cytoplasmic part;cytosol;endoplasmic reticulum;endoplasmic reticulum part;integral to endoplasmic reticulum membrane;integral to membrane;integral to organelle membrane;intracellular membrane-bounded organelle;intracellular organelle;intracellular organelle part;intracellular part;intrinsic to endoplasmic reticulum membrane;intrinsic to membrane;intrinsic to organelle membrane;membrane;…	Phagosome;Protein export;Protein processing in endoplasmic reticulum;Vibrio cholerae infection	9	7	26.1	21.2	52.264	0	142.69	2857600000	680	27.4315	27.5567	27.6028	27.5336	27.5885	27.4528	28.2317	28.1703	28.5783	28.6173	28.2667	28.2435	27.7019	27.987	27.5511	27.7107	27.462	27.4878
+	1.35376	-0.818965	A0A140VJK7;Q7Z4H3;H0UI53;V9GYS5;V9GZ04;H0UI52	A0A140VJK7;Q7Z4H3;H0UI53;V9GYS5;V9GZ04;H0UI52	HD domain-containing protein 2	HDDC2	1265	Color2 [A=255, R=169, G=169, B=169]	1	4				cell part;cytoplasmic part;extracellular membrane-bounded organelle;extracellular organelle;extracellular region part;extracellular vesicular exosome;intracellular membrane-bounded organelle;intracellular organelle;intracellular part;membrane-bounded organelle;membrane-bounded vesicle;mitochondrion;organelle;vesicle		6	6	39.7	39.7	23.39	0	29.975	699820000	54	24.3987	24.2765	24.918	24.8084	22.8348	23.1899	24.6729	24.9798	24.8951	24.9271	24.8116	25.0538	24.0859	24.8042	23.6257	24.472	24.0192	24.3184
+	4.61082	-0.817533	Q0VG54;E9PGF5;A1L0S7;E9PF55;B2RU35;Q9HBL0;A0A087WWW7;Q0VG55;B7Z6H8;H0Y4U1;Q59G71;Q6PJM3;E7ERH1;C9JI43;Q9H757;Q9UFN8;Q86VB0;E7EMG1;C9JFT7;C9J8K5	Q0VG54;E9PGF5;A1L0S7;E9PF55;B2RU35;Q9HBL0;A0A087WWW7;Q0VG55;B7Z6H8	Tensin-1	TNS1	1378	Color2 [A=255, R=169, G=169, B=169]	1	4		ameboidal cell migration;cell junction assembly;cell junction organization;cell migration;cell motility;cell-substrate junction assembly;cellular component assembly;cellular component assembly at cellular level;cellular component movement;cellular component organization;cellular component organization at cellular level;cellular component organization or biogenesis;cellular component organization …		adherens junction;anchoring junction;cell junction;cell part;cell surface;cell-substrate adherens junction;cell-substrate junction;cytoplasm;cytoskeleton;focal adhesion;intracellular non-membrane-bounded organelle;intracellular organelle;intracellular part;non-membrane-bounded organelle;organelle		11	9	12.9	11.2	183.07	0	38.624	1218400000	95	25.1245	25.0298	25.394	24.9484	25.3529	25.0651	26.2247	26.1924	25.8162	25.9632	25.7136	25.91	26.0467	25.9577	26.199	26.068	26.0294	25.6724
+	1.67746	-0.809407	I6L9C8;M0QXZ5;Q96B54	I6L9C8;M0QXZ5;Q96B54	Zinc finger protein 428	ZNF428	2846	Color2 [A=255, R=169, G=169, B=169]	1	4			binding;cation binding;ion binding;metal ion binding			2	2	16.5	16.5	20.466	0.0003127	10.095	292540000	11	21.8012	23.0005	23.2957	23.6585	23.3207	23.417	23.9645	24.2028	23.3923	23.7066	24.0772	24.0067	23.2597	21.7817	21.4312	22.6883	21.1801	22.4909
+	1.5825	-0.808107	L7NSP5;G4WMG7;A0A0K0L4Y0;Q96AD5;A0A0U1WL47;A0A0K0L4Y8	L7NSP5;G4WMG7;A0A0K0L4Y0;Q96AD5;A0A0U1WL47;A0A0K0L4Y8	Patatin-like phospholipase domain-containing protein 2	ATGL;PNPLA2	1128	Color2 [A=255, R=169, G=169, B=169]	1	4		acylglycerol catabolic process;acylglycerol metabolic process;biological regulation;biosynthetic process;catabolic process;cellular biosynthetic process;cellular catabolic process;cellular component organization;cellular component organization at cellular level;cellular component organization or biogenesis;cellular component organization or biogenesis at cellular level;cellular lipid catabolic pr…	carboxylic ester hydrolase activity;catalytic activity;hydrolase activity;hydrolase activity, acting on ester bonds;lipase activity;triglyceride lipase activity	cell part;cytoplasmic part;cytosol;endoplasmic reticulum membrane;endoplasmic reticulum part;integral to membrane;intracellular membrane-bounded organelle;intracellular organelle;intracellular organelle part;intracellular part;intrinsic to membrane;lipid particle;membrane;membrane part;membrane-bounded organelle;organelle;organelle membrane;organelle part;plasma membrane		2	2	7.9	7.9	55.329	0.00025893	5.0597	89349000	4	22.2741	21.5613	21.5754	21.6736	22.4905	20.658	22.5829	22.8174	22.0447	22.5055	23.0571	22.0738	23.7019	23.3045	23.5066	23.6305	23.7205	23.9946
+	1.31365	-0.807314	Q9NTJ5;E9PGZ4;B4DVV3;C9JV50;B3KX17;F8WDN7;Q68D59;F8WCQ2;C9J3E3	Q9NTJ5;E9PGZ4;B4DVV3	Phosphatidylinositide phosphatase SAC1	SACM1L	4719	Color2 [A=255, R=169, G=169, B=169]	1	4		biosynthetic process;cellular biosynthetic process;cellular lipid metabolic process;cellular metabolic process;cellular process;dephosphorylation;glycerolipid biosynthetic process;glycerolipid metabolic process;glycerophospholipid biosynthetic process;glycerophospholipid metabolic process;lipid biosynthetic process;lipid metabolic process;lipid modification;metabolic process;organophosphate metab…	catalytic activity;hydrolase activity;hydrolase activity, acting on ester bonds;inositol or phosphatidylinositol phosphatase activity;lipid phosphatase activity;phosphatase activity;phosphatidylinositol bisphosphate phosphatase activity;phosphatidylinositol monophosphate phosphatase activity;phosphatidylinositol-3-phosphatase activity;phosphatidylinositol-4-phosphate phosphatase activity;phosphor…	alpha-amino-3-hydroxy-5-methyl-4-isoxazolepropionic acid selective glutamate receptor complex;cell part;cytoplasmic part;endoplasmic reticulum membrane;endoplasmic reticulum part;Golgi apparatus;Golgi apparatus part;Golgi membrane;integral to endoplasmic reticulum membrane;integral to membrane;integral to organelle membrane;intracellular membrane-bounded organelle;intracellular organelle;intracel…		5	5	10.2	10.2	66.966	0.00032776	12.007	576240000	48	22.981	24.527	25.0258	25.0101	25.2563	25.0939	25.1151	25.3152	25.6565	25.6229	25.6394	25.3889	24.7554	24.8835	24.9683	24.9671	24.9257	24.9274
+	8.69882	-0.802052	V9HWH6;Q8N7G1;P00491;G3V5M2;G3V2H3;Q9P1G4;G3V393	V9HWH6;Q8N7G1;P00491;G3V5M2	Purine nucleoside phosphorylase	HEL-S-156an;PNP	3161	Color2 [A=255, R=169, G=169, B=169]	1	4		biological regulation;biosynthetic process;catabolic process;cellular aromatic compound metabolic process;cellular biosynthetic process;cellular catabolic process;cellular metabolic compound salvage;cellular metabolic process;cellular nitrogen compound biosynthetic process;cellular nitrogen compound catabolic process;cellular nitrogen compound metabolic process;cellular process;coenzyme biosynthe…	anion binding;binding;catalytic activity;drug binding;ion binding;nucleobase binding;nucleoside binding;phosphate ion binding;purine base binding;purine-nucleoside phosphorylase activity;transferase activity;transferase activity, transferring glycosyl groups;transferase activity, transferring pentosyl groups	cell part;cytoplasm;cytoplasmic part;cytoskeleton;cytosol;extracellular membrane-bounded organelle;extracellular organelle;extracellular region part;extracellular vesicular exosome;intracellular;intracellular non-membrane-bounded organelle;intracellular organelle;intracellular part;membrane-bounded organelle;membrane-bounded vesicle;non-membrane-bounded organelle;organelle;vesicle	Nicotinate and nicotinamide metabolism;Purine metabolism;Pyrimidine metabolism	18	18	76.8	76.8	32.118	0	233.36	7710700000	752	28.6782	28.6618	28.7811	28.802	28.7721	28.8632	29.5284	29.6026	29.5873	29.6468	29.5198	29.4857	29.0471	29.0417	29.0129	28.7864	28.9318	28.679
+	3.35564	-0.800982	E5RIP4;A0A0S2Z5C8;A0A0S2Z5B1;A0A0S2Z5Z7;A0A0S2Z534;Q15043;E5RFZ8;E5RGA7;E5RJ40;E5RJG5	E5RIP4;A0A0S2Z5C8;A0A0S2Z5B1;A0A0S2Z5Z7;A0A0S2Z534;Q15043;E5RFZ8;E5RGA7;E5RJ40;E5RJG5	Zinc transporter ZIP14	SLC39A14	1198	Color2 [A=255, R=169, G=169, B=169]	1	4		biological regulation;cation homeostasis;cation transport;cellular cation homeostasis;cellular chemical homeostasis;cellular divalent inorganic cation homeostasis;cellular homeostasis;cellular ion homeostasis;cellular process;cellular zinc ion homeostasis;chemical homeostasis;divalent inorganic cation homeostasis;divalent inorganic cation transport;divalent metal ion transport;establishment of lo…	cation transmembrane transporter activity;divalent inorganic cation transmembrane transporter activity;ferrous iron transmembrane transporter activity;inorganic cation transmembrane transporter activity;ion transmembrane transporter activity;iron ion transmembrane transporter activity;metal ion transmembrane transporter activity;substrate-specific transmembrane transporter activity;substrate-spec…	cell part;cell projection;cytoplasmic part;endoplasmic reticulum;Golgi apparatus;integral to membrane;integral to plasma membrane;intracellular membrane-bounded organelle;intracellular organelle;intracellular part;intrinsic to membrane;intrinsic to plasma membrane;lamellipodium;membrane;membrane part;membrane-bounded organelle;organelle;plasma membrane;plasma membrane part		4	4	36.1	36.1	17	0	74.456	2614000000	130	25.7827	25.9917	25.4824	25.4747	25.5491	25.771	26.924	26.8116	26.0882	26.3415	26.339	26.3532	27.4213	27.397	27.5863	27.6853	27.435	27.4259
+	2.79551	-0.793881	A0A024QZ77;Q96C19;H0Y4Y4	A0A024QZ77;Q96C19;H0Y4Y4	EF-hand domain-containing protein D2	EFHD2	31	Color2 [A=255, R=169, G=169, B=169]	1	4			binding;calcium ion binding;cation binding;ion binding;metal ion binding	cell part;membrane part;membrane raft		8	6	34.2	25.4	26.697	0	66.194	2288500000	253	26.428	26.383	25.6557	25.726	25.827	25.6177	26.7269	26.7468	26.5271	26.3566	26.9928	27.0505	26.8293	27.0542	26.6786	26.7402	26.9103	27.1276
+	5.84492	-0.793234	Q5SW79;A6H8X9;B2RTS4;H0Y2V6;B4DL23;B3KME6;B4DS35;Q6AZE1;E5RJT5;E5RFU8;E7EWM2;E7EMW0;Q96L14;E5RIH6;H0YB66;H0YB92;Q9NSN9;E5RG47;H0Y4T4	Q5SW79;A6H8X9;B2RTS4;H0Y2V6;B4DL23	Centrosomal protein of 170 kDa	CEP170	4073	Color2 [A=255, R=169, G=169, B=169]	1	4				cell part;centriole;centrosome;cytoplasm;cytoplasmic part;cytoskeletal part;intracellular non-membrane-bounded organelle;intracellular organelle;intracellular organelle part;intracellular part;macromolecular complex;membrane;microtubule;microtubule organizing center;microtubule organizing center part;non-membrane-bounded organelle;nuclear membrane;nuclear part;organelle;organelle membrane;organel…		16	15	15.7	15	175.29	0	43.128	1346300000	69	25.0123	25.1514	25.4021	25.2812	25.4591	25.277	26.2303	25.9828	25.9774	26.0803	25.9747	26.0969	25.6789	25.3727	25.4908	25.2453	25.2156	25.2022
+	4.60125	-0.78921	P55265;Q59EC0;D3DV75;H0YCK3;A0A024DAK3;B7Z8Y3	P55265;Q59EC0;D3DV75;H0YCK3;A0A024DAK3;B7Z8Y3	Double-stranded RNA-specific adenosine deaminase	ADAR	3598	Color2 [A=255, R=169, G=169, B=169]	1	4		adenosine to inosine editing;anatomical structure development;base conversion or substitution editing;biological regulation;cell differentiation;cell surface receptor linked signaling pathway;cellular component assembly;cellular component assembly at cellular level;cellular component organization;cellular component organization at cellular level;cellular component organization or biogenesis;cellu…	adenosine deaminase activity;binding;catalytic activity;cation binding;deaminase activity;DNA binding;double-stranded RNA adenosine deaminase activity;hydrolase activity;hydrolase activity, acting on carbon-nitrogen (but not peptide) bonds;hydrolase activity, acting on carbon-nitrogen (but not peptide) bonds, in cyclic amidines;ion binding;metal ion binding;nucleic acid binding;RNA binding	cell part;cytoplasm;intracellular membrane-bounded organelle;intracellular non-membrane-bounded organelle;intracellular organelle;intracellular organelle part;intracellular part;membrane;membrane-bounded organelle;non-membrane-bounded organelle;nuclear part;nucleolus;nucleoplasm;nucleus;organelle;organelle part	Cytosolic DNA-sensing pathway;Measles	16	16	17.6	17.6	136.06	0	105.75	3380900000	332	27.2654	27.3816	27.5057	27.4794	27.0701	26.9829	28.1733	28.2524	28.0826	28.1223	27.8409	27.9488	27.4849	27.5037	27.543	27.5483	27.4624	27.5198
+	4.67075	-0.78654	Q6LET0;P27701;E9PJC7;E9PP61;E9PJB7;E9PJK9;E9PJ45;E9PM43	Q6LET0;P27701;E9PJC7	Tetraspanin;CD82 antigen	KAI1;CD82	3380	Color2 [A=255, R=169, G=169, B=169]	1	4				cell part;extracellular membrane-bounded organelle;extracellular organelle;extracellular region part;extracellular vesicular exosome;integral to membrane;integral to plasma membrane;intrinsic to membrane;intrinsic to plasma membrane;membrane;membrane part;membrane-bounded organelle;membrane-bounded vesicle;organelle;plasma membrane;plasma membrane part;vesicle	p53 signaling pathway	5	5	24.3	24.3	29.643	0	94.52	5147400000	326	26.986	26.9255	26.9923	26.914	26.7009	27.0037	27.6182	27.3334	27.9944	27.8699	27.7879	27.6378	28.2494	28.1748	28.2294	28.1443	28.2474	28.2598
+	2.30843	-0.779724	Q6IB22;P40306;J3QQN1;J3QL48	Q6IB22;P40306;J3QQN1	Proteasome subunit beta type;Proteasome subunit beta type-10	PSMB10	3468	Color2 [A=255, R=169, G=169, B=169]	1	4		activation of immune response;activation of innate immune response;anaphase-promoting complex-dependent proteasomal ubiquitin-dependent protein catabolic process;anatomical structure morphogenesis;antigen processing and presentation;antigen processing and presentation of exogenous antigen;antigen processing and presentation of exogenous peptide antigen;antigen processing and presentation of exoge…	catalytic activity;endopeptidase activity;hydrolase activity;peptidase activity;peptidase activity, acting on L-amino acid peptides;threonine-type endopeptidase activity;threonine-type peptidase activity	cell part;cytoplasm;cytoplasmic part;cytosol;intracellular membrane-bounded organelle;intracellular organelle;intracellular organelle part;intracellular part;macromolecular complex;membrane-bounded organelle;nuclear part;nucleoplasm;nucleus;organelle;organelle part;proteasome complex;proteasome core complex;protein complex	Proteasome	3	3	17.6	17.6	28.936	0	61.923	654660000	192	25.9371	25.7761	25.6651	25.7474	25.2299	25.1888	26.9069	26.9208	26.1552	26.2579	25.9971	25.9849	24.7207	24.7354	24.6089	24.7237	24.351	24.3742
+	3.87852	-0.777727	O94919	O94919	Endonuclease domain-containing 1 protein	ENDOD1	3112	Color2 [A=255, R=169, G=169, B=169]	1	4			binding;catalytic activity;cation binding;endonuclease activity;hydrolase activity;hydrolase activity, acting on ester bonds;ion binding;metal ion binding;nuclease activity;nucleic acid binding	cell part;extracellular membrane-bounded organelle;extracellular organelle;extracellular region part;extracellular vesicular exosome;membrane;membrane-bounded organelle;membrane-bounded vesicle;organelle;vesicle	Apoptosis	9	9	34.8	34.8	55.016	0	66.136	1160500000	110	25.2335	25.1879	25.1601	25.4694	25.4721	25.3402	26.1191	26.0845	26.3867	26.401	25.8608	25.6775	26.0079	25.8631	25.9479	25.8499	25.8982	26.0407
+	1.88771	-0.776198	Q9HB58;C9JZQ4;E7EM70;Q6PJR6;G5E9C0;Q2I9M0;E9PHK4;Q2I9M2	Q9HB58;C9JZQ4;E7EM70;Q6PJR6;G5E9C0	Sp110 nuclear body protein	SP110	4678	Color2 [A=255, R=169, G=169, B=169]	1	4		biological regulation;biosynthetic process;cellular biosynthetic process;cellular component organization;cellular component organization at cellular level;cellular component organization or biogenesis;cellular component organization or biogenesis at cellular level;cellular macromolecule biosynthetic process;cellular macromolecule metabolic process;cellular metabolic process;cellular nitrogen comp…	binding;cation binding;chromatin binding;DNA binding;ion binding;metal ion binding;molecular transducer activity;nucleic acid binding;signal transducer activity;transition metal ion binding;zinc ion binding	cell part;intracellular membrane-bounded organelle;intracellular non-membrane-bounded organelle;intracellular organelle;intracellular organelle part;intracellular part;membrane-bounded organelle;non-membrane-bounded organelle;nuclear part;nucleolus;nucleus;organelle;organelle part		3	3	10.2	10.2	78.395	0.0013504	2.7401	63803000	8	23.0377	22.1487	23.8734	22.6623	22.769	22.635	23.6262	23.2508	23.6717	23.5355	23.66	24.0389	22.5061	21.7948	23.0818	23.7864	21.9761	22.3017
+	1.92853	-0.775154	A0A024RCP3;Q12899;A2AE48;Q5SPU2;A0A0G2JIW2;A2AE50	A0A024RCP3;Q12899;A2AE48	Tripartite motif-containing protein 26	TRIM26	775	Color2 [A=255, R=169, G=169, B=169]	1	4		biological regulation;cell surface receptor linked signaling pathway;cellular process;cellular response to chemical stimulus;cellular response to cytokine stimulus;cellular response to interferon-gamma;cellular response to organic substance;cellular response to stimulus;cytokine-mediated signaling pathway;defense response;immune response;immune system process;innate immune response;interferon-gam…	binding;cation binding;DNA binding;ion binding;metal ion binding;nucleic acid binding;transition metal ion binding;zinc ion binding	cell part;cytoplasm;cytoplasmic part;cytosol;intracellular;intracellular part		5	5	12.1	12.1	62.165	0.00028043	6.888	240800000	18	23.5831	23.2026	23.359	21.995	23.5039	23.5842	23.8441	23.9352	23.9757	24.1361	23.9858	24.0018	23.0727	21.8067	22.4395	21.9727	23.2389	23.3163
+	4.57878	-0.77227	I2GAD7	I2GAD7		HLA-A	2830	Color2 [A=255, R=169, G=169, B=169]	1	4		antigen processing and presentation;antigen processing and presentation of peptide antigen;antigen processing and presentation of peptide antigen via MHC class I;biological regulation;immune response;immune system process;positive regulation of adaptive immune response;positive regulation of adaptive immune response based on somatic recombination of immune receptors built from immunoglobulin supe…	antigen binding;binding;peptide antigen binding;peptide binding	cell part;macromolecular complex;membrane part;MHC class I protein complex;MHC protein complex;plasma membrane part;protein complex		11	1	38.3	6	34.117	0	285.38	9245500000	477	27.4647	27.3303	27.3957	27.3686	27.2945	27.3581	28.398	28.4384	28.1745	28.1168	27.9064	27.8115	27.7604	27.7394	27.8093	27.7914	27.5622	27.5159
+	4.1498	-0.771774	H3BPK3;B4DT01;Q16775;H3BPQ4;H3BV79;H3BQW8	H3BPK3;B4DT01;Q16775;H3BPQ4	Hydroxyacylglutathione hydrolase, mitochondrial	HAGH	2122	Color2 [A=255, R=169, G=169, B=169]	1	4		amine biosynthetic process;amine metabolic process;biosynthetic process;carboxylic acid biosynthetic process;carboxylic acid metabolic process;cellular amine metabolic process;cellular amino acid biosynthetic process;cellular amino acid metabolic process;cellular biosynthetic process;cellular ketone metabolic process;cellular metabolic process;cellular modified amino acid biosynthetic process;cel…	binding;catalytic activity;cation binding;hydrolase activity;hydrolase activity, acting on ester bonds;hydroxyacylglutathione hydrolase activity;ion binding;metal ion binding;thiolester hydrolase activity;transition metal ion binding;zinc ion binding	cell part;cytoplasm;cytoplasmic part;extracellular membrane-bounded organelle;extracellular organelle;extracellular region part;extracellular vesicular exosome;intracellular organelle lumen;intracellular organelle part;intracellular part;membrane-bounded organelle;membrane-bounded vesicle;membrane-enclosed lumen;mitochondrial matrix;mitochondrial part;organelle;organelle lumen;organelle part;vesi…	Pyruvate metabolism	3	3	16.3	16.3	26.305	0.0003023	9.0816	917180000	70	25.4869	25.3556	25.1027	25.2158	24.772	24.9749	25.9245	25.952	26.038	26.0879	25.7518	25.7843	25.6528	25.3773	25.1762	25.4016	25.1951	25.2072
+	5.1855	-0.769107	B4DI53;B4DDS1;Q86XR1;D4P3Q7;A2A2V1;Q53YK7;B2R5Q9;Q6SES1;O75942;P04156;B3KQX7;X6RKS3;B4DJ65;B2NI04;Q540C4;Q6FGR8;Q6FGN5;A1YVW6;B2NI05;Q5U0K3	B4DI53;B4DDS1;Q86XR1;D4P3Q7;A2A2V1;Q53YK7;B2R5Q9;Q6SES1;O75942;P04156;B3KQX7;X6RKS3;B4DJ65;B2NI04;Q540C4;Q6FGR8;Q6FGN5;A1YVW6	Major prion protein	PRNP	1388	Color2 [A=255, R=169, G=169, B=169]	1	4		axon guidance;behavior;biological regulation;cation homeostasis;cell cycle arrest;cell cycle process;cellular cation homeostasis;cellular chemical homeostasis;cellular component assembly;cellular component organization;cellular component organization or biogenesis;cellular copper ion homeostasis;cellular homeostasis;cellular ion homeostasis;cellular process;cellular response to chemical stimulus;…	binding;cation binding;copper ion binding;cytoskeletal protein binding;identical protein binding;ion binding;metal ion binding;microtubule binding;protein binding;transition metal ion binding;tubulin binding	anchored to membrane;cell part;cell surface;cytoplasm;cytoplasmic part;endoplasmic reticulum;extracellular membrane-bounded organelle;extracellular organelle;extracellular region part;extracellular vesicular exosome;extrinsic to membrane;Golgi apparatus;intracellular membrane-bounded organelle;intracellular organelle;intracellular part;intrinsic to membrane;membrane;membrane part;membrane raft;me…	Prion diseases	3	3	28.4	28.4	19.909	0	68.611	2035900000	109	25.8949	26.0344	26.1294	26.0831	26.4928	26.0047	26.7867	26.7953	26.8304	26.9376	26.9538	26.95	25.3206	25.576	25.654	25.549	25.0035	25.142
+	2.00298	-0.766167	Q8N1H4;Q68DZ9;Q59GA1;B2RDQ3;P62995;H7BXF3	Q8N1H4;Q68DZ9;Q59GA1;B2RDQ3;P62995	Transformer-2 protein homolog beta	DKFZp686F18120;TRA2B	1844	Color2 [A=255, R=169, G=169, B=169]	1	4		biological regulation;cellular macromolecule metabolic process;cellular metabolic process;cellular nitrogen compound metabolic process;cellular process;macromolecule metabolic process;metabolic process;mRNA metabolic process;mRNA processing;nitrogen compound metabolic process;nuclear mRNA splicing, via spliceosome;nucleic acid metabolic process;nucleobase-containing compound metabolic process;pos…	binding;mRNA binding;nucleic acid binding;nucleotide binding;RNA binding	cell part;intracellular membrane-bounded organelle;intracellular organelle;intracellular part;membrane-bounded organelle;nucleus;organelle	Spliceosome	3	3	20.2	20.2	29.201	0	34.938	453420000	32	23.9213	23.8557	23.3738	22.4907	23.539	23.5125	24.3225	23.933	23.9207	24.0567	24.4167	24.6403	24.7873	24.6769	24.6147	24.5257	24.8591	24.7541
+	5.4543	-0.763778	F5H5D3;Q9BQE3;Q53GA7;B7Z1K5;Q8N532	F5H5D3;Q9BQE3;Q53GA7;B7Z1K5;Q8N532	Tubulin alpha-1C chain	TUBA1C	2683	Color2 [A=255, R=169, G=169, B=169]	1	4		cell division;cellular component assembly;cellular component assembly at cellular level;cellular component organization;cellular component organization at cellular level;cellular component organization or biogenesis;cellular component organization or biogenesis at cellular level;cellular macromolecular complex assembly;cellular macromolecular complex subunit organization;cellular macromolecule me…	binding;catalytic activity;GTP binding;GTPase activity;guanyl nucleotide binding;guanyl ribonucleotide binding;hydrolase activity;hydrolase activity, acting on acid anhydrides;hydrolase activity, acting on acid anhydrides, in phosphorus-containing anhydrides;nucleoside-triphosphatase activity;nucleotide binding;purine nucleotide binding;purine ribonucleoside triphosphate binding;purine ribonucleo…	cell part;cytoplasm;cytoplasmic microtubule;cytoplasmic part;cytoskeletal part;intracellular membrane-bounded organelle;intracellular organelle;intracellular organelle part;intracellular part;macromolecular complex;membrane-bounded organelle;microtubule;nucleus;organelle;organelle part;protein complex;vesicle	Gap junction;Pathogenic Escherichia coli infection;Phagosome	29	3	70.9	11.6	57.73	0	323.31	19436000000	1544	30.1801	30.1694	30.076	30.1877	30.5166	30.3723	30.8325	30.886	31.067	31.1392	31.0698	31.0902	31.4763	31.3602	30.8189	31.3063	31.515	31.4721
+	4.3989	-0.761138	B2R7T6;A0A024R5X2;Q9Y6N5;Q9UHS8;Q53HW7;H3BNX3;H3BMS6;A0A1B0GXB4;H3BV36;H3BNP9;H3BUD7	B2R7T6;A0A024R5X2;Q9Y6N5;Q9UHS8;Q53HW7;H3BNX3	Sulfide:quinone oxidoreductase, mitochondrial	hCG_2001986;SQRDL	391	Color2 [A=255, R=169, G=169, B=169]	1	4		amine catabolic process;amine metabolic process;carboxylic acid catabolic process;carboxylic acid metabolic process;catabolic process;cellular amine metabolic process;cellular amino acid catabolic process;cellular amino acid metabolic process;cellular catabolic process;cellular ketone metabolic process;cellular metabolic process;cellular nitrogen compound metabolic process;cellular process;hydrog…	binding;catalytic activity;cofactor binding;oxidoreductase activity;oxidoreductase activity, acting on a sulfur group of donors;oxidoreductase activity, acting on a sulfur group of donors, quinone or similar compound as acceptor;quinone binding;sulfide:quinone oxidoreductase activity	cell part;cytoplasmic part;intracellular organelle part;intracellular part;membrane;mitochondrial inner membrane;mitochondrial membrane;mitochondrial part;organelle inner membrane;organelle membrane;organelle part		23	23	62	62	49.888	0	313.63	11577000000	799	28.109	28.1275	28.1701	27.9796	28.3432	28.2892	29.2244	29.2313	28.8113	28.6975	28.794	28.8268	28.8258	28.8354	28.7589	28.7367	28.8217	28.8282
+	7.30641	-0.759569	V9HW63;Q13162;H7C3T4;A6NG45;A6NJJ0	V9HW63;Q13162;H7C3T4	Peroxiredoxin-4	HEL-S-97n;PRDX4	3805	Color2 [A=255, R=169, G=169, B=169]	1	4		4-hydroxyproline metabolic process;amine metabolic process;anatomical structure development;biological regulation;carboxylic acid metabolic process;cell redox homeostasis;cellular amine metabolic process;cellular amino acid metabolic process;cellular component organization;cellular component organization at cellular level;cellular component organization or biogenesis;cellular component organizati…	antioxidant activity;catalytic activity;oxidoreductase activity;oxidoreductase activity, acting on paired donors, with incorporation or reduction of molecular oxygen;oxidoreductase activity, acting on peroxide as acceptor;peroxidase activity;peroxiredoxin activity;thioredoxin peroxidase activity	cell part;cytoplasmic part;cytosol;endoplasmic reticulum;extracellular membrane-bounded organelle;extracellular organelle;extracellular region part;extracellular space;extracellular vesicular exosome;intracellular membrane-bounded organelle;intracellular organelle;intracellular part;membrane-bounded organelle;membrane-bounded vesicle;mitochondrion;nucleus;organelle;smooth endoplasmic reticulum;ve…		13	10	61.6	54.6	30.54	0	323.31	19459000000	1241	29.4577	29.4259	29.3187	29.3254	29.3373	29.3259	29.9609	30.0377	30.1523	30.2822	30.191	30.1242	30.1476	30.1076	30.1607	30.1643	30.105	29.9126
+	5.47949	-0.757922	Q13325	Q13325	Interferon-induced protein with tetratricopeptide repeats 5	IFIT5	3815	Color2 [A=255, R=169, G=169, B=169]	1	4		defense response;defense response to virus;immune effector process;immune response;immune system process;innate immune response;multi-organism process;response to biotic stimulus;response to other organism;response to stimulus;response to stress;response to virus	binding;nucleic acid binding;RNA binding;single-stranded RNA binding;tRNA binding	actin cytoskeleton;apical part of cell;cell part;cell projection membrane;cell projection part;cytoskeleton;intracellular non-membrane-bounded organelle;intracellular organelle;intracellular part;leading edge membrane;membrane part;non-membrane-bounded organelle;organelle;plasma membrane part;ruffle membrane		7	7	23.7	23.7	55.846	0	54.826	1068500000	83	26.3058	26.388	25.966	26.054	26.0858	26.0674	26.7487	27.0435	26.8163	26.8923	26.8834	27.0303	25.3692	25.7179	25.7351	25.3268	25.85	25.9916
+	5.34833	-0.75345	B3KPC1;A0A024QZR3;Q9BRX2	B3KPC1;A0A024QZR3;Q9BRX2	Protein pelota homolog	hCG_2002731;PELO	59	Color2 [A=255, R=169, G=169, B=169]	1	4		catabolic process;cell cycle;cell division;cell proliferation;cellular catabolic process;cellular component organization;cellular component organization at cellular level;cellular component organization or biogenesis;cellular component organization or biogenesis at cellular level;cellular macromolecule catabolic process;cellular macromolecule metabolic process;cellular metabolic process;cellular …	binding;catalytic activity;cation binding;endonuclease activity;hydrolase activity;hydrolase activity, acting on ester bonds;ion binding;metal ion binding;nuclease activity	cell part;cytoplasm;intracellular membrane-bounded organelle;intracellular organelle;intracellular part;membrane-bounded organelle;nucleus;organelle	mRNA surveillance pathway	6	6	19.5	19.5	43.378	0	37.898	705140000	46	25.085	24.9658	25.0026	25.2545	24.9268	24.9213	25.6686	25.7833	25.6995	25.7302	25.6921	26.1029	25.4203	25.2706	25.5871	25.5517	26.0913	25.7507
[truncated: 2,964 more rows]

## Sheet: poly-poly275
Significant	-LOG(P-value)	Difference (Poly-Poly275)	Protein IDs	Majority protein IDs	Protein names	Gene names	id	Symbol color	Symbol type	Symbol size	Show label	GOBP name	GOMF name	GOCC name	KEGG name	Peptides	Unique peptides	Sequence coverage [%]	Unique sequence coverage [%]	Mol. weight [kDa]	Q-value	Score	Intensity	MS/MS count	LFQ intensity NT1_A	LFQ intensity NT1_B	LFQ intensity NT2_A	LFQ intensity NT2_B	LFQ intensity NT3_A	LFQ intensity NT3_B	LFQ intensity POLY1_A	LFQ intensity POLY1_B	LFQ intensity POLY2_A	LFQ intensity POLY2_B	LFQ intensity POLY3_A	LFQ intensity POLY3_B	LFQ intensity Poly275_1_A	LFQ intensity Poly275_1_B	LFQ intensity Poly275_2_A	LFQ intensity Poly275_2_B	LFQ intensity Poly275_3_A	LFQ intensity Poly275_3_B
[truncated: 3,286 more rows]
