# Supplementary material for: Mechanisms of mesothelial cell response to viral infections: HDAC1-3 inhibition blocks poly(I:C)-induced type I interferon response and modulates the mesenchymal/inflammatory phenotype
Source: Front Cell Infect Microbiol. 2024 Feb 27;14:1308362. doi: 10.3389/fcimb.2024.1308362 (PMC10927979; doi:10.3389/fcimb.2024.1308362)
Supplement: Supplementary file 3 [file DataSheet_2.xlsx]

## Sheet: CTR-POLY
Significant	-LOG(p-value)	Difference (CTR-POLY)	Protein IDs	Majority protein IDs	Protein names	Gene names	id	Symbol color	Symbol type	Symbol size	Show label	GOBP name	GOMF name	GOCC name	KEGG name	Peptides	Unique peptides	Sequence coverage [%]	Unique sequence coverage [%]	Mol. weight [kDa]	Q-value	Score	Intensity	MS/MS count	LFQ intensity CTR1_A	LFQ intensity CTR1_B	LFQ intensity CTR2_A	LFQ intensity CTR2_B	LFQ intensity CTR3_A	LFQ intensity CTR3_B	LFQ intensity POLY1_A	LFQ intensity POLY1_B	LFQ intensity POLY2_A	LFQ intensity POLY2_B	LFQ intensity POLY3_A	LFQ intensity POLY3_B	LFQ intensity Poly275_1_A	LFQ intensity Poly275_1_B	LFQ intensity Poly275_2_A	LFQ intensity Poly275_2_B	LFQ intensity Poly275_3_A	LFQ intensity Poly275_3_B
+	8.10624	-6.9123	A0A024RDA4;P02778	A0A024RDA4;P02778	C-X-C motif chemokine;C-X-C motif chemokine 10;CXCL10(1-73)	CXCL10	801	Color2 [A=255, R=169, G=169, B=169]	1	4		anatomical structure development;biological regulation;blood circulation;cell activation;cell chemotaxis;cell communication;cell migration;cell motility;cell surface receptor linked signaling pathway;cell-cell signaling;cellular component movement;cellular process;cellular response to biotic stimulus;cellular response to chemical stimulus;cellular response to cytokine stimulus;cellular response t…	binding;cAMP-dependent protein kinase regulator activity;carbohydrate binding;chemokine activity;chemokine receptor binding;CXCR chemokine receptor binding;CXCR3 chemokine receptor binding;cytokine activity;cytokine receptor binding;enzyme regulator activity;glycosaminoglycan binding;G-protein-coupled receptor binding;heparin binding;kinase regulator activity;pattern binding;polysaccharide bindin…	cell part;external side of plasma membrane;extracellular region;extracellular region part;extracellular space;membrane part;plasma membrane part	Chemokine signaling pathway;Cytokine-cytokine receptor interaction;Cytosolic DNA-sensing pathway;RIG-I-like receptor signaling pathway;Toll-like receptor signaling pathway	3	3	34.7	34.7	10.881	0	113.56	2115900000	127	21.93	22.5558	20.8483	23.2578	22.1077	22.8012	29.6823	29.6868	29.1128	29.2753	28.6057	28.6119	22.6496	22.8052	22.8388	23.6594	22.6442	21.1911
+	5.81743	-3.72997	P14902;E5RIX2;J3KN03;A0A140T9Z2;E5RH36	P14902	Indoleamine 2,3-dioxygenase 1	IDO1	3280	Color2 [A=255, R=169, G=169, B=169]	1	4		amine catabolic process;amine metabolic process;aromatic amino acid family catabolic process;aromatic amino acid family metabolic process;aromatic compound catabolic process;biological regulation;biosynthetic process;carboxylic acid biosynthetic process;carboxylic acid catabolic process;carboxylic acid metabolic process;catabolic process;cellular amine metabolic process;cellular amino acid catabo…	binding;catalytic activity;cation binding;dioxygenase activity;electron carrier activity;heme binding;indoleamine 2,3-dioxygenase activity;ion binding;iron ion binding;metal ion binding;oxidoreductase activity;oxidoreductase activity, acting on single donors with incorporation of molecular oxygen;oxidoreductase activity, acting on single donors with incorporation of molecular oxygen, incorporatio…	cell part;contractile fiber;contractile fiber part;cytoplasmic part;cytosol;intracellular non-membrane-bounded organelle;intracellular organelle;intracellular part;non-membrane-bounded organelle;organelle;organelle part;smooth muscle contractile fiber;stereocilium bundle	African trypanosomiasis;Tryptophan metabolism	8	8	24.6	24.6	45.326	0	25.243	643620000	46	23.3276	23.5042	22.8284	23.2034	23.4745	22.7535	27.9522	27.9084	26.6512	26.8442	26.1205	25.9949	22.7849	21.794	22.7416	22.2255	22.4541	22.0504
+	8.7085	-3.51694	A0A0A1TSG4;Q08722	A0A0A1TSG4;Q08722	Leukocyte surface antigen CD47	CD47	1031	Color2 [A=255, R=169, G=169, B=169]	1	4		biological adhesion;biological regulation;blood coagulation;cell adhesion;cell migration;cell motility;cell surface receptor linked signaling pathway;cellular component movement;cellular component organization;cellular component organization at cellular level;cellular component organization or biogenesis;cellular component organization or biogenesis at cellular level;cellular process;cellular res…	molecular transducer activity;receptor activity;signal transducer activity;signaling receptor activity;thrombospondin receptor activity	cell part;extracellular membrane-bounded organelle;extracellular organelle;extracellular region part;extracellular vesicular exosome;integral to membrane;integral to plasma membrane;intrinsic to membrane;intrinsic to plasma membrane;membrane;membrane part;membrane-bounded organelle;membrane-bounded vesicle;organelle;plasma membrane;plasma membrane part;vesicle	ECM-receptor interaction	3	3	9.6	9.6	31.871	0.00092315	3.0063	1134000000	69	22.6702	22.201	21.7251	21.9262	22.583	22.3028	26.1155	25.8877	25.6853	25.663	25.4895	25.6691	25.4993	25.5624	25.2354	24.9	25.2548	21.6954
+	3.29686	-3.07215	Q2TU65;B3KQM3;A0A0S2Z4Z8;O43353	Q2TU65;B3KQM3;A0A0S2Z4Z8;O43353	Receptor-interacting serine/threonine-protein kinase 2	RIPK2	1192	Color2 [A=255, R=169, G=169, B=169]	1	4		activation of immune response;activation of innate immune response;activation of MAPK activity;adaptive immune response;antigen receptor-mediated signaling pathway;apoptosis;biological regulation;cell activation;cell death;cell proliferation;cell surface receptor linked signaling pathway;cellular macromolecule metabolic process;cellular metabolic process;cellular process;cellular protein metaboli…	adenyl nucleotide binding;adenyl ribonucleotide binding;ATP binding;binding;CARD domain binding;catalytic activity;identical protein binding;kinase activity;LIM domain binding;molecular transducer activity;non-membrane spanning protein tyrosine kinase activity;nucleotide binding;phosphotransferase activity, alcohol group as acceptor;protein binding;protein dimerization activity;protein domain spe…	cell part;cytoplasm;cytoplasmic part;cytoskeleton;cytosol;intracellular non-membrane-bounded organelle;intracellular organelle;intracellular part;macromolecular complex;non-membrane-bounded organelle;organelle;protein complex;vesicle	ko05152;Neurotrophin signaling pathway;NOD-like receptor signaling pathway;Shigellosis	6	6	15.6	15.6	61.136	0	22.654	2380800000	29	22.6198	22.6223	25.4355	22.8662	25.0571	22.4709	26.8184	27.464	25.5862	26.7599	26.6144	26.2618	26.5835	25.5712	26.519	26.3827	22.8148	24.9166
+	3.10129	-2.84283	P26022	P26022	Pentraxin-related protein PTX3	PTX3	3364	Color2 [A=255, R=169, G=169, B=169]	1	4		biological regulation;defense response;immune effector process;immune response;immune system process;inflammatory response;innate immune response;multi-organism process;negative regulation of biological process;negative regulation of reproductive process;negative regulation of viral reproduction;negative regulation of virion penetration into host cell;opsonization;positive regulation of biologica…	1,3-beta-D-glucan binding;binding;carbohydrate binding;complement binding;complement component C1q binding;opsonin binding;pattern binding;polysaccharide binding;protein binding;virion binding	extracellular region;extracellular region part;extracellular space		10	10	34.6	34.6	41.975	0	67.381	550280000	64	23.7106	22.5909	22.2391	22.6558	22.3973	22.2922	27.1406	27.1456	25.1226	25.2313	23.9933	24.3093	24.5747	24.8545	25.0241	24.8155	24.84	24.7448
+	6.78372	-2.29969	P17301	P17301	Integrin alpha-2	ITGA2	3295	Color2 [A=255, R=169, G=169, B=169]	1	4		anatomical structure development;anatomical structure morphogenesis;axon guidance;biological adhesion;biological regulation;blood coagulation;cell adhesion;cell adhesion mediated by integrin;cell differentiation;cell migration;cell motility;cell proliferation;cell surface receptor linked signaling pathway;cell-matrix adhesion;cell-substrate adhesion;cellular component movement;cellular component …	binding;cation binding;collagen binding;ion binding;metal ion binding;protein binding;receptor activity;viral receptor activity	adherens junction;alpha2-beta1 integrin complex;anchoring junction;axon part;axon terminus;basal part of cell;cell junction;cell outer membrane;cell part;cell projection part;cell surface;cell-substrate adherens junction;cell-substrate junction;cytoplasmic part;external encapsulating structure part;external side of plasma membrane;focal adhesion;integrin complex;intracellular membrane-bounded org…	Arrhythmogenic right ventricular cardiomyopathy (ARVC);Dilated cardiomyopathy;ECM-receptor interaction;Focal adhesion;Hematopoietic cell lineage;Hypertrophic cardiomyopathy (HCM);Pathways in cancer;Phagosome;Regulation of actin cytoskeleton;Small cell lung cancer	21	5	28.5	7.5	129.29	0	174.24	3736000000	240	25.5689	24.4566	24.7798	24.6852	25.3288	25.3106	27.3459	27.3684	27.2895	27.3337	27.3259	27.2646	27.5254	27.6513	27.6805	27.6667	28.0087	27.9076
+	5.75496	-2.16124	Q6NZX3;Q53Z63;B2RBH2;P21589;Q96B60;H0Y7R7;H0Y3X5;B3KQK1	Q6NZX3;Q53Z63;B2RBH2;P21589;Q96B60	5-nucleotidase	NT5E	1813	Color2 [A=255, R=169, G=169, B=169]	1	4		adenosine biosynthetic process;adenosine metabolic process;AMP catabolic process;AMP metabolic process;biological adhesion;biological regulation;biosynthetic process;catabolic process;cell adhesion;cell-cell adhesion;cellular aromatic compound metabolic process;cellular biosynthetic process;cellular catabolic process;cellular macromolecule metabolic process;cellular metabolic process;cellular nit…	5'-nucleotidase activity;binding;catalytic activity;cation binding;hydrolase activity;hydrolase activity, acting on ester bonds;ion binding;metal ion binding;nucleotidase activity;nucleotide binding;phosphatase activity;phosphoric ester hydrolase activity	anchored to membrane;cell part;cell surface;cytoplasm;extracellular membrane-bounded organelle;extracellular organelle;extracellular region part;extracellular vesicular exosome;intracellular part;intrinsic to membrane;membrane;membrane part;membrane-bounded organelle;membrane-bounded vesicle;organelle;plasma membrane;vesicle	Nicotinate and nicotinamide metabolism;Purine metabolism;Pyrimidine metabolism	10	10	27.9	27.9	63.307	0	40.958	1310700000	100	24.6538	24.4396	24.7018	24.2495	24.7964	24.8542	27.2129	27.2331	26.9319	26.9331	26.1732	26.1786	26.1373	26.1041	26.2406	25.9033	26.5361	26.5833
+	1.49914	-2.11558	Q6ZUY8;A0A0A0MT32;B3KU19;B3KRG8;P38571;B4DE67;Q5T073;A8K2H6;Q5T770	Q6ZUY8;A0A0A0MT32;B3KU19;B3KRG8;P38571;B4DE67;Q5T073;A8K2H6	Lipase;Lysosomal acid lipase/cholesteryl ester hydrolase	LIPA	4192	Color2 [A=255, R=169, G=169, B=169]	1	4		anatomical structure development;anatomical structure homeostasis;anatomical structure morphogenesis;biological regulation;catabolic process;cell morphogenesis;cell proliferation;cellular component morphogenesis;cellular component organization;cellular component organization or biogenesis;cellular developmental process;cellular process;cytokine production;defense response;developmental process;ho…	carboxylic ester hydrolase activity;catalytic activity;hydrolase activity;hydrolase activity, acting on ester bonds;lipase activity;sterol esterase activity	cell part;cytoplasmic part;extracellular membrane-bounded organelle;extracellular organelle;extracellular region part;extracellular vesicular exosome;intracellular membrane-bounded organelle;intracellular organelle;intracellular part;lysosome;lytic vacuole;membrane-bounded organelle;membrane-bounded vesicle;organelle;vacuole;vesicle	Lysosome;Steroid biosynthesis	7	7	33.4	33.4	45.435	0	41.624	916270000	58	22.6527	22.2498	23.16	23.4962	25.3023	25.3907	22.5977	26.3603	26.3931	26.3103	26.6947	26.5891	27.1259	26.8709	27.0423	26.9991	26.9152	27.0058
+	3.7195	-2.0321	C9J7K9;O15162;H7C5I5;C9J0H3;C9J9P4;C9JE06	C9J7K9;O15162;H7C5I5;C9J0H3;C9J9P4;C9JE06	Phospholipid scramblase 1	PLSCR1	2338	Color2 [A=255, R=169, G=169, B=169]	1	4		acute inflammatory response;acute-phase response;apoptosis;biological regulation;biosynthetic process;cell activation;cell death;cellular biosynthetic process;cellular component organization;cellular component organization or biogenesis;cellular lipid metabolic process;cellular membrane organization;cellular metabolic process;cellular process;death;defense response;defense response to virus;glyce…	binding;calcium ion binding;cation binding;CD4 receptor binding;DNA binding;enzyme binding;epidermal growth factor receptor binding;growth factor receptor binding;ion binding;lipid transporter activity;metal ion binding;nucleic acid binding;nucleic acid binding transcription factor activity;phospholipid scramblase activity;phospholipid transporter activity;protein binding;protein domain specific …	cell part;cytoplasmic part;cytosol;extracellular matrix;extracellular membrane-bounded organelle;extracellular organelle;extracellular region part;extracellular vesicular exosome;Golgi apparatus;integral to membrane;integral to plasma membrane;intracellular membrane-bounded organelle;intracellular non-membrane-bounded organelle;intracellular organelle;intracellular organelle part;intracellular pa…		4	4	19.3	19.3	34.217	0	56.199	620660000	42	24.0741	22.1057	24.0218	23.463	22.8498	23.6425	25.126	24.8473	25.8109	25.9462	25.4509	25.1683	21.3529	20.317	22.8259	22.0929	23.8667	23.814
+	1.79138	-1.80296	P25774;U3KPS4;U3KQE7	P25774;U3KPS4	Cathepsin S	CTSS	3360	Color2 [A=255, R=169, G=169, B=169]	1	4		activation of immune response;activation of innate immune response;adaptive immune response;antigen processing and presentation;antigen processing and presentation of exogenous antigen;antigen processing and presentation of exogenous peptide antigen;antigen processing and presentation of exogenous peptide antigen via MHC class I;antigen processing and presentation of exogenous peptide antigen via…	binding;catalytic activity;collagen binding;cysteine-type endopeptidase activity;cysteine-type peptidase activity;endopeptidase activity;extracellular matrix binding;fibronectin binding;glycoprotein binding;hydrolase activity;laminin binding;peptidase activity;peptidase activity, acting on L-amino acid peptides;protein binding;proteoglycan binding	cell part;cytoplasmic part;extracellular region;extracellular region part;extracellular space;intracellular membrane-bounded organelle;intracellular organelle;intracellular organelle lumen;intracellular organelle part;intracellular part;lysosomal lumen;lysosome;lytic vacuole;membrane;membrane-bounded organelle;membrane-enclosed lumen;organelle;organelle lumen;organelle part;vacuolar lumen;vacuola…	Antigen processing and presentation;ko05152;Lysosome;Phagosome	4	4	16.6	16.6	37.495	0.00033613	13.039	318300000	23	21.8208	23.6967	21.5758	23.7747	21.3627	22.6537	22.3394	24.7462	25.3054	25.1857	24.2318	23.8938	23.0991	23.0532	23.2489	23.4664	22.5267	22.7188
+	7.07997	-1.77239	Q99836;B4E3D6;A0A0A0MS70;H0Y4G9;A0A0A0MST0;A0A0A0MSI9;B4DU08;B4DT48;A0A192GQL6;A0A193CK37;A0A192GQD4	Q99836;B4E3D6;A0A0A0MS70;H0Y4G9;A0A0A0MST0;A0A0A0MSI9;B4DU08	Myeloid differentiation primary response protein MyD88	MYD88	4527	Color2 [A=255, R=169, G=169, B=169]	1	4		3'-UTR-mediated mRNA stabilization;activation of immune response;activation of innate immune response;adaptive immune response;adaptive immune response based on somatic recombination of immune receptors built from immunoglobulin superfamily domains;B cell mediated immunity;biological regulation;cell surface receptor linked signaling pathway;cellular macromolecule metabolic process;cellular metabo…	binding;cytokine receptor binding;death receptor binding;identical protein binding;protein binding;protein domain specific binding;receptor binding;TIR domain binding;tumor necrosis factor receptor superfamily binding	cell part;cytoplasm;cytoplasmic part;cytoskeletal part;cytosol;endosomal part;endosome membrane;intracellular organelle part;intracellular part;macromolecular complex;membrane;organelle membrane;organelle part;plasma membrane;postsynaptic density;protein complex;synapse part	African trypanosomiasis;Apoptosis;Chagas disease (American trypanosomiasis);ko05152;Leishmaniasis;Malaria;Measles;Toll-like receptor signaling pathway;Toxoplasmosis	9	9	48.3	48.3	33.233	0	35.934	617390000	50	24.8941	24.9503	25.2295	24.796	25.2301	24.854	27.0739	27.0511	26.5905	26.5403	26.8119	26.5207	22.5379	22.1513	22.4351	23.1845	22.0493	22.2795
+	1.52235	-1.74085	F5GZZ9;C9JHR8;Q86VB7;D3DUU0;D3DUU2;H0YGZ7	F5GZZ9;C9JHR8;Q86VB7;D3DUU0;D3DUU2	Scavenger receptor cysteine-rich type 1 protein M130;Soluble CD163	CD163	2357	Color2 [A=255, R=169, G=169, B=169]	1	4		acute inflammatory response;acute-phase response;cellular component organization;cellular component organization or biogenesis;cellular membrane organization;cellular process;defense response;endocytosis;establishment of localization;inflammatory response;membrane invagination;membrane organization;receptor-mediated endocytosis;response to stimulus;response to stress;response to wounding;transpor…	cargo receptor activity;receptor activity;scavenger receptor activity	cell part;cytoplasmic part;cytoplasmic vesicle membrane;cytoplasmic vesicle part;endocytic vesicle membrane;extracellular region;integral to membrane;integral to plasma membrane;intracellular organelle part;intracellular part;intrinsic to membrane;intrinsic to plasma membrane;membrane;membrane part;organelle membrane;organelle part;plasma membrane;plasma membrane part;vesicle membrane		6	6	8.3	8.3	120.32	0	17.841	769090000	25	21.2673	24.399	24.9096	22.0842	24.8874	25.1398	25.6816	25.0622	25.7686	25.53	25.6378	25.4523	22.6137	22.7274	21.6268	23.0959	24.2292	22.4403
+	2.55312	-1.67086	A0A0S2Z4S4;O60603;B3KWR9;A0A0S2Z4L7	A0A0S2Z4S4;O60603;B3KWR9	Toll-like receptor 2;Toll-like receptor	TLR2	1181	Color2 [A=255, R=169, G=169, B=169]	1	4		activation of immune response;activation of innate immune response;anatomical structure formation involved in morphogenesis;antibiotic transport;apoptosis;biological regulation;carboxylic acid metabolic process;cell activation;cell death;cell surface pattern recognition receptor signaling pathway;cell surface receptor linked signaling pathway;cellular alkene metabolic process;cellular component a…	binding;carbohydrate binding;diacyl lipopeptide binding;glycosaminoglycan binding;lipopeptide binding;lipopolysaccharide binding;lipopolysaccharide receptor activity;lipoteichoic acid binding;molecular transducer activity;pattern binding;pattern recognition receptor activity;peptide binding;peptidoglycan binding;polysaccharide binding;protein binding;protein dimerization activity;protein heterodi…	cell body;cell part;cell projection;cell surface;cytoplasm;external side of plasma membrane;integral to membrane;integral to plasma membrane;intracellular part;intrinsic to membrane;intrinsic to plasma membrane;macromolecular complex;membrane;membrane part;plasma membrane;plasma membrane part;protein complex;Toll-like receptor 1-Toll-like receptor 2 protein complex;Toll-like receptor 2-Toll-like …	Amoebiasis;Chagas disease (American trypanosomiasis);ko05152;Leishmaniasis;Malaria;Measles;Phagosome;Rheumatoid arthritis;Toll-like receptor signaling pathway;Toxoplasmosis	4	4	8.4	8.4	89.837	0.00025873	5.0531	86129000	6	20.9141	23.1152	23.6303	22.0891	22.7556	23.1912	24.5258	24.8727	24.1578	24.1573	24.0829	23.9242	21.5802	22.8693	21.9504	22.762	21.9897	21.9887
+	3.58709	-1.51378	A8K257;B2R8U9;A8K249;P29466;G3V169;H0YEC7;B4DVD8;B4DKN4;Q5FBZ0	A8K257;B2R8U9;A8K249;P29466;G3V169;H0YEC7;B4DVD8	Caspase;Caspase-1;Caspase-1 subunit p20;Caspase-1 subunit p10	CASP1	1506	Color2 [A=255, R=169, G=169, B=169]	1	4		activation of caspase activity;apoptosis;biological regulation;cell death;cellular chemical homeostasis;cellular homeostasis;cellular ion homeostasis;cellular process;cellular response to abiotic stimulus;cellular response to chemical stimulus;cellular response to external stimulus;cellular response to mechanical stimulus;cellular response to organic substance;cellular response to stimulus;chemic…	apoptotic protease activator activity;caspase activator activity;caspase regulator activity;catalytic activity;cysteine-type endopeptidase activity;cysteine-type peptidase activity;endopeptidase activity;enzyme activator activity;enzyme regulator activity;hydrolase activity;peptidase activator activity;peptidase activity;peptidase activity, acting on L-amino acid peptides;peptidase regulator acti…	cell part;cytoplasm;cytoplasmic part;cytosol;extracellular region;intracellular part;IPAF inflammasome complex;macromolecular complex;NALP1 inflammasome complex;NALP3 inflammasome complex;protein complex	Amyotrophic lateral sclerosis (ALS);Cytosolic DNA-sensing pathway;NOD-like receptor signaling pathway	10	9	34.2	31.9	42.86	0	47.046	973560000	155	24.7813	25.84	24.6798	24.5112	25.9224	25.643	26.808	26.4926	26.5813	27.0629	26.874	26.6417	25.6005	25.7088	25.7767	25.6206	25.8831	26.0224
+	7.66654	-1.41006	V9HWG3;P21980;B4DIT7;B4DTN7;A2A299;Q6DKH2;A2A2A0;Q9H035	V9HWG3;P21980;B4DIT7;B4DTN7	Protein-glutamine gamma-glutamyltransferase 2	HEL-S-45;TGM2	3333	Color2 [A=255, R=169, G=169, B=169]	1	4		anatomical structure formation involved in morphogenesis;anatomical structure morphogenesis;apoptotic cell clearance;biological regulation;blood vessel remodeling;branching involved in salivary gland morphogenesis;calcium ion homeostasis;cation homeostasis;cellular calcium ion homeostasis;cellular cation homeostasis;cellular chemical homeostasis;cellular component assembly;cellular component orga…	binding;catalytic activity;cation binding;GTP binding;guanyl nucleotide binding;guanyl ribonucleotide binding;ion binding;metal ion binding;nucleotide binding;protein-glutamine gamma-glutamyltransferase activity;purine nucleotide binding;purine ribonucleoside triphosphate binding;purine ribonucleotide binding;ribonucleotide binding;transferase activity;transferase activity, transferring acyl grou…	adherens junction;anchoring junction;cell junction;cell part;cell-substrate adherens junction;cell-substrate junction;cytoplasmic part;cytosol;extracellular membrane-bounded organelle;extracellular organelle;extracellular region part;extracellular vesicular exosome;focal adhesion;intracellular membrane-bounded organelle;intracellular organelle;intracellular part;intrinsic to membrane;intrinsic to…	Huntington's disease	30	30	58.4	58.4	77.328	0	323.31	62894000000	3973	30.4917	30.3759	30.5395	30.4828	30.5199	30.5511	32.0957	32.1775	31.8331	31.9539	31.6994	31.6617	31.7162	31.5811	31.6498	31.6855	31.6021	31.6061
+	5.7832	-1.3829	P05362;B4DNT6;B4DQW5;K7EKL8;E7ESS4;O00177;Q15462;A0A1C9J7T1;Q99930	P05362;B4DNT6;B4DQW5;K7EKL8	Intercellular adhesion molecule 1	ICAM1	3198	Color2 [A=255, R=169, G=169, B=169]	1	4		acute inflammatory response;acute inflammatory response to antigenic stimulus;adhesion to host;adhesion to other organism involved in symbiotic interaction;aging;anatomical structure development;antigen processing and presentation;biological adhesion;biological regulation;carbohydrate homeostasis;cell activation;cell activation involved in immune response;cell adhesion;cell adhesion mediated by i…	binding;integrin binding;molecular transducer activity;protein binding;protein complex binding;receptor activity;receptor binding;signal transducer activity;signaling receptor activity;transmembrane signaling receptor activity;viral receptor activity	adherens junction;anchoring junction;cell junction;cell part;cell surface;cell-substrate adherens junction;cell-substrate junction;external side of plasma membrane;extracellular membrane-bounded organelle;extracellular organelle;extracellular region part;extracellular space;extracellular vesicular exosome;focal adhesion;immunological synapse;integral to membrane;integral to plasma membrane;intrin…	African trypanosomiasis;Cell adhesion molecules (CAMs);Leukocyte transendothelial migration;Malaria;Natural killer cell mediated cytotoxicity;Rheumatoid arthritis;Staphylococcus aureus infection;Viral myocarditis	18	2	42.9	7.9	57.825	0	323.31	46389000000	2323	30.3695	30.3906	30.3185	30.1996	30.2611	30.2511	32.0447	32.0925	31.6167	31.6694	31.3021	31.3625	31.2265	31.3187	31.3058	31.3077	31.4706	31.4001
+	5.68128	-1.35619	A0A024R1M8;J3KQL8;Q9BQE5;E9PM95;B0QYK8	A0A024R1M8;J3KQL8;Q9BQE5	Apolipoprotein L2	APOL2	154	Color2 [A=255, R=169, G=169, B=169]	1	4		acute inflammatory response;acute-phase response;alcohol metabolic process;cellular macromolecule metabolic process;cellular metabolic process;cellular process;cholesterol metabolic process;defense response;developmental process;establishment of localization;inflammatory response;lipid metabolic process;lipid transport;lipoprotein metabolic process;macromolecule metabolic process;maternal process…	binding;high-density lipoprotein particle binding;lipid binding;lipoprotein particle binding;protein binding;protein-lipid complex binding;receptor binding	cell part;cytoplasmic part;endoplasmic reticulum membrane;endoplasmic reticulum part;extracellular region;intracellular organelle part;intracellular part;membrane;membrane part;organelle membrane;organelle part		8	1	32.3	4.2	37.078	0	248.82	5367700000	552	27.4909	27.49	27.5617	27.5961	27.5272	27.5762	29.3177	29.3462	28.6938	28.7298	28.6705	28.6212	26.99	26.9982	26.5915	26.7888	26.8551	27.1354
+	1.64169	-1.28732	B3KQX9;A0A024R316;Q6DK41;P41221;C9J8I8;B7Z1Y5;Q9H1J7	B3KQX9;A0A024R316;Q6DK41;P41221;C9J8I8	Protein Wnt;Protein Wnt-5a	WNT5A	238	Color2 [A=255, R=169, G=169, B=169]	1	4		activation of JUN kinase activity;activation of MAPK activity;activation of protein kinase activity;activation of protein kinase B activity;ameboidal cell migration;anatomical structure development;anatomical structure formation involved in morphogenesis;anatomical structure morphogenesis;anterior/posterior axis specification;anterior/posterior axis specification, embryo;anterior/posterior patter…	binding;DNA binding;frizzled binding;G-protein-coupled receptor binding;nucleic acid binding;nucleic acid binding transcription factor activity;protein binding;receptor activator activity;receptor agonist activity;receptor binding;receptor regulator activity;receptor tyrosine kinase-like orphan receptor binding;regulatory region DNA binding;regulatory region nucleic acid binding;sequence-specific…	cell part;cell surface;clathrin coated vesicle membrane;clathrin-coated endocytic vesicle membrane;coated vesicle membrane;cytoplasmic part;cytoplasmic vesicle membrane;cytoplasmic vesicle part;endocytic vesicle membrane;endoplasmic reticulum lumen;endoplasmic reticulum part;extracellular matrix;extracellular membrane-bounded organelle;extracellular organelle;extracellular region;extracellular re…	Basal cell carcinoma;Hedgehog signaling pathway;Melanogenesis;Pathways in cancer;Wnt signaling pathway	6	6	32	32	32.692	0	82.873	728650000	74	23.1428	23.4843	24.3393	24.0872	24.1058	21.4919	25.3786	25.1224	24.8442	24.0611	24.1894	24.7796	26.5431	26.2231	26.1533	26.4976	25.8302	26.0392
+	2.27272	-1.25027	P05109	P05109	Protein S100-A8;Protein S100-A8, N-terminally processed	S100A8	3193	Color2 [A=255, R=169, G=169, B=169]	1	4		activation of caspase activity;acute inflammatory response;autophagy;biological adhesion;biological regulation;catabolic process;cell adhesion;cell chemotaxis;cell migration;cell motility;cell-cell adhesion;cellular catabolic process;cellular component movement;cellular macromolecule metabolic process;cellular metabolic process;cellular process;cellular protein metabolic process;cellular response…	arachidonic acid binding;binding;calcium ion binding;carboxylic acid binding;cation binding;cytoskeletal protein binding;fatty acid binding;icosanoid binding;icosatetraenoic acid binding;ion binding;lipid binding;metal ion binding;microtubule binding;monocarboxylic acid binding;protein binding;RAGE receptor binding;receptor binding;Toll-like receptor 4 binding;Toll-like receptor binding;transitio…	cell part;cytoplasmic part;cytoskeleton;cytosol;extracellular membrane-bounded organelle;extracellular organelle;extracellular region;extracellular region part;extracellular space;extracellular vesicular exosome;intracellular membrane-bounded organelle;intracellular non-membrane-bounded organelle;intracellular organelle;intracellular part;membrane;membrane-bounded organelle;membrane-bounded vesic…		2	2	23.7	23.7	10.834	0	19.476	613260000	58	22.3601	23.0209	24.0624	24.1	23.0631	24.1482	25.0897	25.0769	24.2008	24.2304	25.0888	24.5698	24.6155	24.3065	24.3986	24.4659	24.4548	24.4359
+	1.39017	-1.19016	A0A087WXL5;D3TTY9;A0A087X1N1;D3TTY8;D3TTY5;D3TTZ1;A0A087WU80;D3TTZ2;D3TTZ4;D3TTZ3;P21580;D3TTZ0;D3TTY6;Q5VXQ8;D3TTZ5;A0A087WVN3;D3TTZ6;D3TTZ8;Q5VXR0;Q5PY18;Q5VXQ9;D3TTY4;F8K9X7;D3TTZ7;D3TTY7	A0A087WXL5;D3TTY9;A0A087X1N1;D3TTY8;D3TTY5;D3TTZ1;A0A087WU80;D3TTZ2;D3TTZ4;D3TTZ3;P21580;D3TTZ0;D3TTY6	Tumor necrosis factor alpha-induced protein 3;A20p50;A20p37	TNFAIP3	877	Color2 [A=255, R=169, G=169, B=169]	1	4		activation of immune response;activation of innate immune response;apoptosis;B cell homeostasis;B-1 B cell homeostasis;biological regulation;cell death;cellular component assembly;cellular component organization;cellular component organization or biogenesis;cellular macromolecule metabolic process;cellular metabolic process;cellular process;cellular protein metabolic process;cellular response to …	acid-amino acid ligase activity;binding;catalytic activity;cation binding;cysteine-type peptidase activity;DNA binding;enzyme binding;hydrolase activity;ion binding;ligase activity;ligase activity, forming carbon-nitrogen bonds;metal ion binding;nucleic acid binding;peptidase activity;peptidase activity, acting on L-amino acid peptides;protease binding;protein binding;protein self-association;sma…	cell part;centrosome;cytoplasm;cytoplasmic part;cytoskeletal part;cytosol;extracellular membrane-bounded organelle;extracellular organelle;extracellular region part;extracellular vesicular exosome;intracellular membrane-bounded organelle;intracellular non-membrane-bounded organelle;intracellular organelle;intracellular organelle part;intracellular part;lysosome;lytic vacuole;membrane-bounded orga…	Measles;NOD-like receptor signaling pathway	5	5	19.4	19.4	54.295	0.00032051	11.118	140070000	20	24.013	21.587	23.2131	21.8308	23.0967	23.6502	25.0626	24.9766	24.0605	23.6238	23.3494	23.4589	22.5198	24.0194	24.4237	24.1296	22.2566	23.6049
+	6.22435	-1.08619	Q53FL7;P19320;E9PDD2;F8UU18;G0ZI12;F8UV74;Q68DC4;Q9UHT7;A0A087WTY4;F2YYR6	Q53FL7;P19320;E9PDD2	Vascular cell adhesion protein 1	VCAM1	3311	Color2 [A=255, R=169, G=169, B=169]	1	4		acute inflammatory response;aging;amine metabolic process;anatomical structure development;B cell activation;B cell differentiation;biological adhesion;biological regulation;carbohydrate homeostasis;cell activation;cell adhesion;cell chemotaxis;cell differentiation;cell migration;cell motility;cell surface receptor linked signaling pathway;cell-cell adhesion;cell-matrix adhesion;cell-substrate ad…	binding;catalytic activity;cell adhesion molecule binding;integrin binding;oxidoreductase activity;oxidoreductase activity, acting on the CH-NH2 group of donors;oxidoreductase activity, acting on the CH-NH2 group of donors, oxygen as acceptor;primary amine oxidase activity;protein binding;protein complex binding;receptor binding	alpha9-beta1 integrin-vascular cell adhesion molecule-1 complex;apical part of cell;cell part;cell projection;cell surface;cytoplasmic part;cytoskeletal part;early endosome;endoplasmic reticulum;endosome;external side of plasma membrane;extracellular membrane-bounded organelle;extracellular organelle;extracellular region part;extracellular space;extracellular vesicular exosome;filopodium;Golgi ap…	African trypanosomiasis;Cell adhesion molecules (CAMs);Leukocyte transendothelial migration;Malaria	17	16	30.9	29.9	81.263	0	281.57	4004900000	260	26.9209	26.8775	26.5889	26.5374	27.046	27.0431	27.8234	27.8153	28.0074	27.9016	28.0201	27.9633	26.6472	26.6923	26.4709	26.5914	26.4846	26.3773
+	4.97817	-1.07867	Q8WTW2;Q13287;A8K683;B4DQD4;C9JW17;A4UCT9	Q8WTW2;Q13287;A8K683;B4DQD4	N-myc-interactor	NMI	3813	Color2 [A=255, R=169, G=169, B=169]	1	4		biological regulation;biosynthetic process;cellular biosynthetic process;cellular macromolecule biosynthetic process;cellular macromolecule metabolic process;cellular metabolic process;cellular nitrogen compound metabolic process;cellular process;cellular response to stimulus;defense response;inflammatory response;intracellular protein kinase cascade;intracellular signal transduction;JAK-STAT cas…	protein binding transcription factor activity;transcription cofactor activity;transcription factor binding transcription factor activity	cell part;cytoplasm;intracellular organelle part;intracellular part;nuclear part;nucleoplasm;organelle part		8	8	34.2	34.2	35.084	0	44.294	1543500000	116	25.3786	25.1846	25.1384	25.4583	24.7525	25.596	26.1382	26.2334	26.4762	26.4519	26.391	26.2896	24.8073	24.8445	24.8335	24.7843	25.0488	24.7211
+	9.50355	-1.07582	Q2TAM5;E9PKH5;B4E082;A0A087X0W8;Q04206;Q96F54;E9PKV4;Q96CP1;A0A087WVP0;E9PI38;E9PQS6;E9PMD5;E9PRX2;E9PNV4;E9PM47;E9PNK5;E9PJR1;E9PN69	Q2TAM5;E9PKH5;B4E082;A0A087X0W8;Q04206;Q96F54;E9PKV4;Q96CP1;A0A087WVP0;E9PI38;E9PQS6	Transcription factor p65	RELA	3958	Color2 [A=255, R=169, G=169, B=169]	1	4		acetaldehyde metabolic process;activation of immune response;activation of innate immune response;aging;anatomical structure development;anatomical structure morphogenesis;antigen receptor-mediated signaling pathway;biological regulation;cell surface receptor linked signaling pathway;cellular aldehyde metabolic process;cellular defense response;cellular metabolic process;cellular process;cellular…	activating transcription factor binding;anion binding;binding;chromatin binding;core promoter proximal region DNA binding;core promoter proximal region sequence-specific DNA binding;DNA binding;enhancer binding;enhancer sequence-specific DNA binding;enzyme binding;histone deacetylase binding;identical protein binding;ion binding;kinase binding;NF-kappaB binding;nucleic acid binding;nucleic acid b…	cell part;cytoplasm;cytoplasmic part;cytosol;I-kappaB/NF-kappaB complex;intracellular membrane-bounded organelle;intracellular organelle;intracellular organelle part;intracellular part;macromolecular complex;membrane-bounded organelle;NF-kappaB complex;nuclear part;nucleoplasm;nucleoplasm part;nucleus;organelle;organelle part;protein complex;transcription factor complex	Acute myeloid leukemia;Adipocytokine signaling pathway;Amoebiasis;Apoptosis;B cell receptor signaling pathway;Chagas disease (American trypanosomiasis);Chemokine signaling pathway;Chronic myeloid leukemia;Cytosolic DNA-sensing pathway;Epithelial cell signaling in Helicobacter pylori infection;Hepatitis C;ko05152;Leishmaniasis;MAPK signaling pathway;Measles;Neurotrophin signaling pathway;NOD-like …	8	8	32.1	32.1	42.868	0	57.51	2354100000	323	27.046	26.8289	26.8942	26.8735	26.9844	27.0388	28.0186	27.9489	28.0514	27.9578	28.1004	28.0436	26.9351	26.8882	26.8129	27.0396	26.6978	26.8515
+	8.26726	-1.06669	A0A024QYT5;P05121;B7Z1D9	A0A024QYT5;P05121	Plasminogen activator inhibitor 1	SERPINE1	9	Color2 [A=255, R=169, G=169, B=169]	1	4		aging;anatomical structure formation involved in morphogenesis;angiogenesis;biological regulation;biosynthetic process;blood coagulation;cell activation;cell aging;cell surface receptor linked signaling pathway;cellular biosynthetic process;cellular component organization;cellular component organization at cellular level;cellular component organization or biogenesis;cellular component organizatio…	binding;endopeptidase inhibitor activity;endopeptidase regulator activity;enzyme binding;enzyme inhibitor activity;enzyme regulator activity;peptidase inhibitor activity;peptidase regulator activity;protease binding;protein binding;receptor binding;serine-type endopeptidase inhibitor activity	cell part;cytoplasmic membrane-bounded vesicle lumen;cytoplasmic part;cytoplasmic vesicle part;extracellular matrix;extracellular membrane-bounded organelle;extracellular organelle;extracellular region;extracellular region part;extracellular space;extracellular vesicular exosome;intracellular organelle part;intracellular part;membrane;membrane-bounded organelle;membrane-bounded vesicle;membrane-e…	Chagas disease (American trypanosomiasis);Complement and coagulation cascades;p53 signaling pathway	23	3	71.1	11.7	45.059	0	323.31	51997000000	4263	31.2226	30.9827	30.98	30.8812	31.0689	31.0309	32.1649	32.0055	32.1894	32.1649	32.0195	32.0222	32.1398	32.1895	32.3662	32.2481	32.2441	32.2272
+	1.27716	-1.00919	B2R4M6;P06702	B2R4M6;P06702	Protein S100;Protein S100-A9	S100A9	1728	Color2 [A=255, R=169, G=169, B=169]	1	4		actin cytoskeleton organization;actin cytoskeleton reorganization;actin filament-based process;activation of caspase activity;autophagy;biological adhesion;biological regulation;catabolic process;cell adhesion;cell chemotaxis;cell communication;cell migration;cell motility;cell-cell adhesion;cell-cell signaling;cellular catabolic process;cellular component movement;cellular component organization…	antioxidant activity;arachidonic acid binding;binding;calcium ion binding;carboxylic acid binding;cation binding;cytoskeletal protein binding;fatty acid binding;icosanoid binding;icosatetraenoic acid binding;ion binding;lipid binding;metal ion binding;microtubule binding;molecular transducer activity;monocarboxylic acid binding;protein binding;RAGE receptor binding;receptor binding;signal transdu…	cell part;cytoplasmic part;cytoskeleton;cytosol;extracellular membrane-bounded organelle;extracellular organelle;extracellular region;extracellular region part;extracellular space;extracellular vesicular exosome;intracellular membrane-bounded organelle;intracellular non-membrane-bounded organelle;intracellular organelle;intracellular part;membrane;membrane-bounded organelle;membrane-bounded vesic…		3	3	37.7	37.7	13.21	0.0002956	8.346	718120000	32	22.4242	22.8742	23.7592	22.2948	23.7283	23.6549	24.9093	24.8546	22.4937	24.2212	24.4937	23.8183	24.6319	24.4623	24.7186	24.328	24.0277	21.8054
+	1.17932	-0.959537	P07996;A0A024R9Q1;A0PJG0;A8MZG1;A0A0B6XK25	P07996;A0A024R9Q1;A0PJG0	Thrombospondin-1	THBS1	3218	Color2 [A=255, R=169, G=169, B=169]	1	4		activation of MAPK activity;anatomical structure development;anatomical structure formation involved in morphogenesis;anatomical structure morphogenesis;angiogenesis;behavior;behavioral response to pain;biological adhesion;biological regulation;blood coagulation;carbohydrate metabolic process;cartilage development;cartilage development involved in endochondral bone morphogenesis;cell activation;c…	binding;calcium ion binding;carbohydrate binding;cation binding;collagen binding;collagen V binding;cytokine binding;extracellular matrix binding;fibrinogen binding;fibroblast growth factor binding;fibronectin binding;glycoprotein binding;glycosaminoglycan binding;growth factor binding;heparin binding;identical protein binding;integrin binding;ion binding;laminin binding;lipid binding;lipoprotein…	cell part;cell surface;cytoplasmic membrane-bounded vesicle;cytoplasmic membrane-bounded vesicle lumen;cytoplasmic part;cytoplasmic vesicle;cytoplasmic vesicle part;endoplasmic reticulum;endoplasmic reticulum lumen;endoplasmic reticulum part;external side of plasma membrane;extracellular matrix;extracellular membrane-bounded organelle;extracellular organelle;extracellular region;extracellular reg…	ECM-receptor interaction;Focal adhesion;Malaria;Phagosome;TGF-beta signaling pathway	21	7	25.2	8.7	129.38	0	147.76	3081900000	178	24.2204	25.4763	22.9978	23.0346	23.2736	24.3878	24.8084	24.574	25.2568	23.8651	25.1516	25.4919	27.9063	28.2311	28.6519	28.8805	28.2071	27.6899
+	6.17817	-0.918422	Q16666	Q16666	Gamma-interferon-inducible protein 16	IFI16	3939	Color2 [A=255, R=169, G=169, B=169]	1	4		activation of immune response;activation of innate immune response;anatomical structure development;autophagy;biological regulation;catabolic process;cell communication;cell differentiation;cell proliferation;cellular catabolic process;cellular developmental process;cellular metabolic process;cellular process;cellular response to abiotic stimulus;cellular response to external stimulus;cellular re…	binding;core promoter binding;core promoter proximal region DNA binding;core promoter proximal region sequence-specific DNA binding;DNA binding;double-stranded DNA binding;identical protein binding;nucleic acid binding;nucleic acid binding transcription factor activity;protein binding;regulatory region DNA binding;regulatory region nucleic acid binding;RNA polymerase II core promoter proximal reg…	cell part;cytoplasm;cytoplasmic part;cytosol;intracellular membrane-bounded organelle;intracellular non-membrane-bounded organelle;intracellular organelle;intracellular organelle part;intracellular part;membrane;membrane-bounded organelle;non-membrane-bounded organelle;nuclear body;nuclear part;nuclear speck;nucleolus;nucleoplasm;nucleoplasm part;nucleus;organelle;organelle part		17	1	30.3	2.3	88.255	0	96.939	5905800000	429	27.7777	27.7398	27.8789	27.8355	27.537	27.5157	28.8149	28.7475	28.6375	28.6144	28.5395	28.4412	26.7329	26.6262	26.8696	26.5904	27.03	27.0359
+	5.24527	-0.826257	Q00653;D3DR86;M0R119	Q00653	Nuclear factor NF-kappa-B p100 subunit;Nuclear factor NF-kappa-B p52 subunit	NFKB2	3714	Color2 [A=255, R=169, G=169, B=169]	1	4		activation of immune response;activation of innate immune response;adaptive immune response;adaptive immune response based on somatic recombination of immune receptors built from immunoglobulin superfamily domains;anatomical structure development;biological regulation;cell activation;cell differentiation;cell surface receptor linked signaling pathway;cellular component organization;cellular compo…	binding;chromatin binding;core promoter proximal region DNA binding;core promoter proximal region sequence-specific DNA binding;DNA binding;nucleic acid binding;nucleic acid binding transcription factor activity;protein binding transcription factor activity;regulatory region DNA binding;regulatory region nucleic acid binding;RNA polymerase II core promoter proximal region sequence-specific DNA bi…	Bcl3/NF-kappaB2 complex;cell part;cytoplasm;cytoplasmic part;cytosol;I-kappaB/NF-kappaB complex;intracellular membrane-bounded organelle;intracellular organelle;intracellular organelle part;intracellular part;macromolecular complex;membrane-bounded organelle;nuclear part;nucleoplasm;nucleus;organelle;organelle part;protein complex	MAPK signaling pathway;Osteoclast differentiation;Pathways in cancer	20	20	36.8	36.8	96.748	0	83.196	3218400000	221	26.5919	26.4889	26.2518	26.568	26.1927	26.2539	27.2974	27.2714	27.3354	27.3084	26.9402	27.1519	26.8707	26.9045	27.0919	27.1784	27.5255	27.3257
+	4.9418	-0.730477	B4DN59;A8K309;P16070;H0YD13;H0Y2P0;H0YDW7;H0YCV9;H0Y5E4;H0YE40;H0YDX6;H0YD17;B4E2X0;E9PKC6;C1PHC4;C1PHC3;Q86UZ1;H0YF08;H0YD90;J3KN83;H0YEV3;H0YEU1	B4DN59;A8K309;P16070;H0YD13;H0Y2P0;H0YDW7;H0YCV9;H0Y5E4	CD44 antigen	CD44	1522	Color2 [A=255, R=169, G=169, B=169]	1	4		amine metabolic process;aminoglycan catabolic process;aminoglycan metabolic process;anatomical structure development;anatomical structure morphogenesis;biological adhesion;biological regulation;blood coagulation;branching involved in prostate gland morphogenesis;branching involved in ureteric bud morphogenesis;branching morphogenesis of a tube;carbohydrate catabolic process;carbohydrate metabolic…	binding;carbohydrate binding;catalytic activity;collagen binding;glycosaminoglycan binding;hexosaminidase activity;hyaluronic acid binding;hyalurononglucosaminidase activity;hydrolase activity;hydrolase activity, acting on glycosyl bonds;hydrolase activity, hydrolyzing O-glycosyl compounds;pattern binding;polysaccharide binding;protein binding	adherens junction;anchoring junction;basolateral plasma membrane;cell junction;cell part;cell surface;cell-substrate adherens junction;cell-substrate junction;cytoplasm;cytoplasmic part;external side of plasma membrane;extracellular membrane-bounded organelle;extracellular organelle;extracellular region part;extracellular vesicular exosome;focal adhesion;Golgi apparatus;integral to membrane;integ…	ECM-receptor interaction;Hematopoietic cell lineage;Shigellosis	7	7	28.6	28.6	35.973	0	125.18	14524000000	753	28.1483	28.1948	28.1055	28.1163	28.3458	28.3596	29.2507	29.0679	28.8108	28.913	28.8987	28.712	29.9147	29.8228	29.8361	29.9463	30.1987	30.1305
+	5.68347	-0.698655	Q15942;H0Y2Y8;Q96AF9;Q28617;B4DY85;Q9BUS0;B4DQR8;C9IZ41;C9JJK5;H7C3D3;H7C3R3	Q15942;H0Y2Y8;Q96AF9;Q28617;B4DY85;Q9BUS0;B4DQR8	Zyxin	ZYX	3929	Color2 [A=255, R=169, G=169, B=169]	1	4		actin cytoskeleton organization;actin filament bundle assembly;actin filament organization;actin filament-based process;biological adhesion;biological regulation;cell adhesion;cell communication;cell surface receptor linked signaling pathway;cell-cell signaling;cell-matrix adhesion;cell-substrate adhesion;cellular component assembly;cellular component assembly at cellular level;cellular component…	binding;cation binding;ion binding;metal ion binding;transition metal ion binding;zinc ion binding	actin filament bundle;actomyosin;adherens junction;anchoring junction;cell junction;cell part;cell-cell adherens junction;cell-cell junction;cell-substrate adherens junction;cell-substrate junction;cytoplasm;cytoskeletal part;focal adhesion;integral to membrane;integral to plasma membrane;intracellular membrane-bounded organelle;intracellular organelle;intracellular organelle part;intracellular p…	Focal adhesion	22	22	62.9	62.9	61.277	0	323.31	50447000000	3158	31.2063	31.1973	31.428	31.2595	31.5624	31.5358	32.1493	32.1234	32.0304	32.0446	31.9864	32.0471	31.2433	31.3482	31.0861	31.1032	31.2214	31.138
+	4.49045	-0.63024	E9PNW4;Q6FHM9;E9PR17;P13987;H0YET2	E9PNW4;Q6FHM9;E9PR17;P13987;H0YET2	CD59 glycoprotein	CD59	2647	Color2 [A=255, R=169, G=169, B=169]	1	4		biological regulation;blood coagulation;cell activation;cell surface receptor linked signaling pathway;cellular process;cellular response to stimulus;coagulation;defense response;hemostasis;immune response;immune system process;innate immune response;multicellular organismal process;negative regulation of activation of membrane attack complex;negative regulation of apoptosis;negative regulation o…	binding;complement binding;protein binding	adherens junction;anchored to external side of plasma membrane;anchored to membrane;anchored to plasma membrane;anchoring junction;cell junction;cell part;cell surface;cell-substrate adherens junction;cell-substrate junction;compact myelin;extracellular membrane-bounded organelle;extracellular organelle;extracellular region;extracellular region part;extracellular space;extracellular vesicular exo…	Complement and coagulation cascades;Hematopoietic cell lineage	3	3	22.2	22.2	11.985	0.00030175	8.9165	5327000000	237	26.7503	26.7016	26.7195	26.8275	26.5879	26.7796	27.4493	27.5144	27.1223	27.1121	27.3615	27.5883	27.4927	27.2626	27.5051	27.3708	26.8042	26.7969
+	2.90865	-0.62878	A0A024R5Z3;P84022;Q59F45;H3BVD1;B7Z725;H0YMP2;H0YNV1;H0YL71;H0YKE2;H3BP09;A0A024RDR3;O15198;Q68DS8;H3BQ00;H0YAK7;Q15797	A0A024R5Z3;P84022;Q59F45;H3BVD1;B7Z725	Mothers against decapentaplegic homolog;Mothers against decapentaplegic homolog 3	SMAD3	394	Color2 [A=255, R=169, G=169, B=169]	1	4		activation of caspase activity;activin receptor signaling pathway;anatomical structure development;anatomical structure formation involved in morphogenesis;anatomical structure morphogenesis;anterior/posterior pattern specification;avoidance of defenses of other organism involved in symbiotic interaction;avoidance of host defenses;biological regulation;biosynthetic process;cell activation;cell cy…	activating transcription factor binding;beta-catenin binding;bHLH transcription factor binding;binding;cation binding;chromatin binding;chromatin DNA binding;core promoter proximal region DNA binding;core promoter proximal region sequence-specific DNA binding;co-SMAD binding;cytokine receptor binding;DNA binding;double-stranded DNA binding;enhancer binding;enzyme binding;identical protein binding…	cell part;chromatin;chromosomal part;cytoplasm;cytoplasmic part;cytosol;intracellular;intracellular membrane-bounded organelle;intracellular organelle;intracellular organelle part;intracellular part;macromolecular complex;membrane;membrane-bounded organelle;nuclear chromatin;nuclear chromosome part;nuclear inner membrane;nuclear membrane;nuclear part;nucleoplasm;nucleoplasm part;nucleus;organelle…	Adherens junction;Cell cycle;Chagas disease (American trypanosomiasis);Colorectal cancer;Endocytosis;Pancreatic cancer;Pathways in cancer;TGF-beta signaling pathway;Wnt signaling pathway	6	3	19.8	11.3	48.08	0	75.073	1227100000	113	25.8102	25.8818	26.299	26.2789	25.7873	25.5653	26.4344	26.6618	26.5037	26.3052	26.8112	26.679	26.827	26.7824	27.0228	27.1011	27.1068	27.0706
+	2.72009	-0.613923	B4E1Z4;P00751;E7ETN3;H7C5H1;A0A0G2JH38;D2KT84;B4E1Z1;C9JRT3;D2KT85;H7C526	B4E1Z4;P00751;E7ETN3;H7C5H1	Complement factor B;Complement factor B Ba fragment;Complement factor B Bb fragment	CFB	2199	Color2 [A=255, R=169, G=169, B=169]	1	4		activation of immune response;biological regulation;complement activation;complement activation, alternative pathway;defense response;humoral immune response;immune effector process;immune response;immune system process;innate immune response;macromolecule metabolic process;metabolic process;positive regulation of biological process;positive regulation of immune response;positive regulation of im…	binding;catalytic activity;complement binding;endopeptidase activity;hydrolase activity;peptidase activity;peptidase activity, acting on L-amino acid peptides;protein binding;serine hydrolase activity;serine-type endopeptidase activity;serine-type peptidase activity	blood microparticle;cell part;extracellular membrane-bounded organelle;extracellular organelle;extracellular region;extracellular region part;extracellular space;extracellular vesicular exosome;membrane;membrane-bounded organelle;membrane-bounded vesicle;organelle;plasma membrane;vesicle	Complement and coagulation cascades;Staphylococcus aureus infection	14	14	14.3	14.3	140.94	0	115.09	2299900000	168	26.1071	25.8456	26.0135	25.928	25.9208	25.9921	26.9783	26.9553	26.5908	26.5637	26.3049	26.0976	26.4293	26.4506	26.3693	26.4562	26.4678	26.3432
+	7.58812	-0.545488	P40763;B5BTZ6;G8JLH9;B4DVR6;B4DNP0;B7ZA24;K7EP08;Q9BXH2	P40763;B5BTZ6;G8JLH9;B4DVR6;B4DNP0;B7ZA24	Signal transducer and activator of transcription 3;Signal transducer and activator of transcription	STAT3	3471	Color2 [A=255, R=169, G=169, B=169]	1	4		acute inflammatory response;acute-phase response;anatomical structure development;astrocyte differentiation;behavior;biological regulation;biosynthetic process;carbohydrate homeostasis;cell differentiation;cell proliferation;cell surface receptor linked signaling pathway;cellular biosynthetic process;cellular component movement;cellular developmental process;cellular macromolecule biosynthetic pr…	binding;core promoter proximal region DNA binding;core promoter proximal region sequence-specific DNA binding;DNA binding;enzyme binding;kinase binding;ligand-dependent nuclear receptor activity;molecular transducer activity;nucleic acid binding;nucleic acid binding transcription factor activity;phosphatase binding;protein binding;protein dimerization activity;protein kinase binding;protein phosp…	cell part;chromatin;chromosomal part;cytoplasm;cytoplasmic part;cytosol;intracellular membrane-bounded organelle;intracellular organelle;intracellular organelle part;intracellular part;membrane;membrane-bounded organelle;mitochondrial inner membrane;mitochondrial membrane;mitochondrial part;nuclear chromatin;nuclear chromosome part;nuclear part;nucleoplasm;nucleus;organelle;organelle inner membra…	Acute myeloid leukemia;Adipocytokine signaling pathway;Chemokine signaling pathway;Hepatitis C;Jak-STAT signaling pathway;ko05152;Measles;Pancreatic cancer;Pathways in cancer;Toxoplasmosis	27	27	54.2	54.2	88.067	0	323.31	9154000000	506	28.9425	28.9265	28.8594	28.9596	28.9922	28.8823	29.4211	29.5053	29.5393	29.5589	29.3898	29.4211	28.8948	28.94	28.8019	28.9801	28.7555	28.7211
+	3.2639	-0.516619	C7DUW4;Q6FI23;Q6FHG1;Q53EZ9;P46734;J3KRV4;D3DXI2;A0A1B0GVD9;E9PRZ0;J3QR49;A0A024R8K3;B5BU16;A8K3Y2;P52564	C7DUW4;Q6FI23;Q6FHG1;Q53EZ9;P46734	Dual specificity mitogen-activated protein kinase kinase 3	MAP2K3	2320	Color2 [A=255, R=169, G=169, B=169]	1	4		activation of immune response;activation of innate immune response;activation of MAPK activity;biological regulation;cardiac muscle contraction;cellular macromolecule metabolic process;cellular metabolic process;cellular process;cellular protein metabolic process;cellular response to stimulus;cellular response to stress;defense response;immune response;immune response-activating signal transducti…	adenyl nucleotide binding;adenyl ribonucleotide binding;ATP binding;binding;catalytic activity;enzyme binding;kinase activity;kinase binding;MAP kinase kinase activity;nucleotide binding;phosphotransferase activity, alcohol group as acceptor;protein binding;protein kinase activity;protein kinase binding;protein serine/threonine kinase activity;protein serine/threonine/tyrosine kinase activity;pro…	cell part;cytoplasm;cytoplasmic part;cytosol;intracellular organelle part;intracellular part;membrane;nuclear part;nucleoplasm;organelle part	Amyotrophic lateral sclerosis (ALS);Fc epsilon RI signaling pathway;GnRH signaling pathway;MAPK signaling pathway;Toll-like receptor signaling pathway;Toxoplasmosis	8	8	36.1	36.1	39.219	0	76.839	2131500000	237	27.0287	27.201	26.5975	26.7222	26.7505	26.6919	27.2557	27.4254	27.2997	27.4693	27.4213	27.22	27.6085	27.5781	27.5592	27.5841	27.2196	27.2777
+	3.20299	-0.513671	A0A0G2JNZ5;B7Z7G9;D3DV87;B2R6A7;A0A0G2JLB3;A0A068F658;B7Z6S9;P04062;B7Z6E6;B7Z731;A0A0G2JNZ0;A0A068F579;A0A068FB60;A0A068F4C8;A0A068F753;B4DMV8;B3KQW3;B4DHT6	A0A0G2JNZ5;B7Z7G9;D3DV87;B2R6A7;A0A0G2JLB3;A0A068F658;B7Z6S9;P04062;B7Z6E6;B7Z731;A0A0G2JNZ0;A0A068F579;A0A068FB60	Glucosylceramidase	GBA	852	Color2 [A=255, R=169, G=169, B=169]	1	4		alcohol biosynthetic process;alcohol metabolic process;amine metabolic process;anatomical structure morphogenesis;biological regulation;biosynthetic process;carbohydrate metabolic process;catabolic process;cellular biosynthetic process;cellular catabolic process;cellular lipid catabolic process;cellular lipid metabolic process;cellular metabolic process;cellular nitrogen compound biosynthetic pro…	binding;catalytic activity;ceramidase activity;glucosylceramidase activity;hydrolase activity;hydrolase activity, acting on carbon-nitrogen (but not peptide) bonds;hydrolase activity, acting on carbon-nitrogen (but not peptide) bonds, in linear amides;hydrolase activity, acting on glycosyl bonds;hydrolase activity, hydrolyzing O-glycosyl compounds;protein binding;receptor binding	cell part;cytoplasmic part;extracellular membrane-bounded organelle;extracellular organelle;extracellular region part;extracellular vesicular exosome;intracellular organelle lumen;intracellular organelle part;intracellular part;lysosomal lumen;lysosomal membrane;membrane;membrane-bounded organelle;membrane-bounded vesicle;membrane-enclosed lumen;organelle;organelle lumen;organelle membrane;organe…	Lysosome;Other glycan degradation;Sphingolipid metabolism	9	8	29.4	27.4	50.263	0	23.861	1214100000	93	25.8995	25.7589	25.8876	25.5655	25.7998	25.9089	26.0095	26.1012	26.3674	26.3548	26.5812	26.4881	26.6921	26.4046	26.236	26.225	26.3457	26.0536
+	5.94261	-0.50306	A0A024R8D5;O14684	A0A024R8D5;O14684	Prostaglandin E synthase	hCG_30600;PTGES	552	Color2 [A=255, R=169, G=169, B=169]	1	4		acute inflammatory response;arachidonic acid metabolic process;biological regulation;biosynthetic process;carboxylic acid biosynthetic process;carboxylic acid metabolic process;cellular biosynthetic process;cellular ketone metabolic process;cellular lipid metabolic process;cellular metabolic process;cellular process;cellular response to stimulus;chronic inflammatory response;cyclooxygenase pathwa…	amine binding;amino acid binding;binding;carboxylic acid binding;catalytic activity;glutathione binding;intramolecular oxidoreductase activity;isomerase activity;modified amino acid binding;peptide binding;prostaglandin-E synthase activity	cell part;cytoplasmic part;endoplasmic reticulum membrane;endoplasmic reticulum part;integral to membrane;intracellular organelle part;intracellular part;intrinsic to membrane;membrane;membrane part;membrane-enclosed lumen;nuclear envelope lumen;nuclear part;organelle envelope lumen;organelle membrane;organelle part;perinuclear region of cytoplasm	Arachidonic acid metabolism	3	3	24.4	24.4	20.147	0	81.01	3969600000	694	27.2634	27.3487	27.3495	27.37	27.2316	27.3331	27.956	27.8736	27.731	27.8977	27.6885	27.7679	27.706	27.6724	27.473	27.1495	27.641	27.707
+	3.45458	-0.483524	A0A024RDJ4;P19838;D6RH30;D6RF93;D6RC45	A0A024RDJ4;P19838	Nuclear factor NF-kappa-B p105 subunit;Nuclear factor NF-kappa-B p50 subunit	NFKB1	820	Color2 [A=255, R=169, G=169, B=169]	1	4		activation of immune response;activation of innate immune response;antigen receptor-mediated signaling pathway;apoptosis;biological regulation;biosynthetic process;cell death;cell surface receptor linked signaling pathway;cellular biosynthetic process;cellular macromolecule biosynthetic process;cellular macromolecule metabolic process;cellular metabolic process;cellular nitrogen compound metaboli…	binding;chromatin binding;DNA binding;double-stranded DNA binding;enhancer binding;enhancer sequence-specific DNA binding;identical protein binding;nucleic acid binding;nucleic acid binding transcription factor activity;protein binding;protein dimerization activity;protein heterodimerization activity;regulatory region DNA binding;regulatory region nucleic acid binding;RNA polymerase II distal enh…	cell part;cytoplasm;cytoplasmic part;cytosol;I-kappaB/NF-kappaB complex;intracellular membrane-bounded organelle;intracellular organelle;intracellular organelle part;intracellular part;macromolecular complex;membrane-bounded organelle;mitochondrion;nuclear part;nucleoplasm;nucleus;organelle;organelle part;protein complex	Acute myeloid leukemia;Adipocytokine signaling pathway;Amoebiasis;Apoptosis;B cell receptor signaling pathway;Chagas disease (American trypanosomiasis);Chemokine signaling pathway;Chronic myeloid leukemia;Cytosolic DNA-sensing pathway;Epithelial cell signaling in Helicobacter pylori infection;Hepatitis C;ko05152;Leishmaniasis;MAPK signaling pathway;Measles;Neurotrophin signaling pathway;NOD-like …	9	9	13.1	13.1	105.35	0	42.725	1972300000	104	25.7711	25.4405	25.7226	25.729	25.7571	25.476	25.9333	25.9266	26.1526	26.2346	26.225	26.3252	25.7143	25.8781	25.6173	25.858	25.6733	25.6095
+	4.61492	-0.466236	Q5T7C4;B7Z965;Q59GW1;A0A024RDR0;P09429;B3KQ05;Q75MM1;B2RPK0;Q9NYD7;D3DQY9	Q5T7C4;B7Z965;Q59GW1;A0A024RDR0;P09429;B3KQ05	High mobility group protein B1	HMGB1	831	Color2 [A=255, R=169, G=169, B=169]	1	4		apoptosis;base-excision repair, DNA ligation;biological regulation;catabolic process;cell activation;cell chemotaxis;cell death;cell migration;cell motility;cell projection organization;cellular catabolic process;cellular component disassembly;cellular component disassembly at cellular level;cellular component disassembly involved in apoptosis;cellular component movement;cellular component organi…	binding;chemoattractant activity;chromatin binding;cytokine activity;damaged DNA binding;DNA bending activity;DNA binding;double-stranded DNA binding;nucleic acid binding;nucleic acid binding transcription factor activity;protein binding;RAGE receptor binding;receptor binding;repressing transcription factor binding;sequence-specific DNA binding transcription factor activity;single-stranded DNA bi…	cell part;cell surface;chromosome;condensed chromosome;extracellular region;extracellular region part;extracellular space;intracellular membrane-bounded organelle;intracellular non-membrane-bounded organelle;intracellular organelle;intracellular organelle part;intracellular part;membrane-bounded organelle;non-membrane-bounded organelle;nuclear part;nucleoplasm;nucleus;organelle;organelle part	Base excision repair	9	8	54.4	46.8	18.311	0	134.99	14305000000	707	29.3213	29.3533	29.2871	29.2912	29.3485	29.5862	29.7862	29.638	29.9314	29.9136	29.8538	29.8621	29.3955	29.4787	29.3601	29.5295	29.2674	29.2742
+	4.75476	-0.401647	Q9Y263;E5RIM3;H0YBW4;H0YC16;H0YAU9	Q9Y263;E5RIM3	Phospholipase A-2-activating protein	PLAA	4853	Color2 [A=255, R=169, G=169, B=169]	1	4		biological regulation;cellular lipid metabolic process;cellular metabolic process;cellular process;cellular response to stimulus;defense response;inflammatory response;lipid metabolic process;metabolic process;organophosphate metabolic process;phospholipid metabolic process;primary metabolic process;regulation of biological process;regulation of cellular process;response to stimulus;response to s…	enzyme activator activity;enzyme regulator activity;lipase activator activity;phospholipase A2 activator activity;phospholipase activator activity	extracellular membrane-bounded organelle;extracellular organelle;extracellular region part;extracellular vesicular exosome;membrane-bounded organelle;membrane-bounded vesicle;organelle;vesicle	Protein processing in endoplasmic reticulum	23	23	43.1	43.1	87.156	0	298.18	3466200000	303	27.2463	27.3573	27.3457	27.4754	27.541	27.4903	27.7044	27.8464	27.8071	27.8879	27.7727	27.8474	27.55	27.5492	27.4804	27.3999	27.2995	27.4153
+	4.06401	-0.391206	A0A087WUQ6;Q7L4Q3;P07203;X5D926;X5DQZ7	A0A087WUQ6;Q7L4Q3;P07203	Glutathione peroxidase;Glutathione peroxidase 1	GPX1	883	Color2 [A=255, R=169, G=169, B=169]	1	4		acylglycerol metabolic process;aging;amine metabolic process;anatomical structure development;anatomical structure formation involved in morphogenesis;anatomical structure morphogenesis;angiogenesis;angiogenesis involved in wound healing;arachidonic acid metabolic process;biological regulation;blood vessel endothelial cell migration;carboxylic acid metabolic process;catabolic process;cell develop…	amine binding;amino acid binding;antioxidant activity;binding;carboxylic acid binding;catalytic activity;glutathione binding;glutathione peroxidase activity;modified amino acid binding;oxidoreductase activity;oxidoreductase activity, acting on paired donors, with incorporation or reduction of molecular oxygen;oxidoreductase activity, acting on peroxide as acceptor;peptide binding;peroxidase activ…	cell part;cytoplasm;cytoplasmic part;cytosol;extracellular membrane-bounded organelle;extracellular organelle;extracellular region part;extracellular vesicular exosome;intracellular membrane-bounded organelle;intracellular organelle;intracellular organelle lumen;intracellular organelle part;intracellular part;membrane-bounded organelle;membrane-bounded vesicle;membrane-enclosed lumen;mitochondria…	Arachidonic acid metabolism;Glutathione metabolism	14	4	84.7	31.7	21.938	0	69.623	4420900000	411	27.9698	27.9804	28.0418	28.1363	28.1304	28.0121	28.3435	28.2244	28.5794	28.5488	28.4744	28.4475	27.9374	27.997	28.1818	28.0322	27.9369	28.0971
+	3.14983	-0.390378	Q59ER4;B4DN85;Q96J02;B4DHF6;B4DIN7;A0A024R711;O00308;Q9H0M0;H0YBS9;A8K9T5	Q59ER4;B4DN85;Q96J02	E3 ubiquitin-protein ligase Itchy homolog	ITCH	2076	Color2 [A=255, R=169, G=169, B=169]	1	4		activation of immune response;activation of innate immune response;apoptosis;biological regulation;catabolic process;cell death;cell surface receptor linked signaling pathway;cellular catabolic process;cellular macromolecule catabolic process;cellular macromolecule metabolic process;cellular metabolic process;cellular process;cellular protein metabolic process;cellular response to stimulus;cytopl…	acid-amino acid ligase activity;binding;catalytic activity;chemokine receptor binding;CXCR chemokine receptor binding;cytokine receptor binding;G-protein-coupled receptor binding;ligase activity;ligase activity, forming carbon-nitrogen bonds;protein binding;receptor binding;ribonucleoprotein binding;small conjugating protein ligase activity;ubiquitin-protein ligase activity	cell cortex;cell part;cytoplasm;cytoplasmic part;cytoplasmic vesicle;cytosol;extracellular membrane-bounded organelle;extracellular organelle;extracellular region part;extracellular vesicular exosome;intracellular membrane-bounded organelle;intracellular organelle;intracellular part;membrane;membrane-bounded organelle;membrane-bounded vesicle;nucleus;organelle;plasma membrane;vesicle	Endocytosis;Ubiquitin mediated proteolysis	6	6	16.4	16.4	71.393	0.00034282	13.938	337560000	22	24.4273	24.3993	24.2991	24.5273	24.2804	24.5712	24.7898	25.0775	24.574	24.787	24.8003	24.8183	24.6183	24.6612	24.7108	24.624	24.5158	24.5439
+	3.25452	-0.361841	Q9UKK3;B4E2S2;A0PJ82	Q9UKK3	Poly [ADP-ribose] polymerase 4	PARP4	4823	Color2 [A=255, R=169, G=169, B=169]	1	4		cell death;cellular macromolecule metabolic process;cellular metabolic process;cellular nitrogen compound metabolic process;cellular process;cellular protein metabolic process;cellular response to stimulus;cellular response to stress;death;defense response;DNA metabolic process;DNA repair;establishment of localization;inflammatory response;macromolecule metabolic process;macromolecule modificatio…	binding;catalytic activity;DNA binding;enzyme binding;NAD+ ADP-ribosyltransferase activity;nucleic acid binding;protein binding;transferase activity;transferase activity, transferring glycosyl groups;transferase activity, transferring pentosyl groups	cell part;cytoplasm;cytoskeletal part;extracellular membrane-bounded organelle;extracellular organelle;extracellular region part;extracellular vesicular exosome;intracellular membrane-bounded organelle;intracellular organelle;intracellular organelle part;intracellular part;macromolecular complex;membrane;membrane-bounded organelle;membrane-bounded vesicle;microtubule;nucleus;organelle;organelle p…	Base excision repair	25	25	18.9	18.9	192.59	0	148.78	3146100000	314	27.8897	27.7528	27.6079	27.786	27.7504	27.8884	27.9767	28.2968	27.9915	28.0817	28.2126	28.2871	26.9677	27.085	26.9933	26.9218	27.2247	27.2661
+	5.32878	-0.316164	B0ZBD0;Q8WVX7;P39019;M0R2L9;M0QXK4;M0QYF7;M0R140;A0A075B6E2	B0ZBD0;Q8WVX7;P39019;M0R2L9;M0QXK4;M0QYF7;M0R140	40S ribosomal protein S19	RPS19	1698	Color2 [A=255, R=169, G=169, B=169]	1	4		biological regulation;biosynthetic process;catabolic process;cell chemotaxis;cell differentiation;cell migration;cell motility;cellular biosynthetic process;cellular catabolic process;cellular component assembly;cellular component assembly at cellular level;cellular component biogenesis;cellular component biogenesis at cellular level;cellular component disassembly;cellular component disassembly a…	binding;enzyme binding;fibroblast growth factor binding;growth factor binding;identical protein binding;kinase binding;protein binding;protein dimerization activity;protein homodimerization activity;protein kinase binding;structural constituent of ribosome;structural molecule activity	adherens junction;anchoring junction;cell junction;cell part;cell-substrate adherens junction;cell-substrate junction;cytoplasm;cytoplasmic part;cytosol;cytosolic small ribosomal subunit;extracellular membrane-bounded organelle;extracellular organelle;extracellular region part;extracellular vesicular exosome;focal adhesion;intracellular non-membrane-bounded organelle;intracellular organelle;intra…	Ribosome	10	10	49.7	49.7	16.06	0	60.89	8139800000	907	28.507	28.5314	28.5481	28.5385	28.4294	28.4484	28.9349	28.7313	28.804	28.7595	28.8452	28.825	28.5517	28.5404	28.4878	28.502	28.393	28.3554
+	3.14026	-0.291134	A0A140VK44;G3V5Z7;P60900;G3V295;G3V3I1;G3V3U4;H0YJC4;Q9BZ93;Q59F72;G3V4S5;G3V2S7	A0A140VK44;G3V5Z7;P60900;G3V295;G3V3I1	Proteasome subunit alpha type;Proteasome subunit alpha type-6	PSMA6	1309	Color2 [A=255, R=169, G=169, B=169]	1	4		activation of immune response;activation of innate immune response;anaphase-promoting complex-dependent proteasomal ubiquitin-dependent protein catabolic process;antigen processing and presentation;antigen processing and presentation of exogenous antigen;antigen processing and presentation of exogenous peptide antigen;antigen processing and presentation of exogenous peptide antigen via MHC class …	binding;catalytic activity;endopeptidase activity;hydrolase activity;NF-kappaB binding;nucleic acid binding;nucleotide binding;peptidase activity;peptidase activity, acting on L-amino acid peptides;protein binding;purine nucleotide binding;purine ribonucleoside triphosphate binding;purine ribonucleotide binding;ribonucleotide binding;RNA binding;threonine-type endopeptidase activity;threonine-typ…	cell part;contractile fiber;contractile fiber part;cytoplasm;cytoplasmic mRNA processing body;cytoplasmic part;cytosol;extracellular membrane-bounded organelle;extracellular organelle;extracellular region part;extracellular vesicular exosome;intracellular membrane-bounded organelle;intracellular non-membrane-bounded organelle;intracellular organelle;intracellular organelle part;intracellular part…	Proteasome	11	11	51.6	51.6	27.399	0	175.91	13215000000	977	29.722	29.5635	29.8365	29.6547	29.468	29.5007	29.9272	29.9193	29.9188	29.9946	29.8564	29.8759	29.9297	29.8998	29.9937	29.71	29.4908	29.5507
+	2.82338	-0.277923	A0A024R462;B7ZLE5;P02751;Q6MZM7;Q6MZF4;Q6N084;Q59G22;Q68CX6;B4DU16;B4DTK1;H0Y7Z1;Q5CZ99;A6YID5;A6YID3;A6YID2;A6YID6;A6YID4;Q9UQS6;O95617;Q6PJE5;B4DN21;B4DTH2;Q9H382;Q7L553;Q53S27;H0Y4K8;A6YID7	A0A024R462;B7ZLE5;P02751;Q6MZM7	Fibronectin;Anastellin;Ugl-Y1;Ugl-Y2;Ugl-Y3	FN1;DKFZp686O12165	297	Color2 [A=255, R=169, G=169, B=169]	1	4		acute inflammatory response;acute-phase response;anatomical structure formation involved in morphogenesis;anatomical structure morphogenesis;angiogenesis;biological adhesion;biological regulation;blood coagulation;calcium-independent cell-matrix adhesion;cell activation;cell adhesion;cell differentiation;cell junction assembly;cell junction organization;cell migration;cell morphogenesis;cell morp…	binding;carbohydrate binding;collagen binding;enzyme activator activity;enzyme binding;enzyme regulator activity;glycosaminoglycan binding;heparin binding;integrin binding;pattern binding;peptidase activator activity;peptidase regulator activity;polysaccharide binding;protease binding;protein binding;protein complex binding;receptor binding	apical plasma membrane;basal lamina;blood microparticle;cell part;cytoplasmic membrane-bounded vesicle lumen;cytoplasmic part;cytoplasmic vesicle part;endoplasmic reticulum-Golgi intermediate compartment;extracellular matrix;extracellular matrix part;extracellular membrane-bounded organelle;extracellular organelle;extracellular region;extracellular region part;extracellular space;extracellular ve…	Amoebiasis;Bacterial invasion of epithelial cells;ECM-receptor interaction;Focal adhesion;Pathways in cancer;Regulation of actin cytoskeleton;Small cell lung cancer	49	49	35.5	35.5	259.21	0	323.31	11603000000	731	26.8115	26.9669	26.7326	26.7011	26.8157	26.9937	27.0776	27.0627	27.3002	27.0667	27.1619	27.0199	29.9589	29.9897	30.2057	30.2435	29.6621	29.5955
+	4.33283	0.333207	V9HW35;P30044	V9HW35;P30044	Peroxiredoxin-5, mitochondrial	HEL-S-55;PRDX5	3401	Color2 [A=255, R=169, G=169, B=169]	1	4		biological regulation;biosynthetic process;catabolic process;cellular biosynthetic process;cellular catabolic process;cellular macromolecule metabolic process;cellular metabolic process;cellular nitrogen compound metabolic process;cellular process;cellular response to chemical stimulus;cellular response to hydrogen peroxide;cellular response to oxidative stress;cellular response to reactive oxyge…	antioxidant activity;binding;caspase inhibitor activity;caspase regulator activity;catalytic activity;cysteine-type endopeptidase inhibitor activity;DNA binding;endopeptidase inhibitor activity;endopeptidase regulator activity;enzyme inhibitor activity;enzyme regulator activity;nucleic acid binding;oxidoreductase activity;oxidoreductase activity, acting on paired donors, with incorporation or red…	cell part;cytoplasm;cytoplasmic part;cytoplasmic vesicle;cytosol;extracellular membrane-bounded organelle;extracellular organelle;extracellular region part;extracellular space;extracellular vesicular exosome;intracellular membrane-bounded organelle;intracellular organelle;intracellular organelle lumen;intracellular organelle part;intracellular part;membrane-bounded organelle;membrane-bounded vesi…	Peroxisome	9	9	66.7	66.7	17.031	0	252.35	12813000000	1471	29.9582	29.7978	29.973	29.88	29.7025	29.8077	29.5737	29.4447	29.5739	29.4475	29.5507	29.5295	29.42	29.4044	29.6101	29.5457	29.9464	29.8129
+	2.33094	0.433178	A0A024R5L0;P42785;B7Z7Q6;E9PNF7;B3KR26;E9PQB5;E9PL85;E9PQN3;E9PKN6;E9PIG4;E9PLY4;E9PNJ1;E9PL49;E9PR42	A0A024R5L0;P42785;B7Z7Q6	Lysosomal Pro-X carboxypeptidase	PRCP	377	Color2 [A=255, R=169, G=169, B=169]	1	4		acute inflammatory response;anatomical structure formation involved in morphogenesis;angiogenesis;angiogenesis involved in wound healing;biological regulation;blood coagulation;blood coagulation, intrinsic pathway;carbohydrate homeostasis;chemical homeostasis;coagulation;defense response;developmental process;energy homeostasis;glucose homeostasis;hemostasis;homeostatic process;inflammatory respo…	carboxypeptidase activity;catalytic activity;exopeptidase activity;hydrolase activity;peptidase activity;peptidase activity, acting on L-amino acid peptides;serine hydrolase activity;serine-type carboxypeptidase activity;serine-type exopeptidase activity;serine-type peptidase activity	basal part of cell;cell part;cytoplasmic part;extracellular membrane-bounded organelle;extracellular organelle;extracellular region part;extracellular vesicular exosome;intracellular membrane-bounded organelle;intracellular organelle;intracellular part;lysosome;lytic vacuole;membrane;membrane-bounded organelle;membrane-bounded vesicle;organelle;plasma membrane;vacuole;vesicle	Protein digestion and absorption	9	9	23.8	23.8	55.799	0	49.728	1293900000	138	25.9423	25.8369	26.0614	26.3733	26.162	26.2207	25.9339	25.5947	25.3553	25.5059	25.8436	25.7642	26.6385	26.8151	26.6863	26.5442	26.8967	26.9252
+	1.59039	0.648039	Q0D2M2;B2R4S9;A8K9J7;A0A024RCL8;A0A024RCJ9;A0A024RCJ2;A0A024QZZ7;I6L9F7;U3KQK0;B4DR52;Q99880;Q99879;Q99877;Q93079;Q8N257;Q5QNW6;Q16778;P62807;P58876;P57053;P33778;P23527;P06899;O60814;Q96A08;L0R4T3	Q0D2M2;B2R4S9;A8K9J7;A0A024RCL8;A0A024RCJ9;A0A024RCJ2;A0A024QZZ7;I6L9F7;U3KQK0;B4DR52;Q99880;Q99879;Q99877;Q93079;Q8N257;Q5QNW6;Q16778;P62807;P58876;P57053;P33778;P23527;P06899;O60814;Q96A08	Histone H2B;Histone H2B type 1-L;Histone H2B type 1-M;Histone H2B type 1-N;Histone H2B type 1-H;Histone H2B type 3-B;Histone H2B type 2-F;Histone H2B type 2-E;Histone H2B type 1-C/E/F/G/I;Histone H2B type 1-D;Histone H2B type F-S;Histone H2B type 1-B;Histone H2B type 1-O;Histone H2B type 1-J;Histone H2B type 1-K;Histone H2B type 1-A	HIST1H2BC;HIST1H2BI;HIST1H2BK;HIST1H2BN;HIST1H2BJ;HIST1H2BD;HIST1H2BM;HIST1H2BL;HIST1H2BH;HIST3H2BB;HIST2H2BF;HIST2H2BE;H2BFS;HIST1H2BB;HIST1H2BO;HIST1H2BA	78	Color2 [A=255, R=169, G=169, B=169]	1	4		anatomical structure development;antibacterial humoral response;antimicrobial humoral response;ATP-dependent chromatin remodeling;biological regulation;cell migration;cell motility;cellular component assembly;cellular component assembly at cellular level;cellular component disassembly;cellular component disassembly at cellular level;cellular component movement;cellular component organization;cell…	binding;DNA binding;nucleic acid binding	cell part;chromosomal part;extracellular membrane-bounded organelle;extracellular organelle;extracellular region part;extracellular space;extracellular vesicular exosome;extrinsic to membrane;extrinsic to plasma membrane;intracellular membrane-bounded organelle;intracellular organelle;intracellular organelle part;intracellular part;macromolecular complex;membrane part;membrane-bounded organelle;m…	Systemic lupus erythematosus	3	3	27.8	27.8	13.834	0	140.58	3559500000	346	27.3035	27.5897	27.4342	27.7278	27.6422	27.571	27.4792	27.5138	25.9543	26.9996	26.8546	26.5786	28.1842	28.3494	28.7681	28.7385	28.4374	28.4564
+	1.31489	0.658209	X5D767;A0A0S2Z381;P00813;F5GXW0;F5GWI4;A0A0S2Z3T6;A0A0S2Z3B9	X5D767;A0A0S2Z381;P00813;F5GXW0;F5GWI4	Adenosine deaminase	ADA	1140	Color2 [A=255, R=169, G=169, B=169]	1	4		2'-deoxyribonucleotide metabolic process;adenosine catabolic process;adenosine metabolic process;aging;amine transport;anatomical structure development;B cell activation;B cell activation involved in immune response;B cell differentiation;behavior;biological regulation;biosynthetic process;catabolic process;cell activation;cell activation involved in immune response;cell differentiation;cellular …	adenosine deaminase activity;binding;catalytic activity;cation binding;deaminase activity;hydrolase activity;hydrolase activity, acting on carbon-nitrogen (but not peptide) bonds;hydrolase activity, acting on carbon-nitrogen (but not peptide) bonds, in cyclic amidines;ion binding;metal ion binding;nucleoside binding;purine nucleoside binding;transition metal ion binding;zinc ion binding	cell body;cell junction;cell part;cell projection cytoplasm;cell projection part;cell surface;cytoplasm;cytoplasmic membrane-bounded vesicle lumen;cytoplasmic part;cytoplasmic vesicle part;cytosol;dendrite cytoplasm;external side of plasma membrane;extracellular region part;extracellular space;intracellular membrane-bounded organelle;intracellular organelle;intracellular organelle part;intracellu…	Primary immunodeficiency;Purine metabolism	3	3	9.4	9.4	40.763	0.0013456	2.7019	190290000	15	23.0398	23.0881	22.8144	22.5608	22.66	22.5744	22.2793	22.669	21.6641	21.4569	23.14	21.579	22.9973	23.8575	21.9215	22.4418	23.1348	23.1694
+	1.61772	0.741879	A8K651;Q07021;I3L3Q7;I3L3B0	A8K651;Q07021;I3L3Q7;I3L3B0	Complement component 1 Q subcomponent-binding protein, mitochondrial	C1QBP	1588	Color2 [A=255, R=169, G=169, B=169]	1	4		activation of immune response;apoptosis;biological regulation;biosynthetic process;blood coagulation;blood coagulation, intrinsic pathway;cell death;cellular biosynthetic process;cellular component assembly;cellular component assembly at cellular level;cellular component organization;cellular component organization at cellular level;cellular component organization or biogenesis;cellular component…	adrenergic receptor binding;binding;carbohydrate binding;complement binding;complement component C1q binding;glycosaminoglycan binding;G-protein-coupled receptor binding;hyaluronic acid binding;kininogen binding;mRNA binding;nucleic acid binding;opsonin binding;pattern binding;polysaccharide binding;protein binding;protein binding transcription factor activity;receptor binding;RNA binding;transcr…	cell part;cell surface;cytoplasm;cytoplasmic part;cytosol;extracellular region part;extracellular space;intracellular membrane-bounded organelle;intracellular non-membrane-bounded organelle;intracellular organelle;intracellular organelle lumen;intracellular organelle part;intracellular part;membrane;membrane-bounded organelle;membrane-enclosed lumen;mitochondrial matrix;mitochondrial part;mitocho…		6	6	31.6	31.6	31.38	0	114.91	4839400000	605	26.3715	26.5635	26.4734	26.581	26.8115	26.7733	25.0101	25.0003	26.2949	26.1521	26.4212	26.2444	26.9671	26.8856	26.7574	26.4951	27.7333	27.5868
+	2.81546	3.07363	B3KP31;A0A0B4J2A0;Q9UHJ6;B4DPJ0	B3KP31;A0A0B4J2A0;Q9UHJ6	Sedoheptulokinase	TRPV1;SHPK	1045	Color2 [A=255, R=169, G=169, B=169]	1	4		alcohol metabolic process;biological regulation;carbohydrate metabolic process;carbohydrate phosphorylation;cellular carbohydrate metabolic process;cellular metabolic process;cellular process;cellular response to biotic stimulus;cellular response to chemical stimulus;cellular response to cytokine stimulus;cellular response to interleukin-13;cellular response to interleukin-4;cellular response to …	adenyl nucleotide binding;adenyl ribonucleotide binding;ATP binding;binding;catalytic activity;kinase activity;nucleotide binding;phosphotransferase activity, alcohol group as acceptor;purine nucleotide binding;purine ribonucleoside triphosphate binding;purine ribonucleotide binding;ribonucleotide binding;sedoheptulokinase activity;transferase activity;transferase activity, transferring phosphoru…	cell part;cytoplasm;intracellular part	Carbon fixation in photosynthetic organisms	9	9	33.1	33.1	51.488	0	24.358	884300000	24	26.605	27.0744	26.1294	26.2927	26.6029	26.9737	22.1155	26.2495	22.6811	24.8657	23.4197	21.9046	25.3054	26.448	20.778	26.3013	26.3723	25.7191
	0.772253	-1.34037	P01584;O43645;B5BUQ8;C9JWV2;C9JVK0;C9JSC2	P01584;O43645;B5BUQ8	Interleukin-1 beta	IL1B;IL1b	3169	Color2 [A=255, R=169, G=169, B=169]	1	4		activation of immune response;activation of innate immune response;activation of MAPK activity;acute inflammatory response;acute-phase response;amine metabolic process;aminoglycan biosynthetic process;aminoglycan metabolic process;apoptosis;biological adhesion;biological regulation;biosynthetic process;carbohydrate biosynthetic process;carbohydrate metabolic process;cell adhesion;cell chemotaxis;…	binding;cytokine activity;cytokine receptor binding;growth factor receptor binding;interleukin-1 receptor binding;protein binding;protein domain specific binding;receptor binding	cell part;cytoplasmic membrane-bounded vesicle;cytoplasmic part;cytoplasmic vesicle;cytosol;extracellular region;extracellular region part;extracellular space;intracellular membrane-bounded organelle;intracellular organelle;intracellular part;membrane-bounded organelle;membrane-bounded vesicle;organelle;stored secretory granule;vesicle	African trypanosomiasis;Alzheimer's disease;Amoebiasis;Apoptosis;Chagas disease (American trypanosomiasis);Cytokine-cytokine receptor interaction;Cytosolic DNA-sensing pathway;Graft-versus-host disease;Hematopoietic cell lineage;ko05152;Leishmaniasis;Malaria;MAPK signaling pathway;Measles;NOD-like receptor signaling pathway;Osteoclast differentiation;Prion diseases;Rheumatoid arthritis;Toll-like …	12	12	66.2	66.2	30.748	0	323.31	14303000000	528	22.4034	22.9661	22.7896	21.4844	22.8478	22.616	26.8667	25.7992	22.6674	22.5817	21.1866	24.0481	30.012	29.5985	30.2754	30.1995	30.403	30.3998
	0.979558	-1.2077	B7Z1C2;F5H8H2;A0A1B0GWC2;B2RDU6;Q59ET9;Q03426;A0A1B0GWF3;B7Z301	B7Z1C2;F5H8H2;A0A1B0GWC2;B2RDU6;Q59ET9;Q03426;A0A1B0GWF3;B7Z301	Mevalonate kinase	MVK	1355	Color2 [A=255, R=169, G=169, B=169]	1	4		acetyl-CoA metabolic process;alcohol metabolic process;biological regulation;biosynthetic process;cellular biosynthetic process;cellular lipid metabolic process;cellular metabolic process;cellular process;cholesterol biosynthetic process;cholesterol metabolic process;coenzyme metabolic process;cofactor metabolic process;isopentenyl diphosphate biosynthetic process;isopentenyl diphosphate biosynth…	adenyl nucleotide binding;adenyl ribonucleotide binding;ATP binding;binding;catalytic activity;identical protein binding;kinase activity;mevalonate kinase activity;nucleotide binding;phosphotransferase activity, alcohol group as acceptor;protein binding;purine nucleotide binding;purine ribonucleoside triphosphate binding;purine ribonucleotide binding;ribonucleotide binding;transferase activity;tr…	cell part;cytoplasm;cytoplasmic part;cytosol;extracellular membrane-bounded organelle;extracellular organelle;extracellular region part;extracellular vesicular exosome;intracellular part;membrane-bounded organelle;membrane-bounded vesicle;organelle;vesicle	Peroxisome;Terpenoid backbone biosynthesis	2	2	16.3	16.3	21.315	0.00033818	13.4	183430000	14	23.009	22.7597	22.2204	22.3788	24.7197	24.4127	22.3957	24.799	25.3471	25.6051	25.1943	23.4054	24.2991	24.2921	24.15	24.1271	24.3622	24.2159
	0.925015	-1.11809	U3PQT4;Q3LAB1;A0A068Q8E6;Q95379;O19678;F1CT76;E0Z0A8;G9HTG4;O19763;O19762;M1VK08;M1UZ77;M1VED6;M1V8P6;A0A024F8S3;U3PXU4;U3PXU1;U3PUP7;U3PSS5;U3PSS2;U3PRP5;U3PRN8;U3PQT7;G9FJH9;G9FJH8;A0A0A0WGJ3;A0A0A0WGI7;A0A0A0WDZ3;A0A0A0WDY8;A0A0A0WC94;A0A0A0WC87;A0A0A0WB92;Q9TQD9;Q30162;Q860Y4;A9JJF6;S6BVM7;S6B6T3;S6AU78;S6AP21;X5DNQ0;S6B225;Q9TQE1;Q9TQD6;Q95IT4;Q8NEI3;Q5Y7G6;Q5Y7D7;Q5Y7D1;Q5Y7B6;Q5K3W3;Q56FP7…	U3PQT4;Q3LAB1;A0A068Q8E6;Q95379;O19678;F1CT76;E0Z0A8;G9HTG4;O19763;O19762;M1VK08;M1UZ77;M1VED6;M1V8P6;A0A024F8S3;U3PXU4;U3PXU1;U3PUP7;U3PSS5;U3PSS2;U3PRP5;U3PRN8;U3PQT7;G9FJH9;G9FJH8;A0A0A0WGJ3;A0A0A0WGI7;A0A0A0WDZ3;A0A0A0WDY8;A0A0A0WC94;A0A0A0WC87;A0A0A0WB92;Q9TQD9;Q30162;Q860Y4;A9JJF6;S6BVM7;S6B6T3;S6AU78;S6AP21;X5DNQ0;S6B225;Q9TQE1;Q9TQD6;Q95IT4;Q8NEI3;Q5Y7G6;Q5Y7D7;Q5Y7D1;Q5Y7B6;Q5K3W3;Q56FP7…	HLA class II histocompatibility antigen, DRB1-12 beta chain;HLA class II histocompatibility antigen, DRB1-13 beta chain;HLA class II histocompatibility antigen, DRB1-16 beta chain;HLA class II histocompatibility antigen, DRB1-11 beta chain;HLA class II histocompatibility antigen, DRB1-1 beta chain;HLA class II histocompatibility antigen, DRB1-3 chain;HLA class II histocompatibility antigen, DRB1-…	HLA-DRB1;HLA-DRB4;HLA-DR;HLA-DRB3;HLA-DR-beta1;HLA-D;HLA-DRw12;DRB1;HLA-DQB1/DRB1	4998	Color2 [A=255, R=169, G=169, B=169]	1	4		activation of immune response;adaptive immune response;adaptive immune response based on somatic recombination of immune receptors built from immunoglobulin superfamily domains;antigen processing and presentation;antigen processing and presentation of exogenous antigen;antigen processing and presentation of exogenous peptide antigen;antigen processing and presentation of exogenous peptide antigen…	antigen binding;binding;MHC class II protein complex binding;MHC class II receptor activity;MHC protein complex binding;molecular transducer activity;peptide antigen binding;peptide binding;receptor activity;signal transducer activity;signaling receptor activity;transmembrane signaling receptor activity	cell part;cell surface;clathrin coated vesicle membrane;clathrin-coated endocytic vesicle membrane;coated vesicle membrane;cytoplasmic part;cytoplasmic vesicle membrane;cytoplasmic vesicle part;endocytic vesicle membrane;endoplasmic reticulum part;endosomal part;endosome membrane;ER to Golgi transport vesicle membrane;external side of plasma membrane;extracellular membrane-bounded organelle;extra…	Allograft rejection;Antigen processing and presentation;Asthma;Autoimmune thyroid disease;Cell adhesion molecules (CAMs);Graft-versus-host disease;Intestinal immune network for IgA production;ko05152;Leishmaniasis;Phagosome;Rheumatoid arthritis;Staphylococcus aureus infection;Systemic lupus erythematosus;Toxoplasmosis;Type I diabetes mellitus;Viral myocarditis	3	3	28.4	28.4	26.429	0	21.261	496560000	11	21.2536	22.5902	23.1824	22.4287	21.2171	22.1878	22.8322	22.0423	22.6746	21.978	24.9094	25.1318	24.9687	25.1632	25.0924	25.2	25.6286	25.2672
	0.731034	-1.09913	B2R888;P08571;D6RFL4;F1C4A7	B2R888;P08571;D6RFL4;F1C4A7	Monocyte differentiation antigen CD14;Monocyte differentiation antigen CD14;Monocyte differentiation antigen CD14, urinary form;Monocyte differentiation antigen CD14, membrane-bound form	CD14	1783	Color2 [A=255, R=169, G=169, B=169]	1	4		activation of immune response;activation of innate immune response;apoptosis;biological regulation;cell death;cell surface receptor linked signaling pathway;cellular component organization;cellular component organization or biogenesis;cellular membrane organization;cellular process;cellular response to biotic stimulus;cellular response to lipopolysaccharide;cellular response to lipoteichoic acid;…	binding;carbohydrate binding;glycosaminoglycan binding;lipopolysaccharide binding;lipoteichoic acid binding;molecular transducer activity;opsonin binding;opsonin receptor activity;pattern binding;pattern recognition receptor activity;peptidoglycan binding;peptidoglycan receptor activity;polysaccharide binding;protein binding;receptor activity;signal transducer activity;signaling receptor activity…	anchored to membrane;cell part;cell surface;cytoplasmic part;endosomal part;endosome membrane;extracellular membrane-bounded organelle;extracellular organelle;extracellular region;extracellular region part;extracellular space;extracellular vesicular exosome;intracellular organelle part;intracellular part;intrinsic to membrane;membrane;membrane part;membrane raft;membrane-bounded organelle;membran…	Amoebiasis;Hematopoietic cell lineage;ko05152;MAPK signaling pathway;Pathogenic Escherichia coli infection;Phagosome;Regulation of actin cytoskeleton;Toll-like receptor signaling pathway	4	4	23.2	23.2	40.048	0	36.049	372700000	24	22.5935	22.234	22.0327	22.4341	22.6296	22.9655	23.5474	22.6147	25.3101	21.9412	21.7561	26.3147	25.4654	25.7261	25.4527	25.278	25.1126	24.6258
	1.02978	-0.61832	P78556	P78556	C-C motif chemokine 20;CCL20(1-67);CCL20(1-64);CCL20(2-70)	CCL20	3695	Color2 [A=255, R=169, G=169, B=169]	1	4		biological regulation;cell chemotaxis;cell communication;cell migration;cell motility;cell-cell signaling;cellular component movement;cellular process;cellular response to biotic stimulus;cellular response to chemical stimulus;cellular response to lipopolysaccharide;cellular response to lipoteichoic acid;cellular response to molecule of bacterial origin;cellular response to stimulus;chemotaxis;de…	binding;chemokine activity;chemokine receptor binding;cytokine activity;cytokine receptor binding;G-protein-coupled receptor binding;protein binding;receptor binding	extracellular region;extracellular region part;extracellular space	Chemokine signaling pathway;Cytokine-cytokine receptor interaction;Rheumatoid arthritis	2	2	25	25	10.762	0.00026062	5.2443	159230000	7	22.8471	23.0264	22.0695	22.4008	21.7361	22.5818	23.2986	23.0037	23.4086	23.4394	21.7615	23.4598	24.7222	22.1462	24.694	24.7898	24.7254	24.9121
	0.545273	-0.59887	A0A087WY82;D3DVF0;Q6FIB4;B7Z5W1;Q9Y624;Q9Y5B2	A0A087WY82;D3DVF0;Q6FIB4;B7Z5W1;Q9Y624;Q9Y5B2	Junctional adhesion molecule A	F11R	918	Color2 [A=255, R=169, G=169, B=169]	1	4		actin cytoskeleton organization;actin filament-based process;actomyosin structure organization;biological adhesion;biological regulation;blood coagulation;cell adhesion;cell differentiation;cell junction assembly;cell junction organization;cell migration;cell motility;cell surface receptor linked signaling pathway;cell-cell junction assembly;cell-cell junction organization;cellular component asse…	binding;PDZ domain binding;protein binding;protein domain specific binding	cell junction;cell part;cell-cell junction;cytoplasmic part;cytoplasmic vesicle;cytoskeleton;extracellular membrane-bounded organelle;extracellular organelle;extracellular region part;extracellular vesicular exosome;integral to membrane;intracellular non-membrane-bounded organelle;intracellular organelle;intracellular part;intrinsic to membrane;membrane;membrane part;membrane-bounded organelle;me…	Cell adhesion molecules (CAMs);Epithelial cell signaling in Helicobacter pylori infection;Leukocyte transendothelial migration;Tight junction	3	3	19	19	30.197	0	67.734	547240000	47	21.8329	23.7308	23.4937	23.7756	23.9052	24.0868	22.8325	22.7536	24.4152	24.8233	24.865	24.7286	25.3861	25.3871	25.4751	25.426	25.4615	25.7688
	0.453919	-0.58894	P01583	P01583	Interleukin-1 alpha	IL1A	3168	Color2 [A=255, R=169, G=169, B=169]	1	4		acute inflammatory response;acute-phase response;apoptosis;biological regulation;cell death;cell proliferation;cell surface receptor linked signaling pathway;cellular developmental process;cellular process;cellular process involved in reproduction;cellular response to chemical stimulus;cellular response to cytokine stimulus;cellular response to heat;cellular response to organic substance;cellular…	binding;cation binding;copper ion binding;cytokine activity;ion binding;metal ion binding;protein binding;receptor binding;transition metal ion binding	cell part;cytoplasmic part;cytosol;extracellular region;extracellular region part;extracellular space;intracellular part	Apoptosis;Cytokine-cytokine receptor interaction;Graft-versus-host disease;Hematopoietic cell lineage;ko05152;Leishmaniasis;MAPK signaling pathway;Measles;Osteoclast differentiation;Prion diseases;Rheumatoid arthritis;Type I diabetes mellitus	8	8	51.7	51.7	30.606	0	205.22	4597200000	225	21.5841	22.4478	21.8769	22.5167	22.7467	22.2582	22.9406	23.2001	21.7704	23.4289	24.8531	20.771	28.4661	28.5664	28.8277	28.8386	29.0034	29.5957
	0.767497	-0.532781	P11274;A9UF08;A9UEZ4;A9UEZ9;A9UF04;A9UF03;A9UF01;A9UF05;A9UF06;A9UEZ8;A9UF00;A9UEZ7;A9UEZ5;A9UEZ6;A9UF02;A9UF07;Q13746	P11274;A9UF08;A9UEZ4;A9UEZ9;A9UF04;A9UF03;A9UF01;A9UF05;A9UF06;A9UEZ8;A9UF00;A9UEZ7;A9UEZ5;A9UEZ6;A9UF02;A9UF07	Breakpoint cluster region protein;Non-specific protein-tyrosine kinase	BCR;BCR/ABL fusion	3253	Color2 [A=255, R=169, G=169, B=169]	1	4		actin cytoskeleton organization;actin filament-based process;anatomical structure development;anatomical structure morphogenesis;biological regulation;brain development;cell surface receptor linked signaling pathway;cellular component organization;cellular component organization at cellular level;cellular component organization or biogenesis;cellular component organization or biogenesis at cellul…	adenyl nucleotide binding;adenyl ribonucleotide binding;ATP binding;binding;catalytic activity;enzyme activator activity;enzyme regulator activity;GTPase activator activity;GTPase regulator activity;guanyl-nucleotide exchange factor activity;kinase activity;non-membrane spanning protein tyrosine kinase activity;nucleoside-triphosphatase regulator activity;nucleotide binding;phosphotransferase act…	cell junction;cell part;cytoplasmic part;cytoskeletal part;cytosol;extracellular membrane-bounded organelle;extracellular organelle;extracellular region part;extracellular vesicular exosome;intracellular organelle part;intracellular part;macromolecular complex;membrane;membrane-bounded organelle;membrane-bounded vesicle;organelle;organelle part;postsynaptic density;postsynaptic membrane;protein c…	Chronic myeloid leukemia;Pathways in cancer	5	3	6	3.9	142.82	0	17.43	122280000	13	22.2993	22.1803	20.6434	22.2818	22.6252	21.2949	22.5428	22.8105	22.9399	22.0398	21.7325	22.4559	21.6033	21.4693	22.6026	22.1666	22.0567	21.6821
	0.954299	-0.490584	P13726;Q86SE7;B2R6M5;Q8NCW7;Q86WH3	P13726;Q86SE7;B2R6M5	Tissue factor	F3	3270	Color2 [A=255, R=169, G=169, B=169]	1	4		activation of blood coagulation via clotting cascade;activation of caspase activity;activation of plasma proteins involved in acute inflammatory response;biological regulation;blood coagulation;blood coagulation, extrinsic pathway;cell surface receptor linked signaling pathway;cellular process;cellular response to chemical stimulus;cellular response to cytokine stimulus;cellular response to organ…	binding;cytokine binding;cytokine receptor activity;enzyme binding;lipid binding;molecular transducer activity;phospholipid binding;protease binding;protein binding;receptor activity;signal transducer activity;signaling receptor activity;transmembrane signaling receptor activity	cell part;cell surface;extracellular matrix;extracellular membrane-bounded organelle;extracellular organelle;extracellular region part;extracellular space;extracellular vesicular exosome;integral to membrane;intrinsic to external side of plasma membrane;intrinsic to membrane;intrinsic to plasma membrane;membrane;membrane part;membrane-bounded organelle;membrane-bounded vesicle;organelle;plasma me…	Complement and coagulation cascades	4	4	20.7	20.7	33.067	0.00028777	7.5916	128810000	15	22.5492	22.4897	22.3654	23.3231	22.9763	22.6114	22.7108	22.3843	23.4863	23.0819	23.7894	23.806	23.3716	23.4422	23.0471	23.046	22.8394	23.0704
	0.698644	-0.484472	P17676;Q9BSC0	P17676	CCAAT/enhancer-binding protein beta	CEBPB	3298	Color2 [A=255, R=169, G=169, B=169]	1	4		acute inflammatory response;acute-phase response;alpha-beta T cell activation;anatomical structure development;biological regulation;biosynthetic process;brown fat cell differentiation;CD4-positive, alpha-beta T cell activation;cell activation;cell differentiation;cell proliferation;cellular biosynthetic process;cellular developmental process;cellular macromolecule biosynthetic process;cellular m…	binding;chromatin binding;core promoter proximal region DNA binding;core promoter proximal region sequence-specific DNA binding;DNA binding;identical protein binding;nucleic acid binding;nucleic acid binding transcription factor activity;protein binding;protein dimerization activity;protein heterodimerization activity;protein homodimerization activity;regulatory region DNA binding;regulatory regi…	cell part;chromatin;chromosomal part;chromosome, centromeric region;condensed chromosome, centromeric region;cytoplasm;intracellular membrane-bounded organelle;intracellular organelle;intracellular organelle part;intracellular part;membrane-bounded organelle;nuclear chromatin;nuclear chromosome part;nuclear matrix;nuclear part;nucleoplasm;nucleus;organelle;organelle part	ko05152	4	4	20.9	20.9	36.105	0.00035855	16.061	692720000	29	22.5617	22.9265	22.1823	22.3923	22.1389	22.3616	23.1169	22.7265	21.9284	22.1823	24.1572	23.3588	26.6406	26.4666	26.1361	26.4402	26.0904	26.2071
	0.356222	-0.461537	K7ERP4;A0A087X2I2;A0A087WT12;P36969;K7EKX7;R4GNE4;K7ENB4;Q6PI42;K7EJ20;Q6PJX4;A0A087X247;A0A0A0MTT1	K7ERP4;A0A087X2I2;A0A087WT12;P36969;K7EKX7;R4GNE4;K7ENB4;Q6PI42;K7EJ20	Glutathione peroxidase;Phospholipid hydroperoxide glutathione peroxidase, mitochondrial	GPX4	863	Color2 [A=255, R=169, G=169, B=169]	1	4		aging;amine metabolic process;arachidonic acid metabolic process;biological regulation;carboxylic acid metabolic process;catabolic process;cellular amine metabolic process;cellular amino acid metabolic process;cellular catabolic process;cellular ketone metabolic process;cellular lipid metabolic process;cellular metabolic process;cellular modified amino acid metabolic process;cellular nitrogen com…	amine binding;amino acid binding;antioxidant activity;binding;carboxylic acid binding;catalytic activity;glutathione binding;glutathione peroxidase activity;modified amino acid binding;oxidoreductase activity;oxidoreductase activity, acting on paired donors, with incorporation or reduction of molecular oxygen;oxidoreductase activity, acting on peroxide as acceptor;peptide binding;peroxidase activ…	cell part;cytoplasmic part;cytosol;extracellular membrane-bounded organelle;extracellular organelle;extracellular region part;extracellular vesicular exosome;intracellular membrane-bounded organelle;intracellular organelle;intracellular part;membrane-bounded organelle;membrane-bounded vesicle;mitochondrion;nucleus;organelle;vesicle	Glutathione metabolism	3	3	23.9	23.9	17.629	0.00026281	5.3753	347640000	13	22.7986	21.3561	21.9007	22.6823	23.8932	22.9329	23.0668	23.5994	22.0712	21.4286	24.028	24.139	25.1892	24.771	25.3072	24.7127	20.4476	24.8788
	0.85949	-0.461459	B4DQ79;A8K379;Q6NUK7;P07948;E5RJ37	B4DQ79;A8K379;Q6NUK7;P07948	Non-specific protein-tyrosine kinase;Tyrosine-protein kinase Lyn	LYN	1530	Color2 [A=255, R=169, G=169, B=169]	1	4		activation of immune response;activation of innate immune response;amine transport;anatomical structure development;antigen receptor-mediated signaling pathway;axon guidance;B cell homeostasis;B cell receptor signaling pathway;biological regulation;blood coagulation;cell activation;cell communication;cell development;cell differentiation;cell migration;cell motility;cell surface receptor linked s…	adenyl nucleotide binding;adenyl ribonucleotide binding;ATP binding;binding;catalytic activity;enzyme binding;glycolipid binding;glycosphingolipid binding;ion channel binding;kinase activity;lipid binding;molecular transducer activity;non-membrane spanning protein tyrosine kinase activity;nucleotide binding;phosphotransferase activity, alcohol group as acceptor;protein binding;protein kinase acti…	alpha2-beta1 integrin complex;cell part;cytoplasm;cytoplasmic part;cytoskeletal part;cytosol;extracellular membrane-bounded organelle;extracellular organelle;extracellular region part;extracellular vesicular exosome;extrinsic to internal side of plasma membrane;extrinsic to membrane;extrinsic to plasma membrane;Golgi apparatus;integrin complex;intracellular membrane-bounded organelle;intracellula…	B cell receptor signaling pathway;Chemokine signaling pathway;Epithelial cell signaling in Helicobacter pylori infection;Fc epsilon RI signaling pathway;Fc gamma R-mediated phagocytosis;Long-term depression	5	4	13.7	11.8	48.56	0.00071908	3.5863	155480000	14	21.7099	21.6843	22.6271	23.2258	22.0016	22.9901	22.8104	23.0103	22.4906	22.7213	23.103	22.8721	22.3327	22.5314	22.348	22.2219	22.4715	22.1971
	1.42368	-0.434021	I4AY87;P14174	I4AY87;P14174	Macrophage migration inhibitory factor	MIF	2843	Color2 [A=255, R=169, G=169, B=169]	1	4		aging;biological regulation;biosynthetic process;carboxylic acid biosynthetic process;carboxylic acid metabolic process;cell aging;cell proliferation;cell surface receptor linked signaling pathway;cellular biosynthetic process;cellular component assembly;cellular component organization;cellular component organization or biogenesis;cellular ketone metabolic process;cellular lipid metabolic process…	binding;catalytic activity;chemoattractant activity;cytokine activity;cytokine receptor binding;dopachrome isomerase activity;intramolecular oxidoreductase activity;intramolecular oxidoreductase activity, interconverting keto- and enol-groups;intramolecular oxidoreductase activity, transposing C=C bonds;isomerase activity;phenylpyruvate tautomerase activity;protein binding;receptor binding	cell part;cell surface;cytoplasm;extracellular membrane-bounded organelle;extracellular organelle;extracellular region;extracellular region part;extracellular space;extracellular vesicular exosome;intracellular organelle part;intracellular part;membrane-bounded organelle;membrane-bounded vesicle;nuclear part;nucleoplasm;organelle;organelle part;vesicle	Phenylalanine metabolism;Tyrosine metabolism	5	5	40.9	40.9	12.476	0	145.79	18067000000	1169	30.3751	30.4198	30.8599	30.8658	30.8362	30.8182	31.4321	31.4966	31.1159	31.3595	30.535	30.8402	30.5123	30.2835	30.1121	30.132	30.3166	30.1621
	0.396047	-0.407877	P09341;A0A024RDD9;P19876;P19875	P09341;A0A024RDD9;P19876;P19875	Growth-regulated alpha protein;GRO-alpha(4-73);GRO-alpha(5-73);GRO-alpha(6-73);C-X-C motif chemokine;C-X-C motif chemokine 3;GRO-gamma(5-73);C-X-C motif chemokine 2;GRO-beta(5-73)	CXCL1;CXCL2;CXCL3	3232	Color2 [A=255, R=169, G=169, B=169]	1	4		actin cytoskeleton organization;actin filament-based process;anatomical structure development;biological regulation;cell chemotaxis;cell migration;cell motility;cell proliferation;cell surface receptor linked signaling pathway;cellular component movement;cellular component organization;cellular component organization at cellular level;cellular component organization or biogenesis;cellular compone…	binding;chemokine activity;chemokine receptor binding;CXCR chemokine receptor binding;cytokine activity;cytokine receptor binding;enzyme activator activity;enzyme regulator activity;G-protein-coupled receptor binding;protein binding;receptor binding	extracellular region;extracellular region part;extracellular space	Chemokine signaling pathway;Cytokine-cytokine receptor interaction	2	2	27.1	27.1	11.301	0.00026267	5.3666	425780000	15	21.1483	22.6901	22.1646	22.4723	22.4598	22.0478	23.4537	23.1341	21.5704	21.2949	22.3069	23.6703	25.5091	25.3688	25.3347	25.2779	25.0198	23.8993
	0.539746	-0.376807	P35354;Q8IZA9;Q6ZYK7	P35354	Prostaglandin G/H synthase 2	PTGS2	3436	Color2 [A=255, R=169, G=169, B=169]	1	4		alkaloid metabolic process;anatomical structure development;anatomical structure formation involved in morphogenesis;angiogenesis;arachidonic acid metabolic process;behavior;biological regulation;biomineral tissue development;biosynthetic process;bone mineralization;brown fat cell differentiation;carboxylic acid biosynthetic process;carboxylic acid metabolic process;cell differentiation;cellular …	antioxidant activity;arachidonate 15-lipoxygenase activity;binding;catalytic activity;cation binding;dioxygenase activity;enzyme binding;heme binding;ion binding;iron ion binding;lipid binding;metal ion binding;oxidoreductase activity;oxidoreductase activity, acting on paired donors, with incorporation or reduction of molecular oxygen;oxidoreductase activity, acting on peroxide as acceptor;oxidor…	caveola;cell part;cell projection;cytoplasm;cytoplasmic part;endoplasmic reticulum membrane;endoplasmic reticulum part;intracellular membrane-bounded organelle;intracellular organelle;intracellular organelle part;intracellular part;macromolecular complex;membrane;membrane part;membrane raft;membrane-bounded organelle;neuron projection;nucleus;organelle;organelle membrane;organelle part;plasma mem…	Arachidonic acid metabolism;Leishmaniasis;Pathways in cancer;Small cell lung cancer;VEGF signaling pathway	9	8	20.4	18.9	68.995	0	20.043	759940000	62	22.5372	22.9403	22.7774	21.6262	22.3746	22.254	23.8893	22.019	23.2394	22.7959	22.537	22.2899	26.1346	26.3482	26.8421	26.7554	26.629	26.7393
	0.689348	-0.353891	C9J4T6;A0A024RDA5;P10145	C9J4T6;A0A024RDA5;P10145	C-X-C motif chemokine;Interleukin-8;MDNCF-a;Interleukin-8;IL-8(5-77);IL-8(6-77);IL-8(7-77);IL-8(8-77);IL-8(9-77)	CXCL8;IL8	802	Color2 [A=255, R=169, G=169, B=169]	1	4		anatomical structure development;anatomical structure formation involved in morphogenesis;angiogenesis;biological regulation;calcium-mediated signaling;cell activation;cell chemotaxis;cell cycle arrest;cell cycle process;cell migration;cell motility;cell surface receptor linked signaling pathway;cellular component movement;cellular component organization;cellular component organization or biogene…	binding;chemokine activity;chemokine receptor binding;CXCR chemokine receptor binding;cytokine activity;cytokine receptor binding;G-protein-coupled receptor binding;interleukin-8 receptor binding;protein binding;receptor binding	extracellular region;extracellular region part;extracellular space	Amoebiasis;Bladder cancer;Chagas disease (American trypanosomiasis);Chemokine signaling pathway;Cytokine-cytokine receptor interaction;Epithelial cell signaling in Helicobacter pylori infection;Hepatitis C;Malaria;NOD-like receptor signaling pathway;Pathways in cancer;Rheumatoid arthritis;RIG-I-like receptor signaling pathway;Shigellosis;Toll-like receptor signaling pathway	1	1	16.8	16.8	10.697	0.00025342	4.5592	403680000	12	22.1007	22.5358	23.138	21.6712	22.7916	22.28	22.1391	22.7213	23.2367	22.6701	22.9916	22.8818	25.8493	25.7608	24.9646	23.7161	24.6798	24.8646
	1.84545	-0.33309	V9HWA9;P01024;B4E216;M0QYC8;B4DR57;M0QXZ3;M0R0Q9	V9HWA9;P01024;B4E216	Complement C3;Complement C3 beta chain;C3-beta-c;Complement C3 alpha chain;C3a anaphylatoxin;Acylation stimulating protein;Complement C3b alpha chain;Complement C3c alpha chain fragment 1;Complement C3dg fragment;Complement C3g fragment;Complement C3d fragment;Complement C3f fragment;Complement C3c alpha chain fragment 2	HEL-S-62p;C3	3166	Color2 [A=255, R=169, G=169, B=169]	1	4		activation of immune response;biological regulation;carboxylic acid metabolic process;cell surface receptor linked signaling pathway;cellular ketone metabolic process;cellular lipid metabolic process;cellular metabolic process;cellular process;cellular response to stimulus;complement activation;complement activation, alternative pathway;complement activation, classical pathway;defense response;fa…	binding;C5a anaphylatoxin chemotactic receptor binding;C5L2 anaphylatoxin chemotactic receptor binding;endopeptidase inhibitor activity;endopeptidase regulator activity;enzyme inhibitor activity;enzyme regulator activity;G-protein-coupled receptor binding;peptidase inhibitor activity;peptidase regulator activity;protein binding;receptor binding	blood microparticle;cell part;extracellular membrane-bounded organelle;extracellular organelle;extracellular region;extracellular region part;extracellular space;extracellular vesicular exosome;membrane;membrane-bounded organelle;membrane-bounded vesicle;organelle;plasma membrane;vesicle	Chagas disease (American trypanosomiasis);Complement and coagulation cascades;ko05152;Leishmaniasis;Phagosome;Staphylococcus aureus infection;Systemic lupus erythematosus	39	35	36	33.5	187.15	0	244.88	7514400000	599	28.2096	28.1421	28.0076	28.4137	28.3399	28.3267	28.2879	28.2806	28.7546	28.7813	28.6086	28.7253	28.6294	28.7812	28.7223	28.6673	28.8225	28.9056
	1.67266	-0.333062	Q8N8J5;F2Z2Y8;Q6FIE9;Q9H0E2;B3KR28;E7EN89;Q59FB9;E9PNS3;E9PP67;E9PQ25	Q8N8J5;F2Z2Y8;Q6FIE9;Q9H0E2;B3KR28;E7EN89;Q59FB9	Toll-interacting protein	TOLLIP	2666	Color2 [A=255, R=169, G=169, B=169]	1	4		autophagy;biological regulation;catabolic process;cell activation;cell communication;cell differentiation;cell-cell signaling;cellular catabolic process;cellular developmental process;cellular metabolic process;cellular process;cellular response to stimulus;defense response;developmental process;epithelial cell differentiation;immune response;immune system process;inflammatory response;innate imm…	binding;enzyme binding;kinase binding;molecular transducer activity;protein binding;receptor binding;signal transducer activity;Toll-like receptor binding	cell part;cytoplasm;cytoplasmic part;cytosol;extracellular membrane-bounded organelle;extracellular organelle;extracellular region part;extracellular vesicular exosome;interleukin-1 receptor complex;interleukin-18 receptor complex;intracellular organelle part;intracellular part;macromolecular complex;membrane part;membrane-bounded organelle;membrane-bounded vesicle;nuclear body;nuclear part;nucle…	Toll-like receptor signaling pathway	4	4	26.3	26.3	23.222	0.00034843	14.707	585390000	107	24.744	25.2842	25.0081	25.052	24.8362	24.6246	25.2941	25.1153	25.1395	25.0609	25.4513	25.4864	25.2375	25.4003	25.3766	25.3585	25.5191	25.7112
	0.366708	-0.307773	A0A0A0N0L5;Q17RA0;P40189;A0A0A0N0L2	A0A0A0N0L5;Q17RA0;P40189;A0A0A0N0L2	Interleukin-6 receptor subunit beta	IL6ST	1029	Color2 [A=255, R=169, G=169, B=169]	1	4		biological regulation;carbohydrate metabolic process;cell surface receptor linked signaling pathway;cellular carbohydrate metabolic process;cellular glucan metabolic process;cellular macromolecule metabolic process;cellular metabolic process;cellular polysaccharide metabolic process;cellular process;cellular response to chemical stimulus;cellular response to cytokine stimulus;cellular response to…	binding;ciliary neurotrophic factor receptor activity;ciliary neurotrophic factor receptor binding;cytokine binding;cytokine receptor activity;cytokine receptor binding;growth factor binding;identical protein binding;interleukin-11 binding;interleukin-11 receptor activity;interleukin-27 binding;interleukin-27 receptor activity;molecular transducer activity;protein binding;protein dimerization act…	cell body;cell part;cell projection;ciliary neurotrophic factor receptor complex;dendrite;external side of plasma membrane;extracellular membrane-bounded organelle;extracellular organelle;extracellular region;extracellular region part;extracellular space;extracellular vesicular exosome;interleukin-6 receptor complex;macromolecular complex;membrane;membrane part;membrane-bounded organelle;membrane…	Cytokine-cytokine receptor interaction;Jak-STAT signaling pathway	2	2	3.6	3.6	99.942	0.0002764	6.4948	235570000	18	22.6924	22.4527	21.2506	21.9069	23.2547	21.352	22.5335	23.3639	22.289	22.2081	22.2689	22.0926	22.515	23.1939	23.2616	23.4089	22.9956	22.8484
	1.22792	-0.283074	P15291;B7ZAH9;B4DLB8;W6MEN3;B4DMM8;W6MEN4;Q86XA6	P15291;B7ZAH9;B4DLB8;W6MEN3	Beta-1,4-galactosyltransferase 1;Lactose synthase A protein;N-acetyllactosamine synthase;Beta-N-acetylglucosaminylglycopeptide beta-1,4-galactosyltransferase;Beta-N-acetylglucosaminyl-glycolipid beta-1,4-galactosyltransferase;Processed beta-1,4-galactosyltransferase 1	B4GALT1	3281	Color2 [A=255, R=169, G=169, B=169]	1	4		acute inflammatory response;alcohol metabolic process;amine metabolic process;aminoglycan biosynthetic process;aminoglycan metabolic process;anatomical structure development;anatomical structure formation involved in morphogenesis;anatomical structure morphogenesis;angiogenesis;angiogenesis involved in wound healing;binding of sperm to zona pellucida;biological adhesion;biological regulation;bios…	alpha-tubulin binding;beta-N-acetylglucosaminylglycopeptide beta-1,4-galactosyltransferase activity;beta-tubulin binding;binding;catalytic activity;cation binding;cytoskeletal protein binding;galactosyltransferase activity;identical protein binding;ion binding;lactose synthase activity;manganese ion binding;metal ion binding;N-acetyllactosamine synthase activity;protein binding;protein dimerizati…	anchoring junction;basolateral plasma membrane;brush border membrane;cell junction;cell part;cell projection;cell projection membrane;cell projection part;cell-cell junction;cytoplasmic part;desmosome;external encapsulating structure;external side of plasma membrane;extracellular membrane-bounded organelle;extracellular organelle;extracellular region part;extracellular space;extracellular vesicul…	Galactose metabolism;Glycosaminoglycan biosynthesis - keratan sulfate;Glycosphingolipid biosynthesis - lacto and neolacto series;N-Glycan biosynthesis;Other types of O-glycan biosynthesis;Various types of N-glycan biosynthesis	6	6	27.9	27.9	43.92	0	140.04	746270000	62	25.8072	25.7083	26.0896	25.9574	25.8842	25.9653	25.7952	25.9614	26.5767	26.4727	26.1759	26.1285	26.4445	26.2602	26.4886	26.2416	26.3252	26.0891
	1.26647	-0.274414	V9HWE9;P09211;A8MX94;C7DJS1;A0A087X2E9;C7DJS2;Q5D6A5;A0A087X243;B2C310	V9HWE9;P09211;A8MX94	Glutathione S-transferase P	HEL-S-22;GSTP1	3231	Color2 [A=255, R=169, G=169, B=169]	1	4		amine metabolic process;anatomical structure development;biological regulation;carboxylic acid metabolic process;cell proliferation;cellular amine metabolic process;cellular amino acid metabolic process;cellular ketone metabolic process;cellular metabolic process;cellular modified amino acid metabolic process;cellular nitrogen compound metabolic process;cellular process;cellular response to bioti…	binding;catalytic activity;dinitrosyl-iron complex binding;enzyme binding;enzyme regulator activity;glutathione transferase activity;JUN kinase binding;kinase binding;kinase regulator activity;nitric oxide binding;protein binding;protein kinase binding;S-nitrosoglutathione binding;transferase activity;transferase activity, transferring alkyl or aryl (other than methyl) groups	cell part;cytoplasm;cytoplasmic part;cytosol;extracellular membrane-bounded organelle;extracellular organelle;extracellular region part;extracellular space;extracellular vesicular exosome;intracellular;intracellular membrane-bounded organelle;intracellular organelle;intracellular part;macromolecular complex;membrane;membrane-bounded organelle;membrane-bounded vesicle;mitochondrion;nucleus;organel…	Drug metabolism - cytochrome P450;Glutathione metabolism;Metabolism of xenobiotics by cytochrome P450	14	14	69.5	69.5	23.356	0	323.31	42630000000	2847	31.4361	31.3238	31.3649	31.2373	31.7496	31.6168	31.4707	31.3814	31.9296	31.928	31.8339	31.8314	31.6975	31.6661	31.849	31.6721	31.7853	31.7256
	1.30806	-0.255703	B0LPE5;P31749;B3KVH4;G3V3X1;B3KXD7;Q9BV07;G3V2I6;G3V4I6;A0A0S2Z3D6	B0LPE5;P31749;B3KVH4	RAC-alpha serine/threonine-protein kinase	AKT1	1688	Color2 [A=255, R=169, G=169, B=169]	1	4		activation-induced cell death of T cells;aging;alcohol metabolic process;amine metabolic process;aminoglycan metabolic process;anatomical structure development;apoptosis;apoptotic mitochondrial changes;biological regulation;biosynthetic process;blood coagulation;blood vessel development;carbohydrate biosynthetic process;carbohydrate homeostasis;carbohydrate metabolic process;carbohydrate transpor…	14-3-3 protein binding;adenyl nucleotide binding;adenyl ribonucleotide binding;ATP binding;binding;catalytic activity;enzyme binding;enzyme regulator activity;identical protein binding;kinase activity;lipid binding;nitric-oxide synthase regulator activity;nucleotide binding;phosphatidylinositol binding;phosphatidylinositol-3,4,5-trisphosphate binding;phosphatidylinositol-3,4-bisphosphate binding;…	cell junction;cell part;cell-cell junction;cytoplasm;cytoplasmic part;cytoskeletal part;cytoskeleton;cytosol;intracellular membrane-bounded organelle;intracellular non-membrane-bounded organelle;intracellular organelle;intracellular organelle part;intracellular part;membrane;membrane-bounded organelle;microtubule cytoskeleton;mitochondrion;non-membrane-bounded organelle;nuclear part;nucleoplasm;n…	Acute myeloid leukemia;Adipocytokine signaling pathway;Apoptosis;B cell receptor signaling pathway;Carbohydrate digestion and absorption;Chagas disease (American trypanosomiasis);Chemokine signaling pathway;Chronic myeloid leukemia;Colorectal cancer;Endometrial cancer;ErbB signaling pathway;Fc epsilon RI signaling pathway;Fc gamma R-mediated phagocytosis;Focal adhesion;Glioma;Hepatitis C;Insulin …	7	4	20	12.3	55.686	0	27.427	712790000	87	25.3373	25.4288	25.5454	25.1945	25.1865	25.3983	25.2148	25.7204	25.7784	25.8685	25.6078	25.4352	25.2214	25.0414	25.4418	25.3124	25.3493	25.2339
	0.219208	-0.255274	Q96EE3;K7ELV2;K7EP88;K7EPZ5;K7ENI5	Q96EE3;K7ELV2;K7EP88	Nucleoporin SEH1	SEH1L	4453	Color2 [A=255, R=169, G=169, B=169]	1	4		attachment of spindle microtubules to chromosome;attachment of spindle microtubules to kinetochore;attachment of spindle microtubules to kinetochore involved in mitotic sister chromatid segregation;biological regulation;biosynthetic process;carbohydrate metabolic process;carbohydrate transport;cell cycle;cell cycle process;cell division;cell surface receptor linked signaling pathway;cellular bios…		cell part;chromosomal part;condensed chromosome kinetochore;cytoplasmic part;cytosol;envelope;intracellular non-membrane-bounded organelle;intracellular organelle;intracellular organelle part;intracellular part;kinetochore;macromolecular complex;membrane part;non-membrane-bounded organelle;nuclear envelope;nuclear part;Nup107-160 complex;organelle;organelle envelope;organelle part;protein complex	RNA transport	5	5	22.5	22.5	39.648	0	29.066	656320000	32	25.2568	24.9432	25.4207	23.025	25.6187	25.6357	24.1695	24.9406	25.4655	25.3179	25.8679	25.6705	25.2282	25.6434	25.7229	25.3599	25.5668	25.7225
	3.1044	-0.228527	Q5TZZ9;P04083;B5BU38;Q5T3N1;B4DL19;Q5T3N0;Q05BR2	Q5TZZ9;P04083;B5BU38	Annexin;Annexin A1	ANXA1	3181	Color2 [A=255, R=169, G=169, B=169]	1	4		acid secretion;alpha-beta T cell activation;alpha-beta T cell differentiation;anatomical structure development;arachidonic acid secretion;biological regulation;carboxylic acid transport;cell activation;cell differentiation;cell surface receptor linked signaling pathway;cellular component movement;cellular developmental process;cellular macromolecule metabolic process;cellular metabolic process;ce…	ATPase activity;ATPase activity, coupled;binding;binding, bridging;calcium ion binding;calcium-dependent phospholipid binding;calcium-dependent protein binding;catalytic activity;cation binding;DNA binding;DNA-dependent ATPase activity;double-stranded DNA-dependent ATPase activity;enzyme inhibitor activity;enzyme regulator activity;helicase activity;hydrolase activity;hydrolase activity, acting o…	adherens junction;anchoring junction;basolateral plasma membrane;cell junction;cell part;cell projection;cell surface;cell-substrate adherens junction;cell-substrate junction;cilium;cornified envelope;cytoplasm;cytoplasmic part;cytoskeleton;endosome;extracellular membrane-bounded organelle;extracellular organelle;extracellular region;extracellular region part;extracellular space;extracellular ves…		27	27	72.8	72.8	38.714	0	323.31	176210000000	8967	33.0395	33.0228	32.9197	32.8642	32.8549	32.8957	33.2457	33.1989	33.1846	33.2286	33.027	33.083	33.2542	33.2689	33.135	33.1072	33.1862	33.1182
	2.9268	-0.200099	V9HWC2;Q99497;K7ELW0;K7EN27	V9HWC2;Q99497;K7ELW0;K7EN27	Protein deglycase DJ-1	HEL-S-67p;PARK7	4517	Color2 [A=255, R=169, G=169, B=169]	1	4		activation of protein kinase activity;activation of protein kinase B activity;adult behavior;adult locomotory behavior;alcohol biosynthetic process;alcohol metabolic process;aldehyde catabolic process;amine transport;autophagy;behavior;biological regulation;biosynthetic process;carboxylic acid biosynthetic process;carboxylic acid metabolic process;catabolic process;catecholamine transport;catecho…	androgen receptor binding;binding;catalytic activity;cation binding;copper chaperone activity;copper ion binding;cytokine binding;enzyme binding;glyoxalase III activity;hormone receptor binding;hydrolase activity;identical protein binding;ion binding;kinase binding;mercury ion binding;metal ion binding;metallochaperone activity;mRNA binding;nuclear hormone receptor binding;nucleic acid binding;ox…	axon;cell body;cell part;cell projection;chromatin;chromosomal part;cytoplasm;cytoplasmic part;cytosol;extracellular membrane-bounded organelle;extracellular organelle;extracellular region part;extracellular vesicular exosome;intracellular membrane-bounded organelle;intracellular organelle;intracellular organelle lumen;intracellular organelle part;intracellular part;membrane;membrane part;membran…	Parkinson's disease	13	13	77.2	77.2	19.891	0	193.63	28693000000	2474	29.7851	29.8636	29.922	29.9443	29.8886	29.8678	30.2206	30.1454	29.985	29.9986	30.0157	30.1069	29.8987	29.9756	29.9499	30.0932	30.084	30.0711
	0.513663	-0.141574	Q12904;B4DNK3;D6R937	Q12904;B4DNK3	Aminoacyl tRNA synthase complex-interacting multifunctional protein 1;Endothelial monocyte-activating polypeptide 2	AIMP1	3786	Color2 [A=255, R=169, G=169, B=169]	1	4		alcohol metabolic process;amine metabolic process;amino acid activation;anatomical structure formation involved in morphogenesis;angiogenesis;apoptosis;biological adhesion;biological regulation;carbohydrate metabolic process;carboxylic acid metabolic process;cell adhesion;cell communication;cell death;cell migration;cell motility;cell-cell signaling;cellular amine metabolic process;cellular amino…	binding;cytokine activity;enzyme binding;GTPase binding;identical protein binding;nucleic acid binding;protein binding;protein dimerization activity;protein homodimerization activity;receptor binding;RNA binding;tRNA binding	aminoacyl-tRNA synthetase multienzyme complex;cell part;cell surface;cytoplasm;cytoplasmic membrane-bounded vesicle;cytoplasmic part;cytoplasmic vesicle;cytosol;endoplasmic reticulum;extracellular region part;extracellular space;Golgi apparatus;intracellular membrane-bounded organelle;intracellular organelle;intracellular part;macromolecular complex;membrane;membrane-bounded organelle;membrane-bo…		14	14	66	66	34.352	0	120.16	6538500000	424	28.3712	28.2464	28.4111	28.2975	28.3553	28.2749	28.0416	28.0848	28.7071	28.7098	28.6245	28.6381	28.1782	28.1016	28.2031	28.1749	28.0974	28.1481
	0.497829	-0.134544	P49662;E9PMT1;H0YD34;A0A024R3C0;P51878;H7C0P5	P49662	Caspase-4;Caspase-4 subunit 1;Caspase-4 subunit 2	CASP4	3531	Color2 [A=255, R=169, G=169, B=169]	1	4		apoptosis;apoptosis in response to endoplasmic reticulum stress;biological regulation;cell death;cellular process;death;macromolecule metabolic process;metabolic process;primary metabolic process;programmed cell death;protein metabolic process;proteolysis;regulation of apoptosis;regulation of biological process;regulation of cell death;regulation of cellular process;regulation of defense response…	catalytic activity;cysteine-type endopeptidase activity;cysteine-type peptidase activity;endopeptidase activity;hydrolase activity;peptidase activity;peptidase activity, acting on L-amino acid peptides	cell part;cytoplasm;cytoplasmic part;endoplasmic reticulum;endoplasmic reticulum membrane;endoplasmic reticulum part;intracellular membrane-bounded organelle;intracellular organelle;intracellular organelle part;intracellular part;IPAF inflammasome complex;macromolecular complex;membrane;membrane part;membrane-bounded organelle;mitochondrion;NALP3 inflammasome complex;organelle;organelle membrane;…		11	10	44.6	42.4	43.262	0	53.927	2113900000	128	26.3891	26.3474	26.2194	26.3326	26.0901	26.0169	26.7627	26.5513	26.4314	26.2955	26.0001	26.1617	25.6865	25.6601	25.8054	25.9979	25.8625	25.8646
	1.89456	-0.127244	A0A140VK27;P09960;B4DVZ8;Q59ES1;Q49AK0;B4DEH5	A0A140VK27;P09960;B4DVZ8	Leukotriene A-4 hydrolase;Leukotriene A(4) hydrolase	LTA4H	1303	Color2 [A=255, R=169, G=169, B=169]	1	4		alkene biosynthetic process;arachidonic acid metabolic process;biosynthetic process;carboxylic acid biosynthetic process;carboxylic acid metabolic process;catabolic process;cellular alkene metabolic process;cellular biosynthetic process;cellular catabolic process;cellular ketone metabolic process;cellular lipid metabolic process;cellular metabolic process;cellular process;defense response;fatty a…	aminopeptidase activity;binding;catalytic activity;cation binding;epoxide hydrolase activity;ether hydrolase activity;exopeptidase activity;hydrolase activity;hydrolase activity, acting on ether bonds;ion binding;leukotriene-A4 hydrolase activity;metal ion binding;metallopeptidase activity;peptidase activity;peptidase activity, acting on L-amino acid peptides;transition metal ion binding;zinc ion…	cell part;cytoplasm;cytoplasmic part;cytosol;extracellular membrane-bounded organelle;extracellular organelle;extracellular region part;extracellular vesicular exosome;intracellular organelle part;intracellular part;membrane-bounded organelle;membrane-bounded vesicle;nuclear part;nucleoplasm;organelle;organelle part;vesicle	Arachidonic acid metabolism	21	21	50.1	50.1	69.284	0	323.31	14938000000	1154	29.1496	29.1965	29.094	29.115	29.1417	29.1514	29.301	29.0906	29.3761	29.308	29.2453	29.2907	29.9066	29.9198	29.9657	30.0367	30.0714	30.1657
	0.727333	-0.117139	D0PNI1;P63104;E7EX29;B0AZS6;E7ESK7;B7Z2E6;H0YB80;E5RIR4;E9PD24;E7EVZ2;E5RGE1;Q2F831;Q6LD62	D0PNI1;P63104;E7EX29;B0AZS6;E7ESK7	14-3-3 protein zeta/delta	YWHAZ	2485	Color2 [A=255, R=169, G=169, B=169]	1	4		amine transport;apoptosis;biological regulation;biosynthetic process;blood coagulation;cell activation;cell death;cellular biosynthetic process;cellular component assembly;cellular component assembly at cellular level;cellular component organization;cellular component organization at cellular level;cellular component organization or biogenesis;cellular component organization or biogenesis at cell…	binding;catalytic activity;enzyme binding;identical protein binding;kinase binding;monooxygenase activity;oxidoreductase activity;protein binding;protein kinase binding;transcription factor binding;ubiquitin protein ligase binding	adherens junction;anchoring junction;blood microparticle;cell junction;cell leading edge;cell part;cell-substrate adherens junction;cell-substrate junction;cytoplasm;cytoplasmic membrane-bounded vesicle;cytoplasmic part;cytoplasmic vesicle;cytoplasmic vesicle membrane;cytoplasmic vesicle part;cytoskeletal part;cytosol;extracellular membrane-bounded organelle;extracellular organelle;extracellular …	Cell cycle;Neurotrophin signaling pathway;Oocyte meiosis	19	17	71.4	71.4	27.745	0	323.31	86749000000	3535	31.6709	31.6062	31.757	31.8286	32.0345	32.0243	32.0554	31.9579	31.9667	31.9976	31.8021	31.8445	31.74	31.5842	31.5925	31.5089	31.6617	31.7025
	0.994163	-0.0977116	Q6LEN2;Q6LEN0;Q16647	Q6LEN2;Q6LEN0;Q16647	Prostacyclin synthase	PTGIS;PGIS	3937	Color2 [A=255, R=169, G=169, B=169]	1	4		alkaloid metabolic process;arachidonic acid metabolic process;biological regulation;biosynthetic process;carboxylic acid biosynthetic process;carboxylic acid metabolic process;cellular amide metabolic process;cellular biosynthetic process;cellular ketone metabolic process;cellular lipid metabolic process;cellular metabolic process;cellular nitrogen compound metabolic process;cellular process;cell…	binding;catalytic activity;cation binding;heme binding;intramolecular oxidoreductase activity;ion binding;iron ion binding;isomerase activity;metal ion binding;monooxygenase activity;oxidoreductase activity;oxidoreductase activity, acting on paired donors, with incorporation or reduction of molecular oxygen;prostaglandin-I synthase activity;tetrapyrrole binding;transition metal ion binding	caveola;cell part;cytoplasmic part;endoplasmic reticulum;endoplasmic reticulum membrane;endoplasmic reticulum part;extracellular region part;extracellular space;integral to membrane;intracellular membrane-bounded organelle;intracellular organelle;intracellular organelle part;intracellular part;intrinsic to membrane;membrane;membrane part;membrane raft;membrane-bounded organelle;nucleus;organelle;…	Arachidonic acid metabolism	23	23	56	56	57.131	0	323.31	97070000000	6738	32.3952	32.376	32.3387	32.3808	32.4846	32.5197	32.4011	32.3471	32.5787	32.5503	32.5731	32.6309	32.453	32.426	32.3368	32.4124	32.1876	32.2479
	0.411416	-0.0815023	B2RAZ4;Q9ULZ3;H3BP42	B2RAZ4;Q9ULZ3	Apoptosis-associated speck-like protein containing a CARD	PYCARD	1806	Color2 [A=255, R=169, G=169, B=169]	1	4		activation of caspase activity;activation of immune response;activation of innate immune response;apoptosis;biological regulation;cell activation;cell activation involved in immune response;cell death;cell surface receptor linked signaling pathway;cellular component organization;cellular component organization or biogenesis;cellular membrane organization;cellular process;cellular response to biot…	apoptotic protease activator activity;binding;BMP receptor binding;caspase activator activity;caspase regulator activity;cytokine receptor binding;cytoskeletal protein binding;enzyme activator activity;enzyme binding;enzyme regulator activity;growth factor receptor binding;identical protein binding;interleukin-6 receptor binding;myosin binding;myosin I binding;peptidase activator activity;peptida…	cell body;cell part;cytoplasm;cytoplasmic part;cytosol;cytosolic part;endoplasmic reticulum;extracellular region;IkappaB kinase complex;intracellular membrane-bounded organelle;intracellular non-membrane-bounded organelle;intracellular organelle;intracellular organelle part;intracellular part;macromolecular complex;membrane-bounded organelle;mitochondrion;NALP1 inflammasome complex;NALP3 inflamma…	Cytosolic DNA-sensing pathway;NOD-like receptor signaling pathway	6	6	39	39	21.628	0	24.341	1425800000	328	26.5022	26.5865	26.2387	26.4267	26.5305	26.3933	26.8525	26.4419	26.5902	26.3094	26.5021	26.4709	25.6925	25.4402	25.2571	25.3888	25.488	26.0406
	1.07999	-0.0769962	Q2L6I2;Q8NE71;Q59F96;H0YGW7;A0A0G2JIC2;B4DNU2;Q5STZ8;A0PJ72;F5GYK6	Q2L6I2;Q8NE71;Q59F96;H0YGW7	ATP-binding cassette sub-family F member 1	ABCF1	3953	Color2 [A=255, R=169, G=169, B=169]	1	4		biological regulation;biosynthetic process;cellular biosynthetic process;cellular macromolecule biosynthetic process;cellular macromolecule metabolic process;cellular metabolic process;cellular process;cellular protein metabolic process;defense response;establishment of localization;inflammatory response;macromolecule biosynthetic process;macromolecule metabolic process;metabolic process;positive…	adenyl nucleotide binding;adenyl ribonucleotide binding;ATP binding;ATPase activity;binding;catalytic activity;hydrolase activity;hydrolase activity, acting on acid anhydrides;hydrolase activity, acting on acid anhydrides, in phosphorus-containing anhydrides;nucleic acid binding;nucleoside-triphosphatase activity;nucleotide binding;purine nucleotide binding;purine ribonucleoside triphosphate bind…	cell part;cytoplasm;cytoplasmic part;cytosol;envelope;intracellular non-membrane-bounded organelle;intracellular organelle;intracellular organelle part;intracellular part;macromolecular complex;membrane;non-membrane-bounded organelle;nuclear envelope;nuclear part;nucleoplasm;organelle;organelle envelope;organelle part;polysomal ribosome;ribonucleoprotein complex;ribosome		16	16	31.1	31.1	91.679	0	208.74	3727600000	362	27.4082	27.5552	27.4184	27.5211	27.4603	27.5253	27.6013	27.4998	27.5886	27.645	27.4354	27.5805	27.5833	27.6434	27.5462	27.7519	27.7567	27.7112
	0.29611	-0.0675427	Q13151	Q13151	Heterogeneous nuclear ribonucleoprotein A0	HNRNPA0	3803	Color2 [A=255, R=169, G=169, B=169]	1	4		3'-UTR-mediated mRNA stabilization;biological regulation;cellular macromolecule metabolic process;cellular metabolic process;cellular nitrogen compound metabolic process;cellular process;defense response;gene expression;inflammatory response;macromolecule metabolic process;metabolic process;mRNA metabolic process;mRNA processing;mRNA stabilization;nitrogen compound metabolic process;nuclear mRNA …	AU-rich element binding;binding;enzyme binding;kinase binding;nucleic acid binding;nucleotide binding;protein binding;protein kinase binding;RNA binding	cell part;intracellular membrane-bounded organelle;intracellular organelle;intracellular organelle part;intracellular part;macromolecular complex;membrane-bounded organelle;nuclear part;nucleoplasm;nucleus;organelle;organelle part;ribonucleoprotein complex		5	5	25.9	25.9	30.84	0	42.284	2417800000	367	27.221	27.4706	27.2816	27.5492	27.4882	27.3605	27.2591	27.2487	27.6992	27.7018	27.3973	27.4703	27.651	27.7171	27.7903	27.7305	27.8042	27.7281
	0.320256	-0.0640036	X5DP03;X5D2U3;Q9UEW8;X5D7P8;Q6E0B2;X5D2Y0	X5DP03;X5D2U3;Q9UEW8;X5D7P8;Q6E0B2	STE20/SPS1-related proline-alanine-rich protein kinase	STK39	4794	Color2 [A=255, R=169, G=169, B=169]	1	4		activation of protein kinase activity;biological regulation;cellular hypotonic response;cellular macromolecule metabolic process;cellular metabolic process;cellular process;cellular protein metabolic process;cellular response to abiotic stimulus;cellular response to osmotic stress;cellular response to stimulus;cellular response to stress;hypotonic response;intracellular protein kinase cascade;int…	adenyl nucleotide binding;adenyl ribonucleotide binding;ATP binding;binding;catalytic activity;kinase activity;molecular transducer activity;nucleotide binding;phosphotransferase activity, alcohol group as acceptor;protein kinase activity;protein serine/threonine kinase activity;purine nucleotide binding;purine ribonucleoside triphosphate binding;purine ribonucleotide binding;receptor signaling p…	apical plasma membrane;basolateral plasma membrane;cell part;cytoplasm;cytoskeleton;intracellular membrane-bounded organelle;intracellular non-membrane-bounded organelle;intracellular organelle;intracellular part;membrane part;membrane-bounded organelle;non-membrane-bounded organelle;nucleus;organelle;plasma membrane part		7	5	19.5	14.7	57.697	0	52.806	646640000	98	25.0678	25.0603	25.3259	25.1796	25.2384	24.9126	25.2617	25.3495	25.3541	25.1648	25.0489	24.9898	24.8987	24.8983	24.6711	24.5748	24.9639	24.9871
	0.0613999	-0.0638129	F5H7N8;B4DNS7;A0A024RAU0;P78380;F5H001;F5GZH1;F5H0N6;B7ZAN8;J3QTI8;F5H3G7	F5H7N8;B4DNS7;A0A024RAU0;P78380;F5H001;F5GZH1	Oxidized low-density lipoprotein receptor 1;Oxidized low-density lipoprotein receptor 1, soluble form	OLR1	680	Color2 [A=255, R=169, G=169, B=169]	1	4		biological adhesion;biological regulation;blood circulation;blood coagulation;cell adhesion;cell death;cell migration;cell motility;cell-cell adhesion;cellular component movement;cellular macromolecule metabolic process;cellular metabolic process;cellular process;circulatory system process;coagulation;death;defense response;hemostasis;immune system process;inflammatory response;leukocyte cell-cel…	binding;carbohydrate binding;cargo receptor activity;lipoprotein particle binding;lipoprotein particle receptor activity;low-density lipoprotein particle binding;low-density lipoprotein receptor activity;protein-lipid complex binding;receptor activity	cell part;extracellular membrane-bounded organelle;extracellular organelle;extracellular region part;extracellular vesicular exosome;integral to membrane;integral to plasma membrane;intracellular membrane-bounded organelle;intracellular organelle;intracellular organelle part;intracellular part;intrinsic to membrane;intrinsic to plasma membrane;macromolecular complex;membrane;membrane part;membran…	Phagosome;PPAR signaling pathway	4	4	36.9	36.9	24.468	0	28.442	562030000	28	22.6087	23.1807	22.3705	22.4947	22.6063	21.77	23.5805	22.9034	22.7894	21.306	22.8361	21.9985	24.7643	24.658	24.9549	24.8389	24.5343	24.5706
	0.0569483	-0.0556959	D6RF92;P80162	D6RF92;P80162	C-X-C motif chemokine;C-X-C motif chemokine 6;Small-inducible cytokine B6, N-processed variant 1;Small-inducible cytokine B6, N-processed variant 2;Small-inducible cytokine B6, N-processed variant 3	CXCL6	2541	Color2 [A=255, R=169, G=169, B=169]	1	4		biological regulation;cell chemotaxis;cell communication;cell migration;cell motility;cell surface receptor linked signaling pathway;cell-cell signaling;cellular component movement;cellular process;cellular response to chemical stimulus;cellular response to cytokine stimulus;cellular response to organic substance;cellular response to stimulus;chemokine-mediated signaling pathway;chemotaxis;cytoki…	binding;carbohydrate binding;chemokine activity;chemokine receptor binding;CXCR chemokine receptor binding;cytokine activity;cytokine receptor binding;glycosaminoglycan binding;G-protein-coupled receptor binding;heparin binding;pattern binding;polysaccharide binding;protein binding;receptor binding	extracellular region;extracellular region part;extracellular space	Chemokine signaling pathway;Cytokine-cytokine receptor interaction;Rheumatoid arthritis	2	2	21.2	21.2	11.901	0.00025394	4.6086	501840000	18	23.8855	22.5653	22.7841	22.3874	22.7009	21.4321	22.8639	23.2385	22.3714	22.3093	22.7387	22.5677	26.2169	25.9494	26.3999	26.3611	26.2297	25.4499
	0.0548827	-0.0198081	A8K287;O00161;H3BM38;A0A024R9R8;H3BNE1;H3BR18;H3BPJ0;H3BV99;H3BP15;H3BQY9;H3BNG6;H3BU94;H3BR99	A8K287;O00161;H3BM38;A0A024R9R8;H3BNE1;H3BR18;H3BPJ0	Synaptosomal-associated protein;Synaptosomal-associated protein 23	SNAP23	1508	Color2 [A=255, R=169, G=169, B=169]	1	4		amine transport;biological regulation;cellular component assembly;cellular component assembly at cellular level;cellular component organization;cellular component organization at cellular level;cellular component organization or biogenesis;cellular component organization or biogenesis at cellular level;cellular macromolecular complex assembly;cellular macromolecular complex subunit organization;c…	binding;protein binding;SNAP receptor activity;SNARE binding;syntaxin binding	adherens junction;anchoring junction;azurophil granule;cell junction;cell part;cell projection;cell-substrate adherens junction;cell-substrate junction;cytoplasm;cytoplasmic membrane-bounded vesicle;cytoplasmic part;cytoplasmic vesicle;extracellular membrane-bounded organelle;extracellular organelle;extracellular region part;extracellular vesicular exosome;focal adhesion;intracellular membrane-bo…	SNARE interactions in vesicular transport	10	10	60.7	60.7	23.354	0	39.852	2742500000	347	26.8329	26.8105	26.9889	26.7932	27.0854	26.9174	26.7379	26.5424	27.0488	26.8837	26.9229	27.4115	27.4656	27.52	27.1773	27.1439	27.3907	27.5047
	0.0460764	0.016861	A4D2P1;A4D2P0;P63000;A4D2P2;A0A024R9T5;P60763	A4D2P1;A4D2P0;P63000;A4D2P2;A0A024R9T5;P60763	Ras-related C3 botulinum toxin substrate 1;Ras-related C3 botulinum toxin substrate 3	RAC1;hCG_20693;RAC3	1432	Color2 [A=255, R=169, G=169, B=169]	1	4		actin cytoskeleton organization;actin filament organization;actin filament polymerization;actin filament-based process;actin polymerization or depolymerization;anatomical structure arrangement;anatomical structure homeostasis;anatomical structure morphogenesis;auditory receptor cell morphogenesis;axon guidance;biological adhesion;biological regulation;blood coagulation;bone resorption;cell activa…	binding;calcium-dependent protein binding;catalytic activity;enzyme binding;GDP-dissociation inhibitor binding;GTP binding;GTPase activity;guanyl nucleotide binding;guanyl ribonucleotide binding;hydrolase activity;hydrolase activity, acting on acid anhydrides;hydrolase activity, acting on acid anhydrides, in phosphorus-containing anhydrides;nucleoside-triphosphatase activity;nucleotide binding;pr…	adherens junction;anchoring junction;cell body;cell junction;cell part;cell periphery;cell projection;cell projection membrane;cell projection part;cell-substrate adherens junction;cell-substrate junction;cytoplasm;cytoplasmic membrane-bounded vesicle;cytoplasmic part;cytoplasmic vesicle;cytoskeletal part;cytosol;endomembrane system;endoplasmic reticulum membrane;endoplasmic reticulum part;extrac…	Adherens junction;Amyotrophic lateral sclerosis (ALS);Axon guidance;B cell receptor signaling pathway;Bacterial invasion of epithelial cells;Chemokine signaling pathway;Colorectal cancer;Epithelial cell signaling in Helicobacter pylori infection;Fc epsilon RI signaling pathway;Fc gamma R-mediated phagocytosis;Focal adhesion;Leukocyte transendothelial migration;MAPK signaling pathway;Natural kille…	9	4	50	19.8	21.45	0	51.511	11198000000	1180	29.6029	29.5581	29.6894	29.646	29.5438	29.3954	29.9302	29.8604	29.1602	29.6202	29.3828	29.3805	29.232	29.371	29.2053	29.2213	29.2052	29.1638
	0.0780749	0.0210209	D3DWY0;A0A087X0G7;A0A087WUW6;A0A087X1B1;Q9Y6K9;D3DWY2;A0A087WV30;C9J2V2;C9JN51;C9JH59	D3DWY0;A0A087X0G7;A0A087WUW6;A0A087X1B1;Q9Y6K9;D3DWY2	NF-kappa-B essential modulator	IKBKG	885	Color2 [A=255, R=169, G=169, B=169]	1	4		activation of immune response;activation of innate immune response;activation of MAPK activity;activation of NF-kappaB-inducing kinase activity;activation of protein kinase activity;antigen receptor-mediated signaling pathway;apoptosis;B cell homeostasis;biological regulation;biosynthetic process;cell death;cell surface receptor linked signaling pathway;cellular biosynthetic process;cellular macr…	binding;catalytic activity;cation binding;enzyme binding;identical protein binding;ion binding;K63-linked polyubiquitin binding;kinase activity;metal ion binding;molecular transducer activity;polyubiquitin binding;protein binding;protein dimerization activity;protein domain specific binding;protein heterodimerization activity;protein homodimerization activity;signal transducer activity;small conj…	cell part;cytoplasm;cytoplasmic part;cytoskeletal part;cytosol;cytosolic part;IkappaB kinase complex;intracellular;intracellular membrane-bounded organelle;intracellular non-membrane-bounded organelle;intracellular organelle;intracellular organelle part;intracellular part;macromolecular complex;membrane-bounded organelle;mitotic spindle;non-membrane-bounded organelle;nucleus;organelle;organelle p…	Acute myeloid leukemia;Adipocytokine signaling pathway;Apoptosis;B cell receptor signaling pathway;Chagas disease (American trypanosomiasis);Chemokine signaling pathway;Chronic myeloid leukemia;Cytosolic DNA-sensing pathway;Epithelial cell signaling in Helicobacter pylori infection;Hepatitis C;MAPK signaling pathway;NOD-like receptor signaling pathway;Osteoclast differentiation;Pancreatic cancer;…	5	5	23.2	23.2	32.514	0.00034305	13.948	855120000	27	24.4314	24.3695	24.593	24.4775	24.5768	24.7098	24.7223	24.5926	24.7121	24.2291	24.3053	24.4706	24.6333	24.4917	24.3094	24.5186	24.7384	24.3079
	0.0495893	0.0225102	A0A140VK46;P28070;B4DFL3	A0A140VK46;P28070;B4DFL3	Proteasome subunit beta type-4	PSMB4	1311	Color2 [A=255, R=169, G=169, B=169]	1	4		activation of immune response;activation of innate immune response;anaphase-promoting complex-dependent proteasomal ubiquitin-dependent protein catabolic process;antigen processing and presentation;antigen processing and presentation of exogenous antigen;antigen processing and presentation of exogenous peptide antigen;antigen processing and presentation of exogenous peptide antigen via MHC class …	binding;catalytic activity;endopeptidase activity;hydrolase activity;lipopolysaccharide binding;peptidase activity;peptidase activity, acting on L-amino acid peptides;threonine-type endopeptidase activity;threonine-type peptidase activity	cell part;cytoplasm;cytoplasmic part;cytosol;extracellular membrane-bounded organelle;extracellular organelle;extracellular region part;extracellular vesicular exosome;intracellular membrane-bounded organelle;intracellular organelle;intracellular organelle part;intracellular part;macromolecular complex;membrane-bounded organelle;membrane-bounded vesicle;nuclear part;nucleoplasm;nucleus;organelle;…	Proteasome	8	8	48.5	48.5	29.204	0	87.418	4976700000	456	28.2395	27.7168	28.0606	28.0135	28.1349	28.0569	28.4756	28.3796	27.8555	28.064	27.6503	27.6622	27.5697	27.6694	27.4184	27.3455	27.6674	27.7714
	0.0482015	0.0298414	A0A024R1U8;P22692	A0A024R1U8;P22692	Insulin-like growth factor-binding protein 4	IGFBP4	169	Color2 [A=255, R=169, G=169, B=169]	1	4		anatomical structure development;biological regulation;cell proliferation;cellular macromolecule metabolic process;cellular metabolic process;cellular nitrogen compound metabolic process;cellular process;cellular protein metabolic process;cellular response to stimulus;defense response;developmental process;DNA metabolic process;inflammatory response;macromolecule metabolic process;metabolic proce…	binding;growth factor binding;insulin-like growth factor binding;insulin-like growth factor I binding;insulin-like growth factor II binding;protein binding	extracellular region;extracellular region part;extracellular space		4	4	27.1	27.1	27.934	0	90.102	6380600000	241	26.6477	26.6819	26.7322	26.7526	26.8564	26.9769	26.1475	26.0666	26.8401	26.891	27.2588	27.2647	27.4722	27.5609	27.4667	27.4462	27.4284	27.2877
	0.146295	0.0379486	Q04721;Q96JU8;Q6IQ50;Q9UFD5;D2WEZ3;Q13560;R4GN02;A0A096LNW5;A0A087X002;B4DF04;A0A0B4J2B3;A0A087WY62;Q7Z3S9	Q04721;Q96JU8	Neurogenic locus notch homolog protein 2;Notch 2 extracellular truncation;Notch 2 intracellular domain	NOTCH2	3737	Color2 [A=255, R=169, G=169, B=169]	1	4		anatomical structure development;anatomical structure morphogenesis;apoptosis;appendage morphogenesis;atrial septum morphogenesis;biological regulation;biosynthetic process;blood vessel development;bone remodeling;cardiac septum morphogenesis;cell activation;cell cycle arrest;cell cycle process;cell death;cell differentiation;cell fate determination;cell growth;cell surface receptor linked signal…	binding;calcium ion binding;cation binding;ion binding;metal ion binding;receptor activity	cell part;cell projection;cell surface;cilium;cytoplasmic part;endoplasmic reticulum membrane;endoplasmic reticulum part;extracellular region;Golgi apparatus part;Golgi membrane;integral to membrane;integral to plasma membrane;intracellular membrane-bounded organelle;intracellular organelle;intracellular organelle part;intracellular part;intrinsic to membrane;intrinsic to plasma membrane;macromol…	Dorso-ventral axis formation;Notch signaling pathway	13	13	8	8	265.4	0	33.687	1059300000	70	25.1849	25.3138	25.2882	25.3107	25.5535	25.7447	25.2643	25.5427	25.3112	25.1879	25.4683	25.3935	25.8489	26.0208	25.8046	25.81	25.3013	25.3125
	0.0223596	0.0505807	Q06278;B4DVF1;B4DNI5;C9J244;H7C3Q1;H7BXF7	Q06278;B4DVF1	Aldehyde oxidase	AOX1	3755	Color2 [A=255, R=169, G=169, B=169]	1	4		cellular metabolic process;cellular process;defense response;heterocycle metabolic process;inflammatory response;metabolic process;reactive oxygen species metabolic process;response to stimulus;response to stress;response to wounding;small molecule metabolic process;vitamin B6 metabolic process;vitamin metabolic process;water-soluble vitamin metabolic process	2 iron, 2 sulfur cluster binding;aldehyde oxidase activity;binding;catalytic activity;cation binding;coenzyme binding;cofactor binding;electron carrier activity;flavin adenine dinucleotide binding;ion binding;iron ion binding;iron-sulfur cluster binding;metal cluster binding;metal ion binding;molybdopterin cofactor binding;NAD binding;nucleotide binding;oxidoreductase activity;oxidoreductase acti…	cell part;cytoplasm;cytoplasmic part;cytosol;extracellular membrane-bounded organelle;extracellular organelle;extracellular region part;extracellular vesicular exosome;intracellular part;membrane-bounded organelle;membrane-bounded vesicle;organelle;vesicle	Drug metabolism - cytochrome P450;Nicotinate and nicotinamide metabolism;Tryptophan metabolism;Tyrosine metabolism;Valine, leucine and isoleucine degradation;Vitamin B6 metabolism	6	6	7.2	7.2	147.92	0.0003471	14.558	630900000	21	25.0524	22.4709	25.7728	25.8178	25.9065	26.159	25.5752	22.4363	25.6926	25.7605	25.6688	25.7426	25.3492	25.6132	25.6495	25.3806	25.2502	25.4095
	0.640318	0.086497	Q14116;A0A024R3E0;B0YJ28;Q96KJ8;Q9NQ49	Q14116;A0A024R3E0;B0YJ28;Q96KJ8	Interleukin-18	IL18	3852	Color2 [A=255, R=169, G=169, B=169]	1	4		adaptive immune response;adaptive immune response based on somatic recombination of immune receptors built from immunoglobulin superfamily domains;anatomical structure formation involved in morphogenesis;angiogenesis;behavior;biological regulation;cell activation;cell communication;cell surface receptor linked signaling pathway;cell-cell signaling;cellular process;cellular response to biotic stim…	binding;cytokine activity;protein binding;receptor binding	cell part;cytoplasmic part;cytosol;extracellular membrane-bounded organelle;extracellular organelle;extracellular region;extracellular region part;extracellular space;extracellular vesicular exosome;intracellular part;membrane-bounded organelle;membrane-bounded vesicle;organelle;vesicle	African trypanosomiasis;Cytokine-cytokine receptor interaction;Cytosolic DNA-sensing pathway;ko05152;Malaria;NOD-like receptor signaling pathway;Rheumatoid arthritis	10	10	69.9	69.9	22.326	0	109.61	4808400000	442	26.9911	27.0889	26.8941	26.8792	27.1184	27.2534	26.8334	26.9237	26.9747	26.8984	27.0338	27.0423	27.8438	27.7813	27.7136	27.7539	27.7206	27.7456
	0.327215	0.12155	Q6FH11;B2R7U4;P09601;B1AHA8;Q96DI8;F2YMD9;D2K7W4	Q6FH11;B2R7U4;P09601;B1AHA8;Q96DI8;F2YMD9	Heme oxygenase 1	HMOX1	1772	Color2 [A=255, R=169, G=169, B=169]	1	4		anatomical structure formation involved in morphogenesis;angiogenesis;biological regulation;catabolic process;cation homeostasis;cell communication;cell death;cell proliferation;cellular catabolic process;cellular cation homeostasis;cellular chemical homeostasis;cellular component assembly;cellular component organization;cellular component organization or biogenesis;cellular homeostasis;cellular …	binding;catalytic activity;cation binding;enzyme binding;heme binding;heme oxygenase (decyclizing) activity;hydrolase activity;hydrolase activity, acting on ester bonds;identical protein binding;ion binding;iron ion binding;lipase activity;metal ion binding;molecular transducer activity;oxidoreductase activity;oxidoreductase activity, acting on paired donors, with incorporation or reduction of mo…	caveola;cell part;cytoplasmic part;cytosol;endoplasmic reticulum;endoplasmic reticulum membrane;endoplasmic reticulum part;extracellular region part;extracellular space;intracellular membrane-bounded organelle;intracellular non-membrane-bounded organelle;intracellular organelle;intracellular organelle part;intracellular part;membrane;membrane part;membrane raft;membrane-bounded organelle;non-memb…	Mineral absorption;Porphyrin and chlorophyll metabolism	9	9	46.5	46.5	32.818	0	61.608	1706000000	146	25.3741	25.4988	25.9076	25.8376	25.8732	25.5175	25.7389	24.9195	25.6904	25.7683	25.682	25.4804	26.4314	26.5179	26.3849	26.491	26.347	26.2733
	0.119902	0.127739	B7Z7Z1;B7Z2X0;A0A0G2JQ41;A0A1C7CYZ0;Q12979;B7Z683;Q6ZT60;I3L3W0;I3L1U8;I3L2P5;A0A0G2JSE0;A0A0D9SGD7;I3L259;I3L2L3;A0A0G2JRJ1;I3L379;I3L4Y1;I3L0R7;I3NI05	B7Z7Z1;B7Z2X0;A0A0G2JQ41;A0A1C7CYZ0;Q12979;B7Z683;Q6ZT60	Active breakpoint cluster region-related protein	ABR	2288	Color2 [A=255, R=169, G=169, B=169]	1	4		actin cytoskeleton organization;actin filament-based process;anatomical structure development;anatomical structure morphogenesis;biological regulation;brain development;cell surface receptor linked signaling pathway;cellular component organization;cellular component organization at cellular level;cellular component organization or biogenesis;cellular component organization or biogenesis at cellul…	enzyme activator activity;enzyme regulator activity;GTPase activator activity;GTPase regulator activity;guanyl-nucleotide exchange factor activity;nucleoside-triphosphatase regulator activity;Ras guanyl-nucleotide exchange factor activity;Rho guanyl-nucleotide exchange factor activity;small GTPase regulator activity	cell part;cytoplasmic part;cytosol;intracellular;intracellular part;membrane;plasma membrane		7	6	11.7	10.5	92.396	0.00029551	8.338	360270000	18	22.1533	23.0022	23.7925	24.0143	22.0244	22.0124	22.2851	23.3192	22.3443	22.5305	22.9295	22.8242	22.2638	23.8223	24.0531	23.9413	23.97	24.0814
	0.819068	0.177531	Q9BS40;H7C5A4	Q9BS40	Latexin	LXN	4547	Color2 [A=255, R=169, G=169, B=169]	1	4		defense response;detection of abiotic stimulus;detection of external stimulus;detection of stimulus;detection of stimulus involved in sensory perception;detection of temperature stimulus;detection of temperature stimulus involved in sensory perception;detection of temperature stimulus involved in sensory perception of pain;inflammatory response;response to abiotic stimulus;response to external st…	binding;carbohydrate binding;endopeptidase inhibitor activity;endopeptidase regulator activity;enzyme inhibitor activity;enzyme regulator activity;glycosaminoglycan binding;heparin binding;metalloendopeptidase inhibitor activity;metalloenzyme inhibitor activity;metalloenzyme regulator activity;pattern binding;peptidase inhibitor activity;peptidase regulator activity;polysaccharide binding	cell part;cytoplasm;extracellular membrane-bounded organelle;extracellular organelle;extracellular region part;extracellular vesicular exosome;intracellular part;membrane-bounded organelle;membrane-bounded vesicle;organelle;vesicle		5	5	27.5	27.5	25.75	0	40.129	6198400000	344	28.5708	28.3021	28.3756	28.3669	28.4101	28.3812	28.5498	28.5695	27.9903	28.0804	28.134	28.0174	28.2203	28.226	28.1476	28.2379	27.911	27.9559
	1.5224	0.22806	Q2TSD3;L7RSM7;P17252;Q59FI5;A0A169TED2;J3KRN5;Q7Z727;H3BV73;B0LPH5	Q2TSD3;L7RSM7;P17252;Q59FI5;A0A169TED2;J3KRN5;Q7Z727	Protein kinase C;Protein kinase C alpha type	PRKCA	2918	Color2 [A=255, R=169, G=169, B=169]	1	4		activation of adenylate cyclase activity;activation of phospholipase C activity;anatomical structure formation involved in morphogenesis;angiogenesis;biological adhesion;biological regulation;blood coagulation;calcium ion homeostasis;cation homeostasis;cell activation;cell adhesion;cell chemotaxis;cell communication;cell cycle;cell cycle process;cell differentiation;cell junction assembly;cell ju…	adenyl nucleotide binding;adenyl ribonucleotide binding;ATP binding;binding;calcium-dependent protein kinase activity;calcium-dependent protein kinase C activity;calcium-dependent protein serine/threonine kinase activity;catalytic activity;cation binding;enzyme binding;histone kinase activity;histone kinase activity (H3-T6 specific);histone threonine kinase activity;ion binding;kinase activity;me…	apical part of cell;cell body;cell part;cell projection;cilium;cytoplasm;cytoplasmic part;cytosol;dendrite;endoplasmic reticulum;extracellular membrane-bounded organelle;extracellular organelle;extracellular region part;extracellular vesicular exosome;intracellular membrane-bounded organelle;intracellular organelle;intracellular organelle part;intracellular part;membrane;membrane-bounded organell…	African trypanosomiasis;Aldosterone-regulated sodium reabsorption;Amoebiasis;Calcium signaling pathway;Endocrine and other factor-regulated calcium reabsorption;ErbB signaling pathway;Fc gamma R-mediated phagocytosis;Focal adhesion;Gap junction;Gastric acid secretion;Glioma;Leukocyte transendothelial migration;Long-term depression;Long-term potentiation;MAPK signaling pathway;MAPK signaling pathw…	6	4	12.8	8.6	76.761	0	18.392	289410000	29	24.0412	24.0362	23.9952	23.821	24.1055	24.1669	24.1202	23.5683	23.8672	23.6926	23.8008	23.7484	23.9476	23.9354	23.8611	24.0413	24.0715	23.8894
	0.54213	0.229423	A8K9J6;A0A0C4DGH0;B4DK26;Q5ZPR3;A8K6Q6;H0YL10;H0YLT8;H0YN85;H0YK40;H0YK59;H0YN29	A8K9J6;A0A0C4DGH0;B4DK26;Q5ZPR3;A8K6Q6	CD276 antigen	CD276	1069	Color2 [A=255, R=169, G=169, B=169]	1	4		biological regulation;cell activation;cell proliferation;cellular process;immune response;immune system process;leukocyte activation;lymphocyte activation;negative regulation of biological process;negative regulation of biosynthetic process;negative regulation of cell activation;negative regulation of cell proliferation;negative regulation of cellular biosynthetic process;negative regulation of c…	binding;protein binding;receptor binding	cell part;external side of plasma membrane;extracellular membrane-bounded organelle;extracellular organelle;extracellular region part;extracellular vesicular exosome;integral to membrane;intrinsic to membrane;membrane part;membrane-bounded organelle;membrane-bounded vesicle;organelle;plasma membrane part;vesicle	Cell adhesion molecules (CAMs)	5	5	21.6	21.6	41.709	0	77.227	880350000	72	25.0771	25.0785	24.8998	25.4603	24.1933	24.9538	24.9796	24.7627	24.6624	24.7035	24.2192	24.9588	25.6816	25.6518	25.0038	24.9662	25.21	25.4533
	0.80792	0.267949	Q1KKQ2;Q15139;F8WBA3;Q15451;H0YHL5	Q1KKQ2;Q15139;F8WBA3	Serine/threonine-protein kinase;Serine/threonine-protein kinase D1	PRKD1	3895	Color2 [A=255, R=169, G=169, B=169]	1	4		anatomical structure formation involved in morphogenesis;angiogenesis;apoptosis;biological regulation;biosynthetic process;cell death;cell proliferation;cell surface receptor linked signaling pathway;cellular biosynthetic process;cellular component organization;cellular component organization at cellular level;cellular component organization or biogenesis;cellular component organization or biogen…	adenyl nucleotide binding;adenyl ribonucleotide binding;ATP binding;binding;catalytic activity;cation binding;identical protein binding;ion binding;kinase activity;metal ion binding;nucleotide binding;phosphotransferase activity, alcohol group as acceptor;protein binding;protein kinase activity;protein kinase C activity;protein serine/threonine kinase activity;purine nucleotide binding;purine rib…	cell cortex;cell junction;cell part;cell-cell junction;cytoplasm;cytoplasmic part;cytosol;Golgi apparatus;Golgi apparatus part;integral to membrane;integral to plasma membrane;intracellular membrane-bounded organelle;intracellular organelle;intracellular organelle part;intracellular part;intrinsic to membrane;intrinsic to plasma membrane;membrane;membrane part;membrane-bounded organelle;nucleus;o…		7	4	12.1	7.4	101.85	0	24.165	218070000	19	24.2113	23.8783	23.5609	23.3621	23.6243	23.4261	23.5005	23.6582	22.9817	23.3752	23.1985	23.7414	22.8919	22.7217	22.8723	22.1865	22.3594	22.4797
	0.999276	0.272676	Q9NUY8;C9JAM5;E9PGE5;C9IZ32;B3KS68	Q9NUY8;C9JAM5;E9PGE5	TBC1 domain family member 23	TBC1D23	4727	Color2 [A=255, R=169, G=169, B=169]	1	4		biological regulation;positive regulation of biological process;positive regulation of cytokine production;positive regulation of interleukin-6 production;positive regulation of multicellular organismal process;regulation of biological process;regulation of cytokine production;regulation of defense response;regulation of inflammatory response;regulation of interleukin-6 production;regulation of m…				8	8	19.3	19.3	78.321	0	44.438	499050000	54	24.4434	24.3773	24.7935	24.9417	24.6677	24.6926	24.3807	23.8624	24.2211	24.5295	24.6223	24.6641	24.6736	24.1811	24.1787	24.9805	24.3374	24.9938
	1.84969	0.279785	Q5T6L4;P00966;A8KAP9;Q5T6L6;A0A0S2Z3B6;B4E395;A0A0S2Z3D8;Q5T6L5;Q8NFZ7;A0A0S2Z3F1	Q5T6L4;P00966;A8KAP9;Q5T6L6;A0A0S2Z3B6;B4E395	Argininosuccinate synthase	ASS;ASS1	3164	Color2 [A=255, R=169, G=169, B=169]	1	4		acute inflammatory response;acute-phase response;aging;amide biosynthetic process;amine biosynthetic process;amine metabolic process;anatomical structure development;arginine biosynthetic process;arginine metabolic process;argininosuccinate metabolic process;aspartate family amino acid metabolic process;aspartate metabolic process;biological regulation;biosynthetic process;carboxylic acid biosynt…	adenyl nucleotide binding;adenyl ribonucleotide binding;amine binding;amino acid binding;argininosuccinate synthase activity;ATP binding;binding;carboxylic acid binding;catalytic activity;identical protein binding;ligase activity;ligase activity, forming carbon-nitrogen bonds;nucleotide binding;protein binding;purine nucleotide binding;purine ribonucleoside triphosphate binding;purine ribonucleot…	cell body fiber;cell part;cell projection;cytoplasm;cytoplasmic part;cytosol;endoplasmic reticulum;extracellular membrane-bounded organelle;extracellular organelle;extracellular region part;extracellular vesicular exosome;intracellular membrane-bounded organelle;intracellular organelle;intracellular organelle part;intracellular part;lysosome;lytic vacuole;membrane;membrane-bounded organelle;membr…	Alanine, aspartate and glutamate metabolism;Arginine and proline metabolism	10	10	32.3	32.3	46.53	0	61.484	1511000000	212	26.8679	26.6947	26.7612	26.9535	26.5579	26.6588	26.5828	26.7379	26.4115	26.2193	26.501	26.3627	26.3054	25.9767	25.4077	26.3096	26.556	26.2377
	1.23133	0.344574	A8K401;P35232;Q6PUJ7;Q6FHP5;Q53FV0;C9JW96;C9JZ20;E7ESE2;E9PCW0;D6RBK0;A8K9G2	A8K401;P35232;Q6PUJ7;Q6FHP5;Q53FV0;C9JW96;C9JZ20;E7ESE2;E9PCW0;D6RBK0	Prohibitin	PHB;HEL-S-54e	1544	Color2 [A=255, R=169, G=169, B=169]	1	4		biological regulation;biosynthetic process;cell differentiation;cellular biosynthetic process;cellular component organization;cellular component organization at cellular level;cellular component organization or biogenesis;cellular component organization or biogenesis at cellular level;cellular developmental process;cellular macromolecule biosynthetic process;cellular macromolecule metabolic proce…	binding;complement binding;complement component C3a binding;complement component C3b binding;DNA binding;enzyme binding;G-protein-coupled receptor binding;histone deacetylase binding;nucleic acid binding;nucleic acid binding transcription factor activity;opsonin binding;protein binding;proteinase activated receptor binding;receptor binding;regulatory region DNA binding;regulatory region nucleic a…	cell part;cell surface;cytoplasm;cytoplasmic part;early endosome;endosome;extracellular membrane-bounded organelle;extracellular organelle;extracellular region part;extracellular vesicular exosome;integral to membrane;integral to plasma membrane;intracellular membrane-bounded organelle;intracellular organelle;intracellular organelle part;intracellular part;intrinsic to membrane;intrinsic to plasm…		12	11	68.4	64.7	29.804	0	323.31	15601000000	1386	30.1386	30.2797	30.2318	30.2723	29.9041	29.7603	30.1461	30.167	29.6777	29.6678	29.4546	29.4062	30.1021	30.0698	30.0732	30.1681	30.3547	30.3803
	0.409652	0.4674	A0A087X296;P23219;X6RJD6	A0A087X296;P23219	Prostaglandin G/H synthase 1	PTGS1	951	Color2 [A=255, R=169, G=169, B=169]	1	4		arachidonic acid metabolic process;biological regulation;biosynthetic process;carboxylic acid biosynthetic process;carboxylic acid metabolic process;cellular biosynthetic process;cellular ketone metabolic process;cellular lipid metabolic process;cellular metabolic process;cellular process;cyclooxygenase pathway;defense response;fatty acid biosynthetic process;fatty acid metabolic process;icosanoi…	antioxidant activity;binding;catalytic activity;cation binding;dioxygenase activity;heme binding;ion binding;iron ion binding;metal ion binding;oxidoreductase activity;oxidoreductase activity, acting on paired donors, with incorporation or reduction of molecular oxygen;oxidoreductase activity, acting on peroxide as acceptor;peroxidase activity;prostaglandin-endoperoxide synthase activity;tetrapyr…	cell part;cell projection;cilium;cytoplasm;cytoplasmic part;endoplasmic reticulum membrane;endoplasmic reticulum part;extracellular membrane-bounded organelle;extracellular organelle;extracellular region part;extracellular vesicular exosome;intracellular membrane-bounded organelle;intracellular organelle;intracellular organelle part;intracellular part;membrane;membrane part;membrane-bounded organ…	Arachidonic acid metabolism	5	4	15.1	13.4	63.286	0	27.402	594290000	44	23.2576	22.8326	22.2099	22.9686	24.7937	24.5097	23.7134	23.2017	22.482	22.2747	23.9538	22.1421	24.8102	24.6426	24.6427	25.0187	25.3398	24.7283
	1.12481	0.559296	B4DGM6;B4DI81;Q53FJ6;P17302;B4DN50;B4DMC9;B4DN47;Q59GT9	B4DGM6;B4DI81;Q53FJ6;P17302;B4DN50;B4DMC9;B4DN47	Gap junction protein;Gap junction alpha-1 protein	GJA1	2006	Color2 [A=255, R=169, G=169, B=169]	1	4		adenine nucleotide transport;adult heart development;anatomical structure development;anatomical structure morphogenesis;apoptosis;ATP transport;atrial ventricular junction remodeling;biological regulation;blood vessel morphogenesis;calcium ion homeostasis;cation homeostasis;cell communication;cell communication by chemical coupling;cell communication by electrical coupling;cell death;cell differ…	channel activity;gap junction channel activity;ion transmembrane transporter activity;molecular transducer activity;passive transmembrane transporter activity;signal transducer activity;substrate-specific transmembrane transporter activity;substrate-specific transporter activity;transmembrane transporter activity;transporter activity;wide pore channel activity	adherens junction;anchoring junction;apical plasma membrane;cell junction;cell part;cell-cell adherens junction;cell-cell contact zone;cell-cell junction;cell-substrate adherens junction;cell-substrate junction;connexon complex;contractile fiber;cytoplasmic part;cytoplasmic vesicle membrane;cytoplasmic vesicle part;cytoskeletal part;cytosol;early endosome;endoplasmic reticulum membrane;endoplasmi…	Arrhythmogenic right ventricular cardiomyopathy (ARVC);Gap junction	6	6	36.7	36.7	33.961	0	70.411	1243700000	47	24.6568	24.2598	24.381	24.3762	24.0271	24.1838	22.6687	23.5128	24.5393	23.5755	24.1504	24.0823	26.5251	26.4639	26.4545	26.5243	25.3637	25.1192
	0.843432	0.584791	L7RRS0;O00443;A0A0C4DGF9;B4DRX6;B4DG55;E9PPP3	L7RRS0;O00443;A0A0C4DGF9;B4DRX6	Phosphatidylinositol 4-phosphate 3-kinase C2 domain-containing subunit alpha	PIK3C2A	2917	Color2 [A=255, R=169, G=169, B=169]	1	4		adaptive immune response;biological regulation;biosynthetic process;cell activation;cell chemotaxis;cell migration;cell motility;cell surface receptor linked signaling pathway;cellular biosynthetic process;cellular component assembly;cellular component assembly at cellular level;cellular component movement;cellular component organization;cellular component organization at cellular level;cellular …	1-phosphatidylinositol-3-kinase activity;adenyl nucleotide binding;adenyl ribonucleotide binding;ATP binding;binding;catalytic activity;inositol or phosphatidylinositol kinase activity;kinase activity;lipid binding;lipid kinase activity;nucleotide binding;phosphatidylinositol 3-kinase activity;phosphatidylinositol binding;phosphatidylinositol kinase activity;phosphatidylinositol phosphate kinase …	cell part;clathrin-coated vesicle;coated vesicle;cytoplasm;cytoplasmic membrane-bounded vesicle;cytoplasmic part;cytoplasmic vesicle;cytosol;cytosolic part;extracellular membrane-bounded organelle;extracellular organelle;extracellular region part;extracellular vesicular exosome;Golgi apparatus;intracellular membrane-bounded organelle;intracellular organelle;intracellular part;macromolecular compl…	Inositol phosphate metabolism;Phosphatidylinositol signaling system	5	5	3.5	3.5	190.68	0.00027211	6.1792	197590000	28	22.7404	23.6089	21.8194	23.4624	23.5322	22.9859	23.3003	22.6262	21.7274	22.5987	21.7972	22.5907	23.6551	22.6923	22.8194	22.7355	22.7038	22.9024

## Sheet: POLY-POLY275
Significant	-LOG(p-value)	Difference	Protein IDs	Majority protein IDs	Protein names	Gene names	id	Symbol color	Symbol type	Symbol size	Show label	GOBP name	GOMF name	GOCC name	KEGG name	Peptides	Unique peptides	Sequence coverage [%]	Unique sequence coverage [%]	Mol. weight [kDa]	Q-value	Score	Intensity	MS/MS count	LFQ intensity CTR1_A	LFQ intensity CTR1_B	LFQ intensity CTR2_A	LFQ intensity CTR2_B	LFQ intensity CTR3_A	LFQ intensity CTR3_B	LFQ intensity POLY1_A	LFQ intensity POLY1_B	LFQ intensity POLY2_A	LFQ intensity POLY2_B	LFQ intensity POLY3_A	LFQ intensity POLY3_B	LFQ intensity Poly275_1_A	LFQ intensity Poly275_1_B	LFQ intensity Poly275_2_A	LFQ intensity Poly275_2_B	LFQ intensity Poly275_3_A	LFQ intensity Poly275_3_B
+	8.00479	6.53106	A0A024RDA4;P02778	A0A024RDA4;P02778	C-X-C motif chemokine;C-X-C motif chemokine 10;CXCL10(1-73)	CXCL10	801	Color2 [A=255, R=169, G=169, B=169]	1	4		anatomical structure development;biological regulation;blood circulation;cell activation;cell chemotaxis;cell communication;cell migration;cell motility;cell surface receptor linked signaling pathway;cell-cell signaling;cellular component movement;cellular process;cellular response to biotic stimulus;cellular response to chemical stimulus;cellular response to cytokine stimulus;cellular response t…	binding;cAMP-dependent protein kinase regulator activity;carbohydrate binding;chemokine activity;chemokine receptor binding;CXCR chemokine receptor binding;CXCR3 chemokine receptor binding;cytokine activity;cytokine receptor binding;enzyme regulator activity;glycosaminoglycan binding;G-protein-coupled receptor binding;heparin binding;kinase regulator activity;pattern binding;polysaccharide bindin…	cell part;external side of plasma membrane;extracellular region;extracellular region part;extracellular space;membrane part;plasma membrane part	Chemokine signaling pathway;Cytokine-cytokine receptor interaction;Cytosolic DNA-sensing pathway;RIG-I-like receptor signaling pathway;Toll-like receptor signaling pathway	3	3	34.7	34.7	10.881	0	113.56	2115900000	127	21.93	22.5558	20.8483	23.2578	22.1077	22.8012	29.6823	29.6868	29.1128	29.2753	28.6057	28.6119	22.6496	22.8052	22.8388	23.6594	22.6442	21.1911
+	6.51979	4.57015	P14902;E5RIX2;J3KN03;A0A140T9Z2;E5RH36	P14902	Indoleamine 2,3-dioxygenase 1	IDO1	3280	Color2 [A=255, R=169, G=169, B=169]	1	4		amine catabolic process;amine metabolic process;aromatic amino acid family catabolic process;aromatic amino acid family metabolic process;aromatic compound catabolic process;biological regulation;biosynthetic process;carboxylic acid biosynthetic process;carboxylic acid catabolic process;carboxylic acid metabolic process;catabolic process;cellular amine metabolic process;cellular amino acid catabo…	binding;catalytic activity;cation binding;dioxygenase activity;electron carrier activity;heme binding;indoleamine 2,3-dioxygenase activity;ion binding;iron ion binding;metal ion binding;oxidoreductase activity;oxidoreductase activity, acting on single donors with incorporation of molecular oxygen;oxidoreductase activity, acting on single donors with incorporation of molecular oxygen, incorporatio…	cell part;contractile fiber;contractile fiber part;cytoplasmic part;cytosol;intracellular non-membrane-bounded organelle;intracellular organelle;intracellular part;non-membrane-bounded organelle;organelle;organelle part;smooth muscle contractile fiber;stereocilium bundle	African trypanosomiasis;Tryptophan metabolism	8	8	24.6	24.6	45.326	0	25.243	643620000	46	23.3276	23.5042	22.8284	23.2034	23.4745	22.7535	27.9522	27.9084	26.6512	26.8442	26.1205	25.9949	22.7849	21.794	22.7416	22.2255	22.4541	22.0504
+	9.09929	4.32514	Q99836;B4E3D6;A0A0A0MS70;H0Y4G9;A0A0A0MST0;A0A0A0MSI9;B4DU08;B4DT48;A0A192GQL6;A0A193CK37;A0A192GQD4	Q99836;B4E3D6;A0A0A0MS70;H0Y4G9;A0A0A0MST0;A0A0A0MSI9;B4DU08	Myeloid differentiation primary response protein MyD88	MYD88	4527	Color2 [A=255, R=169, G=169, B=169]	1	4		3'-UTR-mediated mRNA stabilization;activation of immune response;activation of innate immune response;adaptive immune response;adaptive immune response based on somatic recombination of immune receptors built from immunoglobulin superfamily domains;B cell mediated immunity;biological regulation;cell surface receptor linked signaling pathway;cellular macromolecule metabolic process;cellular metabo…	binding;cytokine receptor binding;death receptor binding;identical protein binding;protein binding;protein domain specific binding;receptor binding;TIR domain binding;tumor necrosis factor receptor superfamily binding	cell part;cytoplasm;cytoplasmic part;cytoskeletal part;cytosol;endosomal part;endosome membrane;intracellular organelle part;intracellular part;macromolecular complex;membrane;organelle membrane;organelle part;plasma membrane;postsynaptic density;protein complex;synapse part	African trypanosomiasis;Apoptosis;Chagas disease (American trypanosomiasis);ko05152;Leishmaniasis;Malaria;Measles;Toll-like receptor signaling pathway;Toxoplasmosis	9	9	48.3	48.3	33.233	0	35.934	617390000	50	24.8941	24.9503	25.2295	24.796	25.2301	24.854	27.0739	27.0511	26.5905	26.5403	26.8119	26.5207	22.5379	22.1513	22.4351	23.1845	22.0493	22.2795
+	3.28958	3.01335	C9J7K9;O15162;H7C5I5;C9J0H3;C9J9P4;C9JE06	C9J7K9;O15162;H7C5I5;C9J0H3;C9J9P4;C9JE06	Phospholipid scramblase 1	PLSCR1	2338	Color2 [A=255, R=169, G=169, B=169]	1	4		acute inflammatory response;acute-phase response;apoptosis;biological regulation;biosynthetic process;cell activation;cell death;cellular biosynthetic process;cellular component organization;cellular component organization or biogenesis;cellular lipid metabolic process;cellular membrane organization;cellular metabolic process;cellular process;death;defense response;defense response to virus;glyce…	binding;calcium ion binding;cation binding;CD4 receptor binding;DNA binding;enzyme binding;epidermal growth factor receptor binding;growth factor receptor binding;ion binding;lipid transporter activity;metal ion binding;nucleic acid binding;nucleic acid binding transcription factor activity;phospholipid scramblase activity;phospholipid transporter activity;protein binding;protein domain specific …	cell part;cytoplasmic part;cytosol;extracellular matrix;extracellular membrane-bounded organelle;extracellular organelle;extracellular region part;extracellular vesicular exosome;Golgi apparatus;integral to membrane;integral to plasma membrane;intracellular membrane-bounded organelle;intracellular non-membrane-bounded organelle;intracellular organelle;intracellular organelle part;intracellular pa…		4	4	19.3	19.3	34.217	0	56.199	620660000	42	24.0741	22.1057	24.0218	23.463	22.8498	23.6425	25.126	24.8473	25.8109	25.9462	25.4509	25.1683	21.3529	20.317	22.8259	22.0929	23.8667	23.814
+	4.68223	2.73321	F5GZZ9;C9JHR8;Q86VB7;D3DUU0;D3DUU2;H0YGZ7	F5GZZ9;C9JHR8;Q86VB7;D3DUU0;D3DUU2	Scavenger receptor cysteine-rich type 1 protein M130;Soluble CD163	CD163	2357	Color2 [A=255, R=169, G=169, B=169]	1	4		acute inflammatory response;acute-phase response;cellular component organization;cellular component organization or biogenesis;cellular membrane organization;cellular process;defense response;endocytosis;establishment of localization;inflammatory response;membrane invagination;membrane organization;receptor-mediated endocytosis;response to stimulus;response to stress;response to wounding;transpor…	cargo receptor activity;receptor activity;scavenger receptor activity	cell part;cytoplasmic part;cytoplasmic vesicle membrane;cytoplasmic vesicle part;endocytic vesicle membrane;extracellular region;integral to membrane;integral to plasma membrane;intracellular organelle part;intracellular part;intrinsic to membrane;intrinsic to plasma membrane;membrane;membrane part;organelle membrane;organelle part;plasma membrane;plasma membrane part;vesicle membrane		6	6	8.3	8.3	120.32	0	17.841	769090000	25	21.2673	24.399	24.9096	22.0842	24.8874	25.1398	25.6816	25.0622	25.7686	25.53	25.6378	25.4523	22.6137	22.7274	21.6268	23.0959	24.2292	22.4403
+	5.07887	2.09674	A0A0S2Z4S4;O60603;B3KWR9;A0A0S2Z4L7	A0A0S2Z4S4;O60603;B3KWR9	Toll-like receptor 2;Toll-like receptor	TLR2	1181	Color2 [A=255, R=169, G=169, B=169]	1	4		activation of immune response;activation of innate immune response;anatomical structure formation involved in morphogenesis;antibiotic transport;apoptosis;biological regulation;carboxylic acid metabolic process;cell activation;cell death;cell surface pattern recognition receptor signaling pathway;cell surface receptor linked signaling pathway;cellular alkene metabolic process;cellular component a…	binding;carbohydrate binding;diacyl lipopeptide binding;glycosaminoglycan binding;lipopeptide binding;lipopolysaccharide binding;lipopolysaccharide receptor activity;lipoteichoic acid binding;molecular transducer activity;pattern binding;pattern recognition receptor activity;peptide binding;peptidoglycan binding;polysaccharide binding;protein binding;protein dimerization activity;protein heterodi…	cell body;cell part;cell projection;cell surface;cytoplasm;external side of plasma membrane;integral to membrane;integral to plasma membrane;intracellular part;intrinsic to membrane;intrinsic to plasma membrane;macromolecular complex;membrane;membrane part;plasma membrane;plasma membrane part;protein complex;Toll-like receptor 1-Toll-like receptor 2 protein complex;Toll-like receptor 2-Toll-like …	Amoebiasis;Chagas disease (American trypanosomiasis);ko05152;Leishmaniasis;Malaria;Measles;Phagosome;Rheumatoid arthritis;Toll-like receptor signaling pathway;Toxoplasmosis	4	4	8.4	8.4	89.837	0.00025873	5.0531	86129000	6	20.9141	23.1152	23.6303	22.0891	22.7556	23.1912	24.5258	24.8727	24.1578	24.1573	24.0829	23.9242	21.5802	22.8693	21.9504	22.762	21.9897	21.9887
+	6.73594	2.0034	A0A024R1M8;J3KQL8;Q9BQE5;E9PM95;B0QYK8	A0A024R1M8;J3KQL8;Q9BQE5	Apolipoprotein L2	APOL2	154	Color2 [A=255, R=169, G=169, B=169]	1	4		acute inflammatory response;acute-phase response;alcohol metabolic process;cellular macromolecule metabolic process;cellular metabolic process;cellular process;cholesterol metabolic process;defense response;developmental process;establishment of localization;inflammatory response;lipid metabolic process;lipid transport;lipoprotein metabolic process;macromolecule metabolic process;maternal process…	binding;high-density lipoprotein particle binding;lipid binding;lipoprotein particle binding;protein binding;protein-lipid complex binding;receptor binding	cell part;cytoplasmic part;endoplasmic reticulum membrane;endoplasmic reticulum part;extracellular region;intracellular organelle part;intracellular part;membrane;membrane part;organelle membrane;organelle part		8	1	32.3	4.2	37.078	0	248.82	5367700000	552	27.4909	27.49	27.5617	27.5961	27.5272	27.5762	29.3177	29.3462	28.6938	28.7298	28.6705	28.6212	26.99	26.9982	26.5915	26.7888	26.8551	27.1354
+	8.3885	1.81836	Q16666	Q16666	Gamma-interferon-inducible protein 16	IFI16	3939	Color2 [A=255, R=169, G=169, B=169]	1	4		activation of immune response;activation of innate immune response;anatomical structure development;autophagy;biological regulation;catabolic process;cell communication;cell differentiation;cell proliferation;cellular catabolic process;cellular developmental process;cellular metabolic process;cellular process;cellular response to abiotic stimulus;cellular response to external stimulus;cellular re…	binding;core promoter binding;core promoter proximal region DNA binding;core promoter proximal region sequence-specific DNA binding;DNA binding;double-stranded DNA binding;identical protein binding;nucleic acid binding;nucleic acid binding transcription factor activity;protein binding;regulatory region DNA binding;regulatory region nucleic acid binding;RNA polymerase II core promoter proximal reg…	cell part;cytoplasm;cytoplasmic part;cytosol;intracellular membrane-bounded organelle;intracellular non-membrane-bounded organelle;intracellular organelle;intracellular organelle part;intracellular part;membrane;membrane-bounded organelle;non-membrane-bounded organelle;nuclear body;nuclear part;nuclear speck;nucleolus;nucleoplasm;nucleoplasm part;nucleus;organelle;organelle part		17	1	30.3	2.3	88.255	0	96.939	5905800000	429	27.7777	27.7398	27.8789	27.8355	27.537	27.5157	28.8149	28.7475	28.6375	28.6144	28.5395	28.4412	26.7329	26.6262	26.8696	26.5904	27.03	27.0359
+	8.89539	1.49013	Q8WTW2;Q13287;A8K683;B4DQD4;C9JW17;A4UCT9	Q8WTW2;Q13287;A8K683;B4DQD4	N-myc-interactor	NMI	3813	Color2 [A=255, R=169, G=169, B=169]	1	4		biological regulation;biosynthetic process;cellular biosynthetic process;cellular macromolecule biosynthetic process;cellular macromolecule metabolic process;cellular metabolic process;cellular nitrogen compound metabolic process;cellular process;cellular response to stimulus;defense response;inflammatory response;intracellular protein kinase cascade;intracellular signal transduction;JAK-STAT cas…	protein binding transcription factor activity;transcription cofactor activity;transcription factor binding transcription factor activity	cell part;cytoplasm;intracellular organelle part;intracellular part;nuclear part;nucleoplasm;organelle part		8	8	34.2	34.2	35.084	0	44.294	1543500000	116	25.3786	25.1846	25.1384	25.4583	24.7525	25.596	26.1382	26.2334	26.4762	26.4519	26.391	26.2896	24.8073	24.8445	24.8335	24.7843	25.0488	24.7211
+	9.18494	1.3779	Q53FL7;P19320;E9PDD2;F8UU18;G0ZI12;F8UV74;Q68DC4;Q9UHT7;A0A087WTY4;F2YYR6	Q53FL7;P19320;E9PDD2	Vascular cell adhesion protein 1	VCAM1	3311	Color2 [A=255, R=169, G=169, B=169]	1	4		acute inflammatory response;aging;amine metabolic process;anatomical structure development;B cell activation;B cell differentiation;biological adhesion;biological regulation;carbohydrate homeostasis;cell activation;cell adhesion;cell chemotaxis;cell differentiation;cell migration;cell motility;cell surface receptor linked signaling pathway;cell-cell adhesion;cell-matrix adhesion;cell-substrate ad…	binding;catalytic activity;cell adhesion molecule binding;integrin binding;oxidoreductase activity;oxidoreductase activity, acting on the CH-NH2 group of donors;oxidoreductase activity, acting on the CH-NH2 group of donors, oxygen as acceptor;primary amine oxidase activity;protein binding;protein complex binding;receptor binding	alpha9-beta1 integrin-vascular cell adhesion molecule-1 complex;apical part of cell;cell part;cell projection;cell surface;cytoplasmic part;cytoskeletal part;early endosome;endoplasmic reticulum;endosome;external side of plasma membrane;extracellular membrane-bounded organelle;extracellular organelle;extracellular region part;extracellular space;extracellular vesicular exosome;filopodium;Golgi ap…	African trypanosomiasis;Cell adhesion molecules (CAMs);Leukocyte transendothelial migration;Malaria	17	16	30.9	29.9	81.263	0	281.57	4004900000	260	26.9209	26.8775	26.5889	26.5374	27.046	27.0431	27.8234	27.8153	28.0074	27.9016	28.0201	27.9633	26.6472	26.6923	26.4709	26.5914	26.4846	26.3773
+	1.64908	1.26486	P25774;U3KPS4;U3KQE7	P25774;U3KPS4	Cathepsin S	CTSS	3360	Color2 [A=255, R=169, G=169, B=169]	1	4		activation of immune response;activation of innate immune response;adaptive immune response;antigen processing and presentation;antigen processing and presentation of exogenous antigen;antigen processing and presentation of exogenous peptide antigen;antigen processing and presentation of exogenous peptide antigen via MHC class I;antigen processing and presentation of exogenous peptide antigen via…	binding;catalytic activity;collagen binding;cysteine-type endopeptidase activity;cysteine-type peptidase activity;endopeptidase activity;extracellular matrix binding;fibronectin binding;glycoprotein binding;hydrolase activity;laminin binding;peptidase activity;peptidase activity, acting on L-amino acid peptides;protein binding;proteoglycan binding	cell part;cytoplasmic part;extracellular region;extracellular region part;extracellular space;intracellular membrane-bounded organelle;intracellular organelle;intracellular organelle lumen;intracellular organelle part;intracellular part;lysosomal lumen;lysosome;lytic vacuole;membrane;membrane-bounded organelle;membrane-enclosed lumen;organelle;organelle lumen;organelle part;vacuolar lumen;vacuola…	Antigen processing and presentation;ko05152;Lysosome;Phagosome	4	4	16.6	16.6	37.495	0.00033613	13.039	318300000	23	21.8208	23.6967	21.5758	23.7747	21.3627	22.6537	22.3394	24.7462	25.3054	25.1857	24.2318	23.8938	23.0991	23.0532	23.2489	23.4664	22.5267	22.7188
+	9.03138	1.14931	Q2TAM5;E9PKH5;B4E082;A0A087X0W8;Q04206;Q96F54;E9PKV4;Q96CP1;A0A087WVP0;E9PI38;E9PQS6;E9PMD5;E9PRX2;E9PNV4;E9PM47;E9PNK5;E9PJR1;E9PN69	Q2TAM5;E9PKH5;B4E082;A0A087X0W8;Q04206;Q96F54;E9PKV4;Q96CP1;A0A087WVP0;E9PI38;E9PQS6	Transcription factor p65	RELA	3958	Color2 [A=255, R=169, G=169, B=169]	1	4		acetaldehyde metabolic process;activation of immune response;activation of innate immune response;aging;anatomical structure development;anatomical structure morphogenesis;antigen receptor-mediated signaling pathway;biological regulation;cell surface receptor linked signaling pathway;cellular aldehyde metabolic process;cellular defense response;cellular metabolic process;cellular process;cellular…	activating transcription factor binding;anion binding;binding;chromatin binding;core promoter proximal region DNA binding;core promoter proximal region sequence-specific DNA binding;DNA binding;enhancer binding;enhancer sequence-specific DNA binding;enzyme binding;histone deacetylase binding;identical protein binding;ion binding;kinase binding;NF-kappaB binding;nucleic acid binding;nucleic acid b…	cell part;cytoplasm;cytoplasmic part;cytosol;I-kappaB/NF-kappaB complex;intracellular membrane-bounded organelle;intracellular organelle;intracellular organelle part;intracellular part;macromolecular complex;membrane-bounded organelle;NF-kappaB complex;nuclear part;nucleoplasm;nucleoplasm part;nucleus;organelle;organelle part;protein complex;transcription factor complex	Acute myeloid leukemia;Adipocytokine signaling pathway;Amoebiasis;Apoptosis;B cell receptor signaling pathway;Chagas disease (American trypanosomiasis);Chemokine signaling pathway;Chronic myeloid leukemia;Cytosolic DNA-sensing pathway;Epithelial cell signaling in Helicobacter pylori infection;Hepatitis C;ko05152;Leishmaniasis;MAPK signaling pathway;Measles;Neurotrophin signaling pathway;NOD-like …	8	8	32.1	32.1	42.868	0	57.51	2354100000	323	27.046	26.8289	26.8942	26.8735	26.9844	27.0388	28.0186	27.9489	28.0514	27.9578	28.1004	28.0436	26.9351	26.8882	26.8129	27.0396	26.6978	26.8515
+	0.944881	1.11948	Q2TU65;B3KQM3;A0A0S2Z4Z8;O43353	Q2TU65;B3KQM3;A0A0S2Z4Z8;O43353	Receptor-interacting serine/threonine-protein kinase 2	RIPK2	1192	Color2 [A=255, R=169, G=169, B=169]	1	4		activation of immune response;activation of innate immune response;activation of MAPK activity;adaptive immune response;antigen receptor-mediated signaling pathway;apoptosis;biological regulation;cell activation;cell death;cell proliferation;cell surface receptor linked signaling pathway;cellular macromolecule metabolic process;cellular metabolic process;cellular process;cellular protein metaboli…	adenyl nucleotide binding;adenyl ribonucleotide binding;ATP binding;binding;CARD domain binding;catalytic activity;identical protein binding;kinase activity;LIM domain binding;molecular transducer activity;non-membrane spanning protein tyrosine kinase activity;nucleotide binding;phosphotransferase activity, alcohol group as acceptor;protein binding;protein dimerization activity;protein domain spe…	cell part;cytoplasm;cytoplasmic part;cytoskeleton;cytosol;intracellular non-membrane-bounded organelle;intracellular organelle;intracellular part;macromolecular complex;non-membrane-bounded organelle;organelle;protein complex;vesicle	ko05152;Neurotrophin signaling pathway;NOD-like receptor signaling pathway;Shigellosis	6	6	15.6	15.6	61.136	0	22.654	2380800000	29	22.6198	22.6223	25.4355	22.8662	25.0571	22.4709	26.8184	27.464	25.5862	26.7599	26.6144	26.2618	26.5835	25.5712	26.519	26.3827	22.8148	24.9166
+	6.83183	1.0646	Q9UKK3;B4E2S2;A0PJ82	Q9UKK3	Poly [ADP-ribose] polymerase 4	PARP4	4823	Color2 [A=255, R=169, G=169, B=169]	1	4		cell death;cellular macromolecule metabolic process;cellular metabolic process;cellular nitrogen compound metabolic process;cellular process;cellular protein metabolic process;cellular response to stimulus;cellular response to stress;death;defense response;DNA metabolic process;DNA repair;establishment of localization;inflammatory response;macromolecule metabolic process;macromolecule modificatio…	binding;catalytic activity;DNA binding;enzyme binding;NAD+ ADP-ribosyltransferase activity;nucleic acid binding;protein binding;transferase activity;transferase activity, transferring glycosyl groups;transferase activity, transferring pentosyl groups	cell part;cytoplasm;cytoskeletal part;extracellular membrane-bounded organelle;extracellular organelle;extracellular region part;extracellular vesicular exosome;intracellular membrane-bounded organelle;intracellular organelle;intracellular organelle part;intracellular part;macromolecular complex;membrane;membrane-bounded organelle;membrane-bounded vesicle;microtubule;nucleus;organelle;organelle p…	Base excision repair	25	25	18.9	18.9	192.59	0	148.78	3146100000	314	27.8897	27.7528	27.6079	27.786	27.7504	27.8884	27.9767	28.2968	27.9915	28.0817	28.2126	28.2871	26.9677	27.085	26.9933	26.9218	27.2247	27.2661
+	0.941316	1.06044	A0A0A1TSG4;Q08722	A0A0A1TSG4;Q08722	Leukocyte surface antigen CD47	CD47	1031	Color2 [A=255, R=169, G=169, B=169]	1	4		biological adhesion;biological regulation;blood coagulation;cell adhesion;cell migration;cell motility;cell surface receptor linked signaling pathway;cellular component movement;cellular component organization;cellular component organization at cellular level;cellular component organization or biogenesis;cellular component organization or biogenesis at cellular level;cellular process;cellular res…	molecular transducer activity;receptor activity;signal transducer activity;signaling receptor activity;thrombospondin receptor activity	cell part;extracellular membrane-bounded organelle;extracellular organelle;extracellular region part;extracellular vesicular exosome;integral to membrane;integral to plasma membrane;intrinsic to membrane;intrinsic to plasma membrane;membrane;membrane part;membrane-bounded organelle;membrane-bounded vesicle;organelle;plasma membrane;plasma membrane part;vesicle	ECM-receptor interaction	3	3	9.6	9.6	31.871	0.00092315	3.0063	1134000000	69	22.6702	22.201	21.7251	21.9262	22.583	22.3028	26.1155	25.8877	25.6853	25.663	25.4895	25.6691	25.4993	25.5624	25.2354	24.9	25.2548	21.6954
+	4.51736	0.976656	B2RAZ4;Q9ULZ3;H3BP42	B2RAZ4;Q9ULZ3	Apoptosis-associated speck-like protein containing a CARD	PYCARD	1806	Color2 [A=255, R=169, G=169, B=169]	1	4		activation of caspase activity;activation of immune response;activation of innate immune response;apoptosis;biological regulation;cell activation;cell activation involved in immune response;cell death;cell surface receptor linked signaling pathway;cellular component organization;cellular component organization or biogenesis;cellular membrane organization;cellular process;cellular response to biot…	apoptotic protease activator activity;binding;BMP receptor binding;caspase activator activity;caspase regulator activity;cytokine receptor binding;cytoskeletal protein binding;enzyme activator activity;enzyme binding;enzyme regulator activity;growth factor receptor binding;identical protein binding;interleukin-6 receptor binding;myosin binding;myosin I binding;peptidase activator activity;peptida…	cell body;cell part;cytoplasm;cytoplasmic part;cytosol;cytosolic part;endoplasmic reticulum;extracellular region;IkappaB kinase complex;intracellular membrane-bounded organelle;intracellular non-membrane-bounded organelle;intracellular organelle;intracellular organelle part;intracellular part;macromolecular complex;membrane-bounded organelle;mitochondrion;NALP1 inflammasome complex;NALP3 inflamma…	Cytosolic DNA-sensing pathway;NOD-like receptor signaling pathway	6	6	39	39	21.628	0	24.341	1425800000	328	26.5022	26.5865	26.2387	26.4267	26.5305	26.3933	26.8525	26.4419	26.5902	26.3094	26.5021	26.4709	25.6925	25.4402	25.2571	25.3888	25.488	26.0406
+	5.37047	0.974715	A8K257;B2R8U9;A8K249;P29466;G3V169;H0YEC7;B4DVD8;B4DKN4;Q5FBZ0	A8K257;B2R8U9;A8K249;P29466;G3V169;H0YEC7;B4DVD8	Caspase;Caspase-1;Caspase-1 subunit p20;Caspase-1 subunit p10	CASP1	1506	Color2 [A=255, R=169, G=169, B=169]	1	4		activation of caspase activity;apoptosis;biological regulation;cell death;cellular chemical homeostasis;cellular homeostasis;cellular ion homeostasis;cellular process;cellular response to abiotic stimulus;cellular response to chemical stimulus;cellular response to external stimulus;cellular response to mechanical stimulus;cellular response to organic substance;cellular response to stimulus;chemic…	apoptotic protease activator activity;caspase activator activity;caspase regulator activity;catalytic activity;cysteine-type endopeptidase activity;cysteine-type peptidase activity;endopeptidase activity;enzyme activator activity;enzyme regulator activity;hydrolase activity;peptidase activator activity;peptidase activity;peptidase activity, acting on L-amino acid peptides;peptidase regulator acti…	cell part;cytoplasm;cytoplasmic part;cytosol;extracellular region;intracellular part;IPAF inflammasome complex;macromolecular complex;NALP1 inflammasome complex;NALP3 inflammasome complex;protein complex	Amyotrophic lateral sclerosis (ALS);Cytosolic DNA-sensing pathway;NOD-like receptor signaling pathway	10	9	34.2	31.9	42.86	0	47.046	973560000	155	24.7813	25.84	24.6798	24.5112	25.9224	25.643	26.808	26.4926	26.5813	27.0629	26.874	26.6417	25.6005	25.7088	25.7767	25.6206	25.8831	26.0224
+	3.43825	0.876788	I4AY87;P14174	I4AY87;P14174	Macrophage migration inhibitory factor	MIF	2843	Color2 [A=255, R=169, G=169, B=169]	1	4		aging;biological regulation;biosynthetic process;carboxylic acid biosynthetic process;carboxylic acid metabolic process;cell aging;cell proliferation;cell surface receptor linked signaling pathway;cellular biosynthetic process;cellular component assembly;cellular component organization;cellular component organization or biogenesis;cellular ketone metabolic process;cellular lipid metabolic process…	binding;catalytic activity;chemoattractant activity;cytokine activity;cytokine receptor binding;dopachrome isomerase activity;intramolecular oxidoreductase activity;intramolecular oxidoreductase activity, interconverting keto- and enol-groups;intramolecular oxidoreductase activity, transposing C=C bonds;isomerase activity;phenylpyruvate tautomerase activity;protein binding;receptor binding	cell part;cell surface;cytoplasm;extracellular membrane-bounded organelle;extracellular organelle;extracellular region;extracellular region part;extracellular space;extracellular vesicular exosome;intracellular organelle part;intracellular part;membrane-bounded organelle;membrane-bounded vesicle;nuclear part;nucleoplasm;organelle;organelle part;vesicle	Phenylalanine metabolism;Tyrosine metabolism	5	5	40.9	40.9	12.476	0	145.79	18067000000	1169	30.3751	30.4198	30.8599	30.8658	30.8362	30.8182	31.4321	31.4966	31.1159	31.3595	30.535	30.8402	30.5123	30.2835	30.1121	30.132	30.3166	30.1621
+	8.28867	0.873526	Q15942;H0Y2Y8;Q96AF9;Q28617;B4DY85;Q9BUS0;B4DQR8;C9IZ41;C9JJK5;H7C3D3;H7C3R3	Q15942;H0Y2Y8;Q96AF9;Q28617;B4DY85;Q9BUS0;B4DQR8	Zyxin	ZYX	3929	Color2 [A=255, R=169, G=169, B=169]	1	4		actin cytoskeleton organization;actin filament bundle assembly;actin filament organization;actin filament-based process;biological adhesion;biological regulation;cell adhesion;cell communication;cell surface receptor linked signaling pathway;cell-cell signaling;cell-matrix adhesion;cell-substrate adhesion;cellular component assembly;cellular component assembly at cellular level;cellular component…	binding;cation binding;ion binding;metal ion binding;transition metal ion binding;zinc ion binding	actin filament bundle;actomyosin;adherens junction;anchoring junction;cell junction;cell part;cell-cell adherens junction;cell-cell junction;cell-substrate adherens junction;cell-substrate junction;cytoplasm;cytoskeletal part;focal adhesion;integral to membrane;integral to plasma membrane;intracellular membrane-bounded organelle;intracellular organelle;intracellular organelle part;intracellular p…	Focal adhesion	22	22	62.9	62.9	61.277	0	323.31	50447000000	3158	31.2063	31.1973	31.428	31.2595	31.5624	31.5358	32.1493	32.1234	32.0304	32.0446	31.9864	32.0471	31.2433	31.3482	31.0861	31.1032	31.2214	31.138
+	3.24933	0.823983	Q1KKQ2;Q15139;F8WBA3;Q15451;H0YHL5	Q1KKQ2;Q15139;F8WBA3	Serine/threonine-protein kinase;Serine/threonine-protein kinase D1	PRKD1	3895	Color2 [A=255, R=169, G=169, B=169]	1	4		anatomical structure formation involved in morphogenesis;angiogenesis;apoptosis;biological regulation;biosynthetic process;cell death;cell proliferation;cell surface receptor linked signaling pathway;cellular biosynthetic process;cellular component organization;cellular component organization at cellular level;cellular component organization or biogenesis;cellular component organization or biogen…	adenyl nucleotide binding;adenyl ribonucleotide binding;ATP binding;binding;catalytic activity;cation binding;identical protein binding;ion binding;kinase activity;metal ion binding;nucleotide binding;phosphotransferase activity, alcohol group as acceptor;protein binding;protein kinase activity;protein kinase C activity;protein serine/threonine kinase activity;purine nucleotide binding;purine rib…	cell cortex;cell junction;cell part;cell-cell junction;cytoplasm;cytoplasmic part;cytosol;Golgi apparatus;Golgi apparatus part;integral to membrane;integral to plasma membrane;intracellular membrane-bounded organelle;intracellular organelle;intracellular organelle part;intracellular part;intrinsic to membrane;intrinsic to plasma membrane;membrane;membrane part;membrane-bounded organelle;nucleus;o…		7	4	12.1	7.4	101.85	0	24.165	218070000	19	24.2113	23.8783	23.5609	23.3621	23.6243	23.4261	23.5005	23.6582	22.9817	23.3752	23.1985	23.7414	22.8919	22.7217	22.8723	22.1865	22.3594	22.4797
+	6.56084	0.623656	P40763;B5BTZ6;G8JLH9;B4DVR6;B4DNP0;B7ZA24;K7EP08;Q9BXH2	P40763;B5BTZ6;G8JLH9;B4DVR6;B4DNP0;B7ZA24	Signal transducer and activator of transcription 3;Signal transducer and activator of transcription	STAT3	3471	Color2 [A=255, R=169, G=169, B=169]	1	4		acute inflammatory response;acute-phase response;anatomical structure development;astrocyte differentiation;behavior;biological regulation;biosynthetic process;carbohydrate homeostasis;cell differentiation;cell proliferation;cell surface receptor linked signaling pathway;cellular biosynthetic process;cellular component movement;cellular developmental process;cellular macromolecule biosynthetic pr…	binding;core promoter proximal region DNA binding;core promoter proximal region sequence-specific DNA binding;DNA binding;enzyme binding;kinase binding;ligand-dependent nuclear receptor activity;molecular transducer activity;nucleic acid binding;nucleic acid binding transcription factor activity;phosphatase binding;protein binding;protein dimerization activity;protein kinase binding;protein phosp…	cell part;chromatin;chromosomal part;cytoplasm;cytoplasmic part;cytosol;intracellular membrane-bounded organelle;intracellular organelle;intracellular organelle part;intracellular part;membrane;membrane-bounded organelle;mitochondrial inner membrane;mitochondrial membrane;mitochondrial part;nuclear chromatin;nuclear chromosome part;nuclear part;nucleoplasm;nucleus;organelle;organelle inner membra…	Acute myeloid leukemia;Adipocytokine signaling pathway;Chemokine signaling pathway;Hepatitis C;Jak-STAT signaling pathway;ko05152;Measles;Pancreatic cancer;Pathways in cancer;Toxoplasmosis	27	27	54.2	54.2	88.067	0	323.31	9154000000	506	28.9425	28.9265	28.8594	28.9596	28.9922	28.8823	29.4211	29.5053	29.5393	29.5589	29.3898	29.4211	28.8948	28.94	28.8019	28.9801	28.7555	28.7211
+	2.94158	0.554309	P49662;E9PMT1;H0YD34;A0A024R3C0;P51878;H7C0P5	P49662	Caspase-4;Caspase-4 subunit 1;Caspase-4 subunit 2	CASP4	3531	Color2 [A=255, R=169, G=169, B=169]	1	4		apoptosis;apoptosis in response to endoplasmic reticulum stress;biological regulation;cell death;cellular process;death;macromolecule metabolic process;metabolic process;primary metabolic process;programmed cell death;protein metabolic process;proteolysis;regulation of apoptosis;regulation of biological process;regulation of cell death;regulation of cellular process;regulation of defense response…	catalytic activity;cysteine-type endopeptidase activity;cysteine-type peptidase activity;endopeptidase activity;hydrolase activity;peptidase activity;peptidase activity, acting on L-amino acid peptides	cell part;cytoplasm;cytoplasmic part;endoplasmic reticulum;endoplasmic reticulum membrane;endoplasmic reticulum part;intracellular membrane-bounded organelle;intracellular organelle;intracellular organelle part;intracellular part;IPAF inflammasome complex;macromolecular complex;membrane;membrane part;membrane-bounded organelle;mitochondrion;NALP3 inflammasome complex;organelle;organelle membrane;…		11	10	44.6	42.4	43.262	0	53.927	2113900000	128	26.3891	26.3474	26.2194	26.3326	26.0901	26.0169	26.7627	26.5513	26.4314	26.2955	26.0001	26.1617	25.6865	25.6601	25.8054	25.9979	25.8625	25.8646
+	1.38462	0.526359	Q6NZX3;Q53Z63;B2RBH2;P21589;Q96B60;H0Y7R7;H0Y3X5;B3KQK1	Q6NZX3;Q53Z63;B2RBH2;P21589;Q96B60	5-nucleotidase	NT5E	1813	Color2 [A=255, R=169, G=169, B=169]	1	4		adenosine biosynthetic process;adenosine metabolic process;AMP catabolic process;AMP metabolic process;biological adhesion;biological regulation;biosynthetic process;catabolic process;cell adhesion;cell-cell adhesion;cellular aromatic compound metabolic process;cellular biosynthetic process;cellular catabolic process;cellular macromolecule metabolic process;cellular metabolic process;cellular nit…	5'-nucleotidase activity;binding;catalytic activity;cation binding;hydrolase activity;hydrolase activity, acting on ester bonds;ion binding;metal ion binding;nucleotidase activity;nucleotide binding;phosphatase activity;phosphoric ester hydrolase activity	anchored to membrane;cell part;cell surface;cytoplasm;extracellular membrane-bounded organelle;extracellular organelle;extracellular region part;extracellular vesicular exosome;intracellular part;intrinsic to membrane;membrane;membrane part;membrane-bounded organelle;membrane-bounded vesicle;organelle;plasma membrane;vesicle	Nicotinate and nicotinamide metabolism;Purine metabolism;Pyrimidine metabolism	10	10	27.9	27.9	63.307	0	40.958	1310700000	100	24.6538	24.4396	24.7018	24.2495	24.7964	24.8542	27.2129	27.2331	26.9319	26.9331	26.1732	26.1786	26.1373	26.1041	26.2406	25.9033	26.5361	26.5833
+	1.07453	0.490143	P11274;A9UF08;A9UEZ4;A9UEZ9;A9UF04;A9UF03;A9UF01;A9UF05;A9UF06;A9UEZ8;A9UF00;A9UEZ7;A9UEZ5;A9UEZ6;A9UF02;A9UF07;Q13746	P11274;A9UF08;A9UEZ4;A9UEZ9;A9UF04;A9UF03;A9UF01;A9UF05;A9UF06;A9UEZ8;A9UF00;A9UEZ7;A9UEZ5;A9UEZ6;A9UF02;A9UF07	Breakpoint cluster region protein;Non-specific protein-tyrosine kinase	BCR;BCR/ABL fusion	3253	Color2 [A=255, R=169, G=169, B=169]	1	4		actin cytoskeleton organization;actin filament-based process;anatomical structure development;anatomical structure morphogenesis;biological regulation;brain development;cell surface receptor linked signaling pathway;cellular component organization;cellular component organization at cellular level;cellular component organization or biogenesis;cellular component organization or biogenesis at cellul…	adenyl nucleotide binding;adenyl ribonucleotide binding;ATP binding;binding;catalytic activity;enzyme activator activity;enzyme regulator activity;GTPase activator activity;GTPase regulator activity;guanyl-nucleotide exchange factor activity;kinase activity;non-membrane spanning protein tyrosine kinase activity;nucleoside-triphosphatase regulator activity;nucleotide binding;phosphotransferase act…	cell junction;cell part;cytoplasmic part;cytoskeletal part;cytosol;extracellular membrane-bounded organelle;extracellular organelle;extracellular region part;extracellular vesicular exosome;intracellular organelle part;intracellular part;macromolecular complex;membrane;membrane-bounded organelle;membrane-bounded vesicle;organelle;organelle part;postsynaptic density;postsynaptic membrane;protein c…	Chronic myeloid leukemia;Pathways in cancer	5	3	6	3.9	142.82	0	17.43	122280000	13	22.2993	22.1803	20.6434	22.2818	22.6252	21.2949	22.5428	22.8105	22.9399	22.0398	21.7325	22.4559	21.6033	21.4693	22.6026	22.1666	22.0567	21.6821
+	3.0483	0.484154	B4DQ79;A8K379;Q6NUK7;P07948;E5RJ37	B4DQ79;A8K379;Q6NUK7;P07948	Non-specific protein-tyrosine kinase;Tyrosine-protein kinase Lyn	LYN	1530	Color2 [A=255, R=169, G=169, B=169]	1	4		activation of immune response;activation of innate immune response;amine transport;anatomical structure development;antigen receptor-mediated signaling pathway;axon guidance;B cell homeostasis;B cell receptor signaling pathway;biological regulation;blood coagulation;cell activation;cell communication;cell development;cell differentiation;cell migration;cell motility;cell surface receptor linked s…	adenyl nucleotide binding;adenyl ribonucleotide binding;ATP binding;binding;catalytic activity;enzyme binding;glycolipid binding;glycosphingolipid binding;ion channel binding;kinase activity;lipid binding;molecular transducer activity;non-membrane spanning protein tyrosine kinase activity;nucleotide binding;phosphotransferase activity, alcohol group as acceptor;protein binding;protein kinase acti…	alpha2-beta1 integrin complex;cell part;cytoplasm;cytoplasmic part;cytoskeletal part;cytosol;extracellular membrane-bounded organelle;extracellular organelle;extracellular region part;extracellular vesicular exosome;extrinsic to internal side of plasma membrane;extrinsic to membrane;extrinsic to plasma membrane;Golgi apparatus;integrin complex;intracellular membrane-bounded organelle;intracellula…	B cell receptor signaling pathway;Chemokine signaling pathway;Epithelial cell signaling in Helicobacter pylori infection;Fc epsilon RI signaling pathway;Fc gamma R-mediated phagocytosis;Long-term depression	5	4	13.7	11.8	48.56	0.00071908	3.5863	155480000	14	21.7099	21.6843	22.6271	23.2258	22.0016	22.9901	22.8104	23.0103	22.4906	22.7213	23.103	22.8721	22.3327	22.5314	22.348	22.2219	22.4715	22.1971
+	4.55436	0.446603	Q5T7C4;B7Z965;Q59GW1;A0A024RDR0;P09429;B3KQ05;Q75MM1;B2RPK0;Q9NYD7;D3DQY9	Q5T7C4;B7Z965;Q59GW1;A0A024RDR0;P09429;B3KQ05	High mobility group protein B1	HMGB1	831	Color2 [A=255, R=169, G=169, B=169]	1	4		apoptosis;base-excision repair, DNA ligation;biological regulation;catabolic process;cell activation;cell chemotaxis;cell death;cell migration;cell motility;cell projection organization;cellular catabolic process;cellular component disassembly;cellular component disassembly at cellular level;cellular component disassembly involved in apoptosis;cellular component movement;cellular component organi…	binding;chemoattractant activity;chromatin binding;cytokine activity;damaged DNA binding;DNA bending activity;DNA binding;double-stranded DNA binding;nucleic acid binding;nucleic acid binding transcription factor activity;protein binding;RAGE receptor binding;receptor binding;repressing transcription factor binding;sequence-specific DNA binding transcription factor activity;single-stranded DNA bi…	cell part;cell surface;chromosome;condensed chromosome;extracellular region;extracellular region part;extracellular space;intracellular membrane-bounded organelle;intracellular non-membrane-bounded organelle;intracellular organelle;intracellular organelle part;intracellular part;membrane-bounded organelle;non-membrane-bounded organelle;nuclear part;nucleoplasm;nucleus;organelle;organelle part	Base excision repair	9	8	54.4	46.8	18.311	0	134.99	14305000000	707	29.3213	29.3533	29.2871	29.2912	29.3485	29.5862	29.7862	29.638	29.9314	29.9136	29.8538	29.8621	29.3955	29.4787	29.3601	29.5295	29.2674	29.2742
+	1.69864	0.440875	A0A140VK46;P28070;B4DFL3	A0A140VK46;P28070;B4DFL3	Proteasome subunit beta type-4	PSMB4	1311	Color2 [A=255, R=169, G=169, B=169]	1	4		activation of immune response;activation of innate immune response;anaphase-promoting complex-dependent proteasomal ubiquitin-dependent protein catabolic process;antigen processing and presentation;antigen processing and presentation of exogenous antigen;antigen processing and presentation of exogenous peptide antigen;antigen processing and presentation of exogenous peptide antigen via MHC class …	binding;catalytic activity;endopeptidase activity;hydrolase activity;lipopolysaccharide binding;peptidase activity;peptidase activity, acting on L-amino acid peptides;threonine-type endopeptidase activity;threonine-type peptidase activity	cell part;cytoplasm;cytoplasmic part;cytosol;extracellular membrane-bounded organelle;extracellular organelle;extracellular region part;extracellular vesicular exosome;intracellular membrane-bounded organelle;intracellular organelle;intracellular organelle part;intracellular part;macromolecular complex;membrane-bounded organelle;membrane-bounded vesicle;nuclear part;nucleoplasm;nucleus;organelle;…	Proteasome	8	8	48.5	48.5	29.204	0	87.418	4976700000	456	28.2395	27.7168	28.0606	28.0135	28.1349	28.0569	28.4756	28.3796	27.8555	28.064	27.6503	27.6622	27.5697	27.6694	27.4184	27.3455	27.6674	27.7714
+	3.20839	0.407803	A0A024RDJ4;P19838;D6RH30;D6RF93;D6RC45	A0A024RDJ4;P19838	Nuclear factor NF-kappa-B p105 subunit;Nuclear factor NF-kappa-B p50 subunit	NFKB1	820	Color2 [A=255, R=169, G=169, B=169]	1	4		activation of immune response;activation of innate immune response;antigen receptor-mediated signaling pathway;apoptosis;biological regulation;biosynthetic process;cell death;cell surface receptor linked signaling pathway;cellular biosynthetic process;cellular macromolecule biosynthetic process;cellular macromolecule metabolic process;cellular metabolic process;cellular nitrogen compound metaboli…	binding;chromatin binding;DNA binding;double-stranded DNA binding;enhancer binding;enhancer sequence-specific DNA binding;identical protein binding;nucleic acid binding;nucleic acid binding transcription factor activity;protein binding;protein dimerization activity;protein heterodimerization activity;regulatory region DNA binding;regulatory region nucleic acid binding;RNA polymerase II distal enh…	cell part;cytoplasm;cytoplasmic part;cytosol;I-kappaB/NF-kappaB complex;intracellular membrane-bounded organelle;intracellular organelle;intracellular organelle part;intracellular part;macromolecular complex;membrane-bounded organelle;mitochondrion;nuclear part;nucleoplasm;nucleus;organelle;organelle part;protein complex	Acute myeloid leukemia;Adipocytokine signaling pathway;Amoebiasis;Apoptosis;B cell receptor signaling pathway;Chagas disease (American trypanosomiasis);Chemokine signaling pathway;Chronic myeloid leukemia;Cytosolic DNA-sensing pathway;Epithelial cell signaling in Helicobacter pylori infection;Hepatitis C;ko05152;Leishmaniasis;MAPK signaling pathway;Measles;Neurotrophin signaling pathway;NOD-like …	9	9	13.1	13.1	105.35	0	42.725	1972300000	104	25.7711	25.4405	25.7226	25.729	25.7571	25.476	25.9333	25.9266	26.1526	26.2346	26.225	26.3252	25.7143	25.8781	25.6173	25.858	25.6733	25.6095
+	3.92009	0.405945	A0A087WUQ6;Q7L4Q3;P07203;X5D926;X5DQZ7	A0A087WUQ6;Q7L4Q3;P07203	Glutathione peroxidase;Glutathione peroxidase 1	GPX1	883	Color2 [A=255, R=169, G=169, B=169]	1	4		acylglycerol metabolic process;aging;amine metabolic process;anatomical structure development;anatomical structure formation involved in morphogenesis;anatomical structure morphogenesis;angiogenesis;angiogenesis involved in wound healing;arachidonic acid metabolic process;biological regulation;blood vessel endothelial cell migration;carboxylic acid metabolic process;catabolic process;cell develop…	amine binding;amino acid binding;antioxidant activity;binding;carboxylic acid binding;catalytic activity;glutathione binding;glutathione peroxidase activity;modified amino acid binding;oxidoreductase activity;oxidoreductase activity, acting on paired donors, with incorporation or reduction of molecular oxygen;oxidoreductase activity, acting on peroxide as acceptor;peptide binding;peroxidase activ…	cell part;cytoplasm;cytoplasmic part;cytosol;extracellular membrane-bounded organelle;extracellular organelle;extracellular region part;extracellular vesicular exosome;intracellular membrane-bounded organelle;intracellular organelle;intracellular organelle lumen;intracellular organelle part;intracellular part;membrane-bounded organelle;membrane-bounded vesicle;membrane-enclosed lumen;mitochondria…	Arachidonic acid metabolism;Glutathione metabolism	14	4	84.7	31.7	21.938	0	69.623	4420900000	411	27.9698	27.9804	28.0418	28.1363	28.1304	28.0121	28.3435	28.2244	28.5794	28.5488	28.4744	28.4475	27.9374	27.997	28.1818	28.0322	27.9369	28.0971
+	2.52236	0.362467	X5DP03;X5D2U3;Q9UEW8;X5D7P8;Q6E0B2;X5D2Y0	X5DP03;X5D2U3;Q9UEW8;X5D7P8;Q6E0B2	STE20/SPS1-related proline-alanine-rich protein kinase	STK39	4794	Color2 [A=255, R=169, G=169, B=169]	1	4		activation of protein kinase activity;biological regulation;cellular hypotonic response;cellular macromolecule metabolic process;cellular metabolic process;cellular process;cellular protein metabolic process;cellular response to abiotic stimulus;cellular response to osmotic stress;cellular response to stimulus;cellular response to stress;hypotonic response;intracellular protein kinase cascade;int…	adenyl nucleotide binding;adenyl ribonucleotide binding;ATP binding;binding;catalytic activity;kinase activity;molecular transducer activity;nucleotide binding;phosphotransferase activity, alcohol group as acceptor;protein kinase activity;protein serine/threonine kinase activity;purine nucleotide binding;purine ribonucleoside triphosphate binding;purine ribonucleotide binding;receptor signaling p…	apical plasma membrane;basolateral plasma membrane;cell part;cytoplasm;cytoskeleton;intracellular membrane-bounded organelle;intracellular non-membrane-bounded organelle;intracellular organelle;intracellular part;membrane part;membrane-bounded organelle;non-membrane-bounded organelle;nucleus;organelle;plasma membrane part		7	5	19.5	14.7	57.697	0	52.806	646640000	98	25.0678	25.0603	25.3259	25.1796	25.2384	24.9126	25.2617	25.3495	25.3541	25.1648	25.0489	24.9898	24.8987	24.8983	24.6711	24.5748	24.9639	24.9871
+	4.7236	0.361931	Q9Y263;E5RIM3;H0YBW4;H0YC16;H0YAU9	Q9Y263;E5RIM3	Phospholipase A-2-activating protein	PLAA	4853	Color2 [A=255, R=169, G=169, B=169]	1	4		biological regulation;cellular lipid metabolic process;cellular metabolic process;cellular process;cellular response to stimulus;defense response;inflammatory response;lipid metabolic process;metabolic process;organophosphate metabolic process;phospholipid metabolic process;primary metabolic process;regulation of biological process;regulation of cellular process;response to stimulus;response to s…	enzyme activator activity;enzyme regulator activity;lipase activator activity;phospholipase A2 activator activity;phospholipase activator activity	extracellular membrane-bounded organelle;extracellular organelle;extracellular region part;extracellular vesicular exosome;membrane-bounded organelle;membrane-bounded vesicle;organelle;vesicle	Protein processing in endoplasmic reticulum	23	23	43.1	43.1	87.156	0	298.18	3466200000	303	27.2463	27.3573	27.3457	27.4754	27.541	27.4903	27.7044	27.8464	27.8071	27.8879	27.7727	27.8474	27.55	27.5492	27.4804	27.3999	27.2995	27.4153
+	4.86736	0.344928	B0ZBD0;Q8WVX7;P39019;M0R2L9;M0QXK4;M0QYF7;M0R140;A0A075B6E2	B0ZBD0;Q8WVX7;P39019;M0R2L9;M0QXK4;M0QYF7;M0R140	40S ribosomal protein S19	RPS19	1698	Color2 [A=255, R=169, G=169, B=169]	1	4		biological regulation;biosynthetic process;catabolic process;cell chemotaxis;cell differentiation;cell migration;cell motility;cellular biosynthetic process;cellular catabolic process;cellular component assembly;cellular component assembly at cellular level;cellular component biogenesis;cellular component biogenesis at cellular level;cellular component disassembly;cellular component disassembly a…	binding;enzyme binding;fibroblast growth factor binding;growth factor binding;identical protein binding;kinase binding;protein binding;protein dimerization activity;protein homodimerization activity;protein kinase binding;structural constituent of ribosome;structural molecule activity	adherens junction;anchoring junction;cell junction;cell part;cell-substrate adherens junction;cell-substrate junction;cytoplasm;cytoplasmic part;cytosol;cytosolic small ribosomal subunit;extracellular membrane-bounded organelle;extracellular organelle;extracellular region part;extracellular vesicular exosome;focal adhesion;intracellular non-membrane-bounded organelle;intracellular organelle;intra…	Ribosome	10	10	49.7	49.7	16.06	0	60.89	8139800000	907	28.507	28.5314	28.5481	28.5385	28.4294	28.4484	28.9349	28.7313	28.804	28.7595	28.8452	28.825	28.5517	28.5404	28.4878	28.502	28.393	28.3554
+	1.46708	0.343074	P05362;B4DNT6;B4DQW5;K7EKL8;E7ESS4;O00177;Q15462;A0A1C9J7T1;Q99930	P05362;B4DNT6;B4DQW5;K7EKL8	Intercellular adhesion molecule 1	ICAM1	3198	Color2 [A=255, R=169, G=169, B=169]	1	4		acute inflammatory response;acute inflammatory response to antigenic stimulus;adhesion to host;adhesion to other organism involved in symbiotic interaction;aging;anatomical structure development;antigen processing and presentation;biological adhesion;biological regulation;carbohydrate homeostasis;cell activation;cell activation involved in immune response;cell adhesion;cell adhesion mediated by i…	binding;integrin binding;molecular transducer activity;protein binding;protein complex binding;receptor activity;receptor binding;signal transducer activity;signaling receptor activity;transmembrane signaling receptor activity;viral receptor activity	adherens junction;anchoring junction;cell junction;cell part;cell surface;cell-substrate adherens junction;cell-substrate junction;external side of plasma membrane;extracellular membrane-bounded organelle;extracellular organelle;extracellular region part;extracellular space;extracellular vesicular exosome;focal adhesion;immunological synapse;integral to membrane;integral to plasma membrane;intrin…	African trypanosomiasis;Cell adhesion molecules (CAMs);Leukocyte transendothelial migration;Malaria;Natural killer cell mediated cytotoxicity;Rheumatoid arthritis;Staphylococcus aureus infection;Viral myocarditis	18	2	42.9	7.9	57.825	0	323.31	46389000000	2323	30.3695	30.3906	30.3185	30.1996	30.2611	30.2511	32.0447	32.0925	31.6167	31.6694	31.3021	31.3625	31.2265	31.3187	31.3058	31.3077	31.4706	31.4001
+	1.85233	0.337485	B0LPE5;P31749;B3KVH4;G3V3X1;B3KXD7;Q9BV07;G3V2I6;G3V4I6;A0A0S2Z3D6	B0LPE5;P31749;B3KVH4	RAC-alpha serine/threonine-protein kinase	AKT1	1688	Color2 [A=255, R=169, G=169, B=169]	1	4		activation-induced cell death of T cells;aging;alcohol metabolic process;amine metabolic process;aminoglycan metabolic process;anatomical structure development;apoptosis;apoptotic mitochondrial changes;biological regulation;biosynthetic process;blood coagulation;blood vessel development;carbohydrate biosynthetic process;carbohydrate homeostasis;carbohydrate metabolic process;carbohydrate transpor…	14-3-3 protein binding;adenyl nucleotide binding;adenyl ribonucleotide binding;ATP binding;binding;catalytic activity;enzyme binding;enzyme regulator activity;identical protein binding;kinase activity;lipid binding;nitric-oxide synthase regulator activity;nucleotide binding;phosphatidylinositol binding;phosphatidylinositol-3,4,5-trisphosphate binding;phosphatidylinositol-3,4-bisphosphate binding;…	cell junction;cell part;cell-cell junction;cytoplasm;cytoplasmic part;cytoskeletal part;cytoskeleton;cytosol;intracellular membrane-bounded organelle;intracellular non-membrane-bounded organelle;intracellular organelle;intracellular organelle part;intracellular part;membrane;membrane-bounded organelle;microtubule cytoskeleton;mitochondrion;non-membrane-bounded organelle;nuclear part;nucleoplasm;n…	Acute myeloid leukemia;Adipocytokine signaling pathway;Apoptosis;B cell receptor signaling pathway;Carbohydrate digestion and absorption;Chagas disease (American trypanosomiasis);Chemokine signaling pathway;Chronic myeloid leukemia;Colorectal cancer;Endometrial cancer;ErbB signaling pathway;Fc epsilon RI signaling pathway;Fc gamma R-mediated phagocytosis;Focal adhesion;Glioma;Hepatitis C;Insulin …	7	4	20	12.3	55.686	0	27.427	712790000	87	25.3373	25.4288	25.5454	25.1945	25.1865	25.3983	25.2148	25.7204	25.7784	25.8685	25.6078	25.4352	25.2214	25.0414	25.4418	25.3124	25.3493	25.2339
+	1.5405	0.322609	A4D2P1;A4D2P0;P63000;A4D2P2;A0A024R9T5;P60763	A4D2P1;A4D2P0;P63000;A4D2P2;A0A024R9T5;P60763	Ras-related C3 botulinum toxin substrate 1;Ras-related C3 botulinum toxin substrate 3	RAC1;hCG_20693;RAC3	1432	Color2 [A=255, R=169, G=169, B=169]	1	4		actin cytoskeleton organization;actin filament organization;actin filament polymerization;actin filament-based process;actin polymerization or depolymerization;anatomical structure arrangement;anatomical structure homeostasis;anatomical structure morphogenesis;auditory receptor cell morphogenesis;axon guidance;biological adhesion;biological regulation;blood coagulation;bone resorption;cell activa…	binding;calcium-dependent protein binding;catalytic activity;enzyme binding;GDP-dissociation inhibitor binding;GTP binding;GTPase activity;guanyl nucleotide binding;guanyl ribonucleotide binding;hydrolase activity;hydrolase activity, acting on acid anhydrides;hydrolase activity, acting on acid anhydrides, in phosphorus-containing anhydrides;nucleoside-triphosphatase activity;nucleotide binding;pr…	adherens junction;anchoring junction;cell body;cell junction;cell part;cell periphery;cell projection;cell projection membrane;cell projection part;cell-substrate adherens junction;cell-substrate junction;cytoplasm;cytoplasmic membrane-bounded vesicle;cytoplasmic part;cytoplasmic vesicle;cytoskeletal part;cytosol;endomembrane system;endoplasmic reticulum membrane;endoplasmic reticulum part;extrac…	Adherens junction;Amyotrophic lateral sclerosis (ALS);Axon guidance;B cell receptor signaling pathway;Bacterial invasion of epithelial cells;Chemokine signaling pathway;Colorectal cancer;Epithelial cell signaling in Helicobacter pylori infection;Fc epsilon RI signaling pathway;Fc gamma R-mediated phagocytosis;Focal adhesion;Leukocyte transendothelial migration;MAPK signaling pathway;Natural kille…	9	4	50	19.8	21.45	0	51.511	11198000000	1180	29.6029	29.5581	29.6894	29.646	29.5438	29.3954	29.9302	29.8604	29.1602	29.6202	29.3828	29.3805	29.232	29.371	29.2053	29.2213	29.2052	29.1638
+	1.45707	0.317087	Q12904;B4DNK3;D6R937	Q12904;B4DNK3	Aminoacyl tRNA synthase complex-interacting multifunctional protein 1;Endothelial monocyte-activating polypeptide 2	AIMP1	3786	Color2 [A=255, R=169, G=169, B=169]	1	4		alcohol metabolic process;amine metabolic process;amino acid activation;anatomical structure formation involved in morphogenesis;angiogenesis;apoptosis;biological adhesion;biological regulation;carbohydrate metabolic process;carboxylic acid metabolic process;cell adhesion;cell communication;cell death;cell migration;cell motility;cell-cell signaling;cellular amine metabolic process;cellular amino…	binding;cytokine activity;enzyme binding;GTPase binding;identical protein binding;nucleic acid binding;protein binding;protein dimerization activity;protein homodimerization activity;receptor binding;RNA binding;tRNA binding	aminoacyl-tRNA synthetase multienzyme complex;cell part;cell surface;cytoplasm;cytoplasmic membrane-bounded vesicle;cytoplasmic part;cytoplasmic vesicle;cytosol;endoplasmic reticulum;extracellular region part;extracellular space;Golgi apparatus;intracellular membrane-bounded organelle;intracellular organelle;intracellular part;macromolecular complex;membrane;membrane-bounded organelle;membrane-bo…		14	14	66	66	34.352	0	120.16	6538500000	424	28.3712	28.2464	28.4111	28.2975	28.3553	28.2749	28.0416	28.0848	28.7071	28.7098	28.6245	28.6381	28.1782	28.1016	28.2031	28.1749	28.0974	28.1481
+	3.7848	0.305758	D0PNI1;P63104;E7EX29;B0AZS6;E7ESK7;B7Z2E6;H0YB80;E5RIR4;E9PD24;E7EVZ2;E5RGE1;Q2F831;Q6LD62	D0PNI1;P63104;E7EX29;B0AZS6;E7ESK7	14-3-3 protein zeta/delta	YWHAZ	2485	Color2 [A=255, R=169, G=169, B=169]	1	4		amine transport;apoptosis;biological regulation;biosynthetic process;blood coagulation;cell activation;cell death;cellular biosynthetic process;cellular component assembly;cellular component assembly at cellular level;cellular component organization;cellular component organization at cellular level;cellular component organization or biogenesis;cellular component organization or biogenesis at cell…	binding;catalytic activity;enzyme binding;identical protein binding;kinase binding;monooxygenase activity;oxidoreductase activity;protein binding;protein kinase binding;transcription factor binding;ubiquitin protein ligase binding	adherens junction;anchoring junction;blood microparticle;cell junction;cell leading edge;cell part;cell-substrate adherens junction;cell-substrate junction;cytoplasm;cytoplasmic membrane-bounded vesicle;cytoplasmic part;cytoplasmic vesicle;cytoplasmic vesicle membrane;cytoplasmic vesicle part;cytoskeletal part;cytosol;extracellular membrane-bounded organelle;extracellular organelle;extracellular …	Cell cycle;Neurotrophin signaling pathway;Oocyte meiosis	19	17	71.4	71.4	27.745	0	323.31	86749000000	3535	31.6709	31.6062	31.757	31.8286	32.0345	32.0243	32.0554	31.9579	31.9667	31.9976	31.8021	31.8445	31.74	31.5842	31.5925	31.5089	31.6617	31.7025
+	1.86317	0.263401	V9HWG3;P21980;B4DIT7;B4DTN7;A2A299;Q6DKH2;A2A2A0;Q9H035	V9HWG3;P21980;B4DIT7;B4DTN7	Protein-glutamine gamma-glutamyltransferase 2	HEL-S-45;TGM2	3333	Color2 [A=255, R=169, G=169, B=169]	1	4		anatomical structure formation involved in morphogenesis;anatomical structure morphogenesis;apoptotic cell clearance;biological regulation;blood vessel remodeling;branching involved in salivary gland morphogenesis;calcium ion homeostasis;cation homeostasis;cellular calcium ion homeostasis;cellular cation homeostasis;cellular chemical homeostasis;cellular component assembly;cellular component orga…	binding;catalytic activity;cation binding;GTP binding;guanyl nucleotide binding;guanyl ribonucleotide binding;ion binding;metal ion binding;nucleotide binding;protein-glutamine gamma-glutamyltransferase activity;purine nucleotide binding;purine ribonucleoside triphosphate binding;purine ribonucleotide binding;ribonucleotide binding;transferase activity;transferase activity, transferring acyl grou…	adherens junction;anchoring junction;cell junction;cell part;cell-substrate adherens junction;cell-substrate junction;cytoplasmic part;cytosol;extracellular membrane-bounded organelle;extracellular organelle;extracellular region part;extracellular vesicular exosome;focal adhesion;intracellular membrane-bounded organelle;intracellular organelle;intracellular part;intrinsic to membrane;intrinsic to…	Huntington's disease	30	30	58.4	58.4	77.328	0	323.31	62894000000	3973	30.4917	30.3759	30.5395	30.4828	30.5199	30.5511	32.0957	32.1775	31.8331	31.9539	31.6994	31.6617	31.7162	31.5811	31.6498	31.6855	31.6021	31.6061
+	2.02347	-0.27411	Q13151	Q13151	Heterogeneous nuclear ribonucleoprotein A0	HNRNPA0	3803	Color2 [A=255, R=169, G=169, B=169]	1	4		3'-UTR-mediated mRNA stabilization;biological regulation;cellular macromolecule metabolic process;cellular metabolic process;cellular nitrogen compound metabolic process;cellular process;defense response;gene expression;inflammatory response;macromolecule metabolic process;metabolic process;mRNA metabolic process;mRNA processing;mRNA stabilization;nitrogen compound metabolic process;nuclear mRNA …	AU-rich element binding;binding;enzyme binding;kinase binding;nucleic acid binding;nucleotide binding;protein binding;protein kinase binding;RNA binding	cell part;intracellular membrane-bounded organelle;intracellular organelle;intracellular organelle part;intracellular part;macromolecular complex;membrane-bounded organelle;nuclear part;nucleoplasm;nucleus;organelle;organelle part;ribonucleoprotein complex		5	5	25.9	25.9	30.84	0	42.284	2417800000	367	27.221	27.4706	27.2816	27.5492	27.4882	27.3605	27.2591	27.2487	27.6992	27.7018	27.3973	27.4703	27.651	27.7171	27.7903	27.7305	27.8042	27.7281
+	1.42177	-0.321695	Q04721;Q96JU8;Q6IQ50;Q9UFD5;D2WEZ3;Q13560;R4GN02;A0A096LNW5;A0A087X002;B4DF04;A0A0B4J2B3;A0A087WY62;Q7Z3S9	Q04721;Q96JU8	Neurogenic locus notch homolog protein 2;Notch 2 extracellular truncation;Notch 2 intracellular domain	NOTCH2	3737	Color2 [A=255, R=169, G=169, B=169]	1	4		anatomical structure development;anatomical structure morphogenesis;apoptosis;appendage morphogenesis;atrial septum morphogenesis;biological regulation;biosynthetic process;blood vessel development;bone remodeling;cardiac septum morphogenesis;cell activation;cell cycle arrest;cell cycle process;cell death;cell differentiation;cell fate determination;cell growth;cell surface receptor linked signal…	binding;calcium ion binding;cation binding;ion binding;metal ion binding;receptor activity	cell part;cell projection;cell surface;cilium;cytoplasmic part;endoplasmic reticulum membrane;endoplasmic reticulum part;extracellular region;Golgi apparatus part;Golgi membrane;integral to membrane;integral to plasma membrane;intracellular membrane-bounded organelle;intracellular organelle;intracellular organelle part;intracellular part;intrinsic to membrane;intrinsic to plasma membrane;macromol…	Dorso-ventral axis formation;Notch signaling pathway	13	13	8	8	265.4	0	33.687	1059300000	70	25.1849	25.3138	25.2882	25.3107	25.5535	25.7447	25.2643	25.5427	25.3112	25.1879	25.4683	25.3935	25.8489	26.0208	25.8046	25.81	25.3013	25.3125
+	3.61627	-0.418703	P17301	P17301	Integrin alpha-2	ITGA2	3295	Color2 [A=255, R=169, G=169, B=169]	1	4		anatomical structure development;anatomical structure morphogenesis;axon guidance;biological adhesion;biological regulation;blood coagulation;cell adhesion;cell adhesion mediated by integrin;cell differentiation;cell migration;cell motility;cell proliferation;cell surface receptor linked signaling pathway;cell-matrix adhesion;cell-substrate adhesion;cellular component movement;cellular component …	binding;cation binding;collagen binding;ion binding;metal ion binding;protein binding;receptor activity;viral receptor activity	adherens junction;alpha2-beta1 integrin complex;anchoring junction;axon part;axon terminus;basal part of cell;cell junction;cell outer membrane;cell part;cell projection part;cell surface;cell-substrate adherens junction;cell-substrate junction;cytoplasmic part;external encapsulating structure part;external side of plasma membrane;focal adhesion;integrin complex;intracellular membrane-bounded org…	Arrhythmogenic right ventricular cardiomyopathy (ARVC);Dilated cardiomyopathy;ECM-receptor interaction;Focal adhesion;Hematopoietic cell lineage;Hypertrophic cardiomyopathy (HCM);Pathways in cancer;Phagosome;Regulation of actin cytoskeleton;Small cell lung cancer	21	5	28.5	7.5	129.29	0	174.24	3736000000	240	25.5689	24.4566	24.7798	24.6852	25.3288	25.3106	27.3459	27.3684	27.2895	27.3337	27.3259	27.2646	27.5254	27.6513	27.6805	27.6667	28.0087	27.9076
+	2.86404	-0.419267	A0A024R5Z3;P84022;Q59F45;H3BVD1;B7Z725;H0YMP2;H0YNV1;H0YL71;H0YKE2;H3BP09;A0A024RDR3;O15198;Q68DS8;H3BQ00;H0YAK7;Q15797	A0A024R5Z3;P84022;Q59F45;H3BVD1;B7Z725	Mothers against decapentaplegic homolog;Mothers against decapentaplegic homolog 3	SMAD3	394	Color2 [A=255, R=169, G=169, B=169]	1	4		activation of caspase activity;activin receptor signaling pathway;anatomical structure development;anatomical structure formation involved in morphogenesis;anatomical structure morphogenesis;anterior/posterior pattern specification;avoidance of defenses of other organism involved in symbiotic interaction;avoidance of host defenses;biological regulation;biosynthetic process;cell activation;cell cy…	activating transcription factor binding;beta-catenin binding;bHLH transcription factor binding;binding;cation binding;chromatin binding;chromatin DNA binding;core promoter proximal region DNA binding;core promoter proximal region sequence-specific DNA binding;co-SMAD binding;cytokine receptor binding;DNA binding;double-stranded DNA binding;enhancer binding;enzyme binding;identical protein binding…	cell part;chromatin;chromosomal part;cytoplasm;cytoplasmic part;cytosol;intracellular;intracellular membrane-bounded organelle;intracellular organelle;intracellular organelle part;intracellular part;macromolecular complex;membrane;membrane-bounded organelle;nuclear chromatin;nuclear chromosome part;nuclear inner membrane;nuclear membrane;nuclear part;nucleoplasm;nucleoplasm part;nucleus;organelle…	Adherens junction;Cell cycle;Chagas disease (American trypanosomiasis);Colorectal cancer;Endocytosis;Pancreatic cancer;Pathways in cancer;TGF-beta signaling pathway;Wnt signaling pathway	6	3	19.8	11.3	48.08	0	75.073	1227100000	113	25.8102	25.8818	26.299	26.2789	25.7873	25.5653	26.4344	26.6618	26.5037	26.3052	26.8112	26.679	26.827	26.7824	27.0228	27.1011	27.1068	27.0706
+	1.86101	-0.438123	A8K401;P35232;Q6PUJ7;Q6FHP5;Q53FV0;C9JW96;C9JZ20;E7ESE2;E9PCW0;D6RBK0;A8K9G2	A8K401;P35232;Q6PUJ7;Q6FHP5;Q53FV0;C9JW96;C9JZ20;E7ESE2;E9PCW0;D6RBK0	Prohibitin	PHB;HEL-S-54e	1544	Color2 [A=255, R=169, G=169, B=169]	1	4		biological regulation;biosynthetic process;cell differentiation;cellular biosynthetic process;cellular component organization;cellular component organization at cellular level;cellular component organization or biogenesis;cellular component organization or biogenesis at cellular level;cellular developmental process;cellular macromolecule biosynthetic process;cellular macromolecule metabolic proce…	binding;complement binding;complement component C3a binding;complement component C3b binding;DNA binding;enzyme binding;G-protein-coupled receptor binding;histone deacetylase binding;nucleic acid binding;nucleic acid binding transcription factor activity;opsonin binding;protein binding;proteinase activated receptor binding;receptor binding;regulatory region DNA binding;regulatory region nucleic a…	cell part;cell surface;cytoplasm;cytoplasmic part;early endosome;endosome;extracellular membrane-bounded organelle;extracellular organelle;extracellular region part;extracellular vesicular exosome;integral to membrane;integral to plasma membrane;intracellular membrane-bounded organelle;intracellular organelle;intracellular organelle part;intracellular part;intrinsic to membrane;intrinsic to plasm…		12	11	68.4	64.7	29.804	0	323.31	15601000000	1386	30.1386	30.2797	30.2318	30.2723	29.9041	29.7603	30.1461	30.167	29.6777	29.6678	29.4546	29.4062	30.1021	30.0698	30.0732	30.1681	30.3547	30.3803
+	2.02293	-0.442507	A8K287;O00161;H3BM38;A0A024R9R8;H3BNE1;H3BR18;H3BPJ0;H3BV99;H3BP15;H3BQY9;H3BNG6;H3BU94;H3BR99	A8K287;O00161;H3BM38;A0A024R9R8;H3BNE1;H3BR18;H3BPJ0	Synaptosomal-associated protein;Synaptosomal-associated protein 23	SNAP23	1508	Color2 [A=255, R=169, G=169, B=169]	1	4		amine transport;biological regulation;cellular component assembly;cellular component assembly at cellular level;cellular component organization;cellular component organization at cellular level;cellular component organization or biogenesis;cellular component organization or biogenesis at cellular level;cellular macromolecular complex assembly;cellular macromolecular complex subunit organization;c…	binding;protein binding;SNAP receptor activity;SNARE binding;syntaxin binding	adherens junction;anchoring junction;azurophil granule;cell junction;cell part;cell projection;cell-substrate adherens junction;cell-substrate junction;cytoplasm;cytoplasmic membrane-bounded vesicle;cytoplasmic part;cytoplasmic vesicle;extracellular membrane-bounded organelle;extracellular organelle;extracellular region part;extracellular vesicular exosome;focal adhesion;intracellular membrane-bo…	SNARE interactions in vesicular transport	10	10	60.7	60.7	23.354	0	39.852	2742500000	347	26.8329	26.8105	26.9889	26.7932	27.0854	26.9174	26.7379	26.5424	27.0488	26.8837	26.9229	27.4115	27.4656	27.52	27.1773	27.1439	27.3907	27.5047
+	1.49848	-0.577887	A0A0A0N0L5;Q17RA0;P40189;A0A0A0N0L2	A0A0A0N0L5;Q17RA0;P40189;A0A0A0N0L2	Interleukin-6 receptor subunit beta	IL6ST	1029	Color2 [A=255, R=169, G=169, B=169]	1	4		biological regulation;carbohydrate metabolic process;cell surface receptor linked signaling pathway;cellular carbohydrate metabolic process;cellular glucan metabolic process;cellular macromolecule metabolic process;cellular metabolic process;cellular polysaccharide metabolic process;cellular process;cellular response to chemical stimulus;cellular response to cytokine stimulus;cellular response to…	binding;ciliary neurotrophic factor receptor activity;ciliary neurotrophic factor receptor binding;cytokine binding;cytokine receptor activity;cytokine receptor binding;growth factor binding;identical protein binding;interleukin-11 binding;interleukin-11 receptor activity;interleukin-27 binding;interleukin-27 receptor activity;molecular transducer activity;protein binding;protein dimerization act…	cell body;cell part;cell projection;ciliary neurotrophic factor receptor complex;dendrite;external side of plasma membrane;extracellular membrane-bounded organelle;extracellular organelle;extracellular region;extracellular region part;extracellular space;extracellular vesicular exosome;interleukin-6 receptor complex;macromolecular complex;membrane;membrane part;membrane-bounded organelle;membrane…	Cytokine-cytokine receptor interaction;Jak-STAT signaling pathway	2	2	3.6	3.6	99.942	0.0002764	6.4948	235570000	18	22.6924	22.4527	21.2506	21.9069	23.2547	21.352	22.5335	23.3639	22.289	22.2081	22.2689	22.0926	22.515	23.1939	23.2616	23.4089	22.9956	22.8484
+	2.30725	-0.613427	A8K9J6;A0A0C4DGH0;B4DK26;Q5ZPR3;A8K6Q6;H0YL10;H0YLT8;H0YN85;H0YK40;H0YK59;H0YN29	A8K9J6;A0A0C4DGH0;B4DK26;Q5ZPR3;A8K6Q6	CD276 antigen	CD276	1069	Color2 [A=255, R=169, G=169, B=169]	1	4		biological regulation;cell activation;cell proliferation;cellular process;immune response;immune system process;leukocyte activation;lymphocyte activation;negative regulation of biological process;negative regulation of biosynthetic process;negative regulation of cell activation;negative regulation of cell proliferation;negative regulation of cellular biosynthetic process;negative regulation of c…	binding;protein binding;receptor binding	cell part;external side of plasma membrane;extracellular membrane-bounded organelle;extracellular organelle;extracellular region part;extracellular vesicular exosome;integral to membrane;intrinsic to membrane;membrane part;membrane-bounded organelle;membrane-bounded vesicle;organelle;plasma membrane part;vesicle	Cell adhesion molecules (CAMs)	5	5	21.6	21.6	41.709	0	77.227	880350000	72	25.0771	25.0785	24.8998	25.4603	24.1933	24.9538	24.9796	24.7627	24.6624	24.7035	24.2192	24.9588	25.6816	25.6518	25.0038	24.9662	25.21	25.4533
+	2.03066	-0.698896	A0A024R1U8;P22692	A0A024R1U8;P22692	Insulin-like growth factor-binding protein 4	IGFBP4	169	Color2 [A=255, R=169, G=169, B=169]	1	4		anatomical structure development;biological regulation;cell proliferation;cellular macromolecule metabolic process;cellular metabolic process;cellular nitrogen compound metabolic process;cellular process;cellular protein metabolic process;cellular response to stimulus;defense response;developmental process;DNA metabolic process;inflammatory response;macromolecule metabolic process;metabolic proce…	binding;growth factor binding;insulin-like growth factor binding;insulin-like growth factor I binding;insulin-like growth factor II binding;protein binding	extracellular region;extracellular region part;extracellular space		4	4	27.1	27.1	27.934	0	90.102	6380600000	241	26.6477	26.6819	26.7322	26.7526	26.8564	26.9769	26.1475	26.0666	26.8401	26.891	27.2588	27.2647	27.4722	27.5609	27.4667	27.4462	27.4284	27.2877
+	6.89363	-0.742357	A0A140VK27;P09960;B4DVZ8;Q59ES1;Q49AK0;B4DEH5	A0A140VK27;P09960;B4DVZ8	Leukotriene A-4 hydrolase;Leukotriene A(4) hydrolase	LTA4H	1303	Color2 [A=255, R=169, G=169, B=169]	1	4		alkene biosynthetic process;arachidonic acid metabolic process;biosynthetic process;carboxylic acid biosynthetic process;carboxylic acid metabolic process;catabolic process;cellular alkene metabolic process;cellular biosynthetic process;cellular catabolic process;cellular ketone metabolic process;cellular lipid metabolic process;cellular metabolic process;cellular process;defense response;fatty a…	aminopeptidase activity;binding;catalytic activity;cation binding;epoxide hydrolase activity;ether hydrolase activity;exopeptidase activity;hydrolase activity;hydrolase activity, acting on ether bonds;ion binding;leukotriene-A4 hydrolase activity;metal ion binding;metallopeptidase activity;peptidase activity;peptidase activity, acting on L-amino acid peptides;transition metal ion binding;zinc ion…	cell part;cytoplasm;cytoplasmic part;cytosol;extracellular membrane-bounded organelle;extracellular organelle;extracellular region part;extracellular vesicular exosome;intracellular organelle part;intracellular part;membrane-bounded organelle;membrane-bounded vesicle;nuclear part;nucleoplasm;organelle;organelle part;vesicle	Arachidonic acid metabolism	21	21	50.1	50.1	69.284	0	323.31	14938000000	1154	29.1496	29.1965	29.094	29.115	29.1417	29.1514	29.301	29.0906	29.3761	29.308	29.2453	29.2907	29.9066	29.9198	29.9657	30.0367	30.0714	30.1657
+	1.15714	-0.788977	X5D767;A0A0S2Z381;P00813;F5GXW0;F5GWI4;A0A0S2Z3T6;A0A0S2Z3B9	X5D767;A0A0S2Z381;P00813;F5GXW0;F5GWI4	Adenosine deaminase	ADA	1140	Color2 [A=255, R=169, G=169, B=169]	1	4		2'-deoxyribonucleotide metabolic process;adenosine catabolic process;adenosine metabolic process;aging;amine transport;anatomical structure development;B cell activation;B cell activation involved in immune response;B cell differentiation;behavior;biological regulation;biosynthetic process;catabolic process;cell activation;cell activation involved in immune response;cell differentiation;cellular …	adenosine deaminase activity;binding;catalytic activity;cation binding;deaminase activity;hydrolase activity;hydrolase activity, acting on carbon-nitrogen (but not peptide) bonds;hydrolase activity, acting on carbon-nitrogen (but not peptide) bonds, in cyclic amidines;ion binding;metal ion binding;nucleoside binding;purine nucleoside binding;transition metal ion binding;zinc ion binding	cell body;cell junction;cell part;cell projection cytoplasm;cell projection part;cell surface;cytoplasm;cytoplasmic membrane-bounded vesicle lumen;cytoplasmic part;cytoplasmic vesicle part;cytosol;dendrite cytoplasm;external side of plasma membrane;extracellular region part;extracellular space;intracellular membrane-bounded organelle;intracellular organelle;intracellular organelle part;intracellu…	Primary immunodeficiency;Purine metabolism	3	3	9.4	9.4	40.763	0.0013456	2.7019	190290000	15	23.0398	23.0881	22.8144	22.5608	22.66	22.5744	22.2793	22.669	21.6641	21.4569	23.14	21.579	22.9973	23.8575	21.9215	22.4418	23.1348	23.1694
+	8.87445	-0.808748	Q14116;A0A024R3E0;B0YJ28;Q96KJ8;Q9NQ49	Q14116;A0A024R3E0;B0YJ28;Q96KJ8	Interleukin-18	IL18	3852	Color2 [A=255, R=169, G=169, B=169]	1	4		adaptive immune response;adaptive immune response based on somatic recombination of immune receptors built from immunoglobulin superfamily domains;anatomical structure formation involved in morphogenesis;angiogenesis;behavior;biological regulation;cell activation;cell communication;cell surface receptor linked signaling pathway;cell-cell signaling;cellular process;cellular response to biotic stim…	binding;cytokine activity;protein binding;receptor binding	cell part;cytoplasmic part;cytosol;extracellular membrane-bounded organelle;extracellular organelle;extracellular region;extracellular region part;extracellular space;extracellular vesicular exosome;intracellular part;membrane-bounded organelle;membrane-bounded vesicle;organelle;vesicle	African trypanosomiasis;Cytokine-cytokine receptor interaction;Cytosolic DNA-sensing pathway;ko05152;Malaria;NOD-like receptor signaling pathway;Rheumatoid arthritis	10	10	69.9	69.9	22.326	0	109.61	4808400000	442	26.9911	27.0889	26.8941	26.8792	27.1184	27.2534	26.8334	26.9237	26.9747	26.8984	27.0338	27.0423	27.8438	27.7813	27.7136	27.7539	27.7206	27.7456
+	4.03639	-0.860994	Q6FH11;B2R7U4;P09601;B1AHA8;Q96DI8;F2YMD9;D2K7W4	Q6FH11;B2R7U4;P09601;B1AHA8;Q96DI8;F2YMD9	Heme oxygenase 1	HMOX1	1772	Color2 [A=255, R=169, G=169, B=169]	1	4		anatomical structure formation involved in morphogenesis;angiogenesis;biological regulation;catabolic process;cation homeostasis;cell communication;cell death;cell proliferation;cellular catabolic process;cellular cation homeostasis;cellular chemical homeostasis;cellular component assembly;cellular component organization;cellular component organization or biogenesis;cellular homeostasis;cellular …	binding;catalytic activity;cation binding;enzyme binding;heme binding;heme oxygenase (decyclizing) activity;hydrolase activity;hydrolase activity, acting on ester bonds;identical protein binding;ion binding;iron ion binding;lipase activity;metal ion binding;molecular transducer activity;oxidoreductase activity;oxidoreductase activity, acting on paired donors, with incorporation or reduction of mo…	caveola;cell part;cytoplasmic part;cytosol;endoplasmic reticulum;endoplasmic reticulum membrane;endoplasmic reticulum part;extracellular region part;extracellular space;intracellular membrane-bounded organelle;intracellular non-membrane-bounded organelle;intracellular organelle;intracellular organelle part;intracellular part;membrane;membrane part;membrane raft;membrane-bounded organelle;non-memb…	Mineral absorption;Porphyrin and chlorophyll metabolism	9	9	46.5	46.5	32.818	0	61.608	1706000000	146	25.3741	25.4988	25.9076	25.8376	25.8732	25.5175	25.7389	24.9195	25.6904	25.7683	25.682	25.4804	26.4314	26.5179	26.3849	26.491	26.347	26.2733
+	1.86283	-0.983194	B7Z7Z1;B7Z2X0;A0A0G2JQ41;A0A1C7CYZ0;Q12979;B7Z683;Q6ZT60;I3L3W0;I3L1U8;I3L2P5;A0A0G2JSE0;A0A0D9SGD7;I3L259;I3L2L3;A0A0G2JRJ1;I3L379;I3L4Y1;I3L0R7;I3NI05	B7Z7Z1;B7Z2X0;A0A0G2JQ41;A0A1C7CYZ0;Q12979;B7Z683;Q6ZT60	Active breakpoint cluster region-related protein	ABR	2288	Color2 [A=255, R=169, G=169, B=169]	1	4		actin cytoskeleton organization;actin filament-based process;anatomical structure development;anatomical structure morphogenesis;biological regulation;brain development;cell surface receptor linked signaling pathway;cellular component organization;cellular component organization at cellular level;cellular component organization or biogenesis;cellular component organization or biogenesis at cellul…	enzyme activator activity;enzyme regulator activity;GTPase activator activity;GTPase regulator activity;guanyl-nucleotide exchange factor activity;nucleoside-triphosphatase regulator activity;Ras guanyl-nucleotide exchange factor activity;Rho guanyl-nucleotide exchange factor activity;small GTPase regulator activity	cell part;cytoplasmic part;cytosol;intracellular;intracellular part;membrane;plasma membrane		7	6	11.7	10.5	92.396	0.00029551	8.338	360270000	18	22.1533	23.0022	23.7925	24.0143	22.0244	22.0124	22.2851	23.3192	22.3443	22.5305	22.9295	22.8242	22.2638	23.8223	24.0531	23.9413	23.97	24.0814
+	5.89322	-1.03264	B4DN59;A8K309;P16070;H0YD13;H0Y2P0;H0YDW7;H0YCV9;H0Y5E4;H0YE40;H0YDX6;H0YD17;B4E2X0;E9PKC6;C1PHC4;C1PHC3;Q86UZ1;H0YF08;H0YD90;J3KN83;H0YEV3;H0YEU1	B4DN59;A8K309;P16070;H0YD13;H0Y2P0;H0YDW7;H0YCV9;H0Y5E4	CD44 antigen	CD44	1522	Color2 [A=255, R=169, G=169, B=169]	1	4		amine metabolic process;aminoglycan catabolic process;aminoglycan metabolic process;anatomical structure development;anatomical structure morphogenesis;biological adhesion;biological regulation;blood coagulation;branching involved in prostate gland morphogenesis;branching involved in ureteric bud morphogenesis;branching morphogenesis of a tube;carbohydrate catabolic process;carbohydrate metabolic…	binding;carbohydrate binding;catalytic activity;collagen binding;glycosaminoglycan binding;hexosaminidase activity;hyaluronic acid binding;hyalurononglucosaminidase activity;hydrolase activity;hydrolase activity, acting on glycosyl bonds;hydrolase activity, hydrolyzing O-glycosyl compounds;pattern binding;polysaccharide binding;protein binding	adherens junction;anchoring junction;basolateral plasma membrane;cell junction;cell part;cell surface;cell-substrate adherens junction;cell-substrate junction;cytoplasm;cytoplasmic part;external side of plasma membrane;extracellular membrane-bounded organelle;extracellular organelle;extracellular region part;extracellular vesicular exosome;focal adhesion;Golgi apparatus;integral to membrane;integ…	ECM-receptor interaction;Hematopoietic cell lineage;Shigellosis	7	7	28.6	28.6	35.973	0	125.18	14524000000	753	28.1483	28.1948	28.1055	28.1163	28.3458	28.3596	29.2507	29.0679	28.8108	28.913	28.8987	28.712	29.9147	29.8228	29.8361	29.9463	30.1987	30.1305
+	5.78484	-1.08473	A0A024R5L0;P42785;B7Z7Q6;E9PNF7;B3KR26;E9PQB5;E9PL85;E9PQN3;E9PKN6;E9PIG4;E9PLY4;E9PNJ1;E9PL49;E9PR42	A0A024R5L0;P42785;B7Z7Q6	Lysosomal Pro-X carboxypeptidase	PRCP	377	Color2 [A=255, R=169, G=169, B=169]	1	4		acute inflammatory response;anatomical structure formation involved in morphogenesis;angiogenesis;angiogenesis involved in wound healing;biological regulation;blood coagulation;blood coagulation, intrinsic pathway;carbohydrate homeostasis;chemical homeostasis;coagulation;defense response;developmental process;energy homeostasis;glucose homeostasis;hemostasis;homeostatic process;inflammatory respo…	carboxypeptidase activity;catalytic activity;exopeptidase activity;hydrolase activity;peptidase activity;peptidase activity, acting on L-amino acid peptides;serine hydrolase activity;serine-type carboxypeptidase activity;serine-type exopeptidase activity;serine-type peptidase activity	basal part of cell;cell part;cytoplasmic part;extracellular membrane-bounded organelle;extracellular organelle;extracellular region part;extracellular vesicular exosome;intracellular membrane-bounded organelle;intracellular organelle;intracellular part;lysosome;lytic vacuole;membrane;membrane-bounded organelle;membrane-bounded vesicle;organelle;plasma membrane;vacuole;vesicle	Protein digestion and absorption	9	9	23.8	23.8	55.799	0	49.728	1293900000	138	25.9423	25.8369	26.0614	26.3733	26.162	26.2207	25.9339	25.5947	25.3553	25.5059	25.8436	25.7642	26.6385	26.8151	26.6863	26.5442	26.8967	26.9252
+	0.991758	-1.169	Q6ZUY8;A0A0A0MT32;B3KU19;B3KRG8;P38571;B4DE67;Q5T073;A8K2H6;Q5T770	Q6ZUY8;A0A0A0MT32;B3KU19;B3KRG8;P38571;B4DE67;Q5T073;A8K2H6	Lipase;Lysosomal acid lipase/cholesteryl ester hydrolase	LIPA	4192	Color2 [A=255, R=169, G=169, B=169]	1	4		anatomical structure development;anatomical structure homeostasis;anatomical structure morphogenesis;biological regulation;catabolic process;cell morphogenesis;cell proliferation;cellular component morphogenesis;cellular component organization;cellular component organization or biogenesis;cellular developmental process;cellular process;cytokine production;defense response;developmental process;ho…	carboxylic ester hydrolase activity;catalytic activity;hydrolase activity;hydrolase activity, acting on ester bonds;lipase activity;sterol esterase activity	cell part;cytoplasmic part;extracellular membrane-bounded organelle;extracellular organelle;extracellular region part;extracellular vesicular exosome;intracellular membrane-bounded organelle;intracellular organelle;intracellular part;lysosome;lytic vacuole;membrane-bounded organelle;membrane-bounded vesicle;organelle;vacuole;vesicle	Lysosome;Steroid biosynthesis	7	7	33.4	33.4	45.435	0	41.624	916270000	58	22.6527	22.2498	23.16	23.4962	25.3023	25.3907	22.5977	26.3603	26.3931	26.3103	26.6947	26.5891	27.1259	26.8709	27.0423	26.9991	26.9152	27.0058
+	2.33383	-1.21706	A8K651;Q07021;I3L3Q7;I3L3B0	A8K651;Q07021;I3L3Q7;I3L3B0	Complement component 1 Q subcomponent-binding protein, mitochondrial	C1QBP	1588	Color2 [A=255, R=169, G=169, B=169]	1	4		activation of immune response;apoptosis;biological regulation;biosynthetic process;blood coagulation;blood coagulation, intrinsic pathway;cell death;cellular biosynthetic process;cellular component assembly;cellular component assembly at cellular level;cellular component organization;cellular component organization at cellular level;cellular component organization or biogenesis;cellular component…	adrenergic receptor binding;binding;carbohydrate binding;complement binding;complement component C1q binding;glycosaminoglycan binding;G-protein-coupled receptor binding;hyaluronic acid binding;kininogen binding;mRNA binding;nucleic acid binding;opsonin binding;pattern binding;polysaccharide binding;protein binding;protein binding transcription factor activity;receptor binding;RNA binding;transcr…	cell part;cell surface;cytoplasm;cytoplasmic part;cytosol;extracellular region part;extracellular space;intracellular membrane-bounded organelle;intracellular non-membrane-bounded organelle;intracellular organelle;intracellular organelle lumen;intracellular organelle part;intracellular part;membrane;membrane-bounded organelle;membrane-enclosed lumen;mitochondrial matrix;mitochondrial part;mitocho…		6	6	31.6	31.6	31.38	0	114.91	4839400000	605	26.3715	26.5635	26.4734	26.581	26.8115	26.7733	25.0101	25.0003	26.2949	26.1521	26.4212	26.2444	26.9671	26.8856	26.7574	26.4951	27.7333	27.5868
+	1.47944	-1.2697	P78556	P78556	C-C motif chemokine 20;CCL20(1-67);CCL20(1-64);CCL20(2-70)	CCL20	3695	Color2 [A=255, R=169, G=169, B=169]	1	4		biological regulation;cell chemotaxis;cell communication;cell migration;cell motility;cell-cell signaling;cellular component movement;cellular process;cellular response to biotic stimulus;cellular response to chemical stimulus;cellular response to lipopolysaccharide;cellular response to lipoteichoic acid;cellular response to molecule of bacterial origin;cellular response to stimulus;chemotaxis;de…	binding;chemokine activity;chemokine receptor binding;cytokine activity;cytokine receptor binding;G-protein-coupled receptor binding;protein binding;receptor binding	extracellular region;extracellular region part;extracellular space	Chemokine signaling pathway;Cytokine-cytokine receptor interaction;Rheumatoid arthritis	2	2	25	25	10.762	0.00026062	5.2443	159230000	7	22.8471	23.0264	22.0695	22.4008	21.7361	22.5818	23.2986	23.0037	23.4086	23.4394	21.7615	23.4598	24.7222	22.1462	24.694	24.7898	24.7254	24.9121
+	2.18643	-1.4144	A0A087WY82;D3DVF0;Q6FIB4;B7Z5W1;Q9Y624;Q9Y5B2	A0A087WY82;D3DVF0;Q6FIB4;B7Z5W1;Q9Y624;Q9Y5B2	Junctional adhesion molecule A	F11R	918	Color2 [A=255, R=169, G=169, B=169]	1	4		actin cytoskeleton organization;actin filament-based process;actomyosin structure organization;biological adhesion;biological regulation;blood coagulation;cell adhesion;cell differentiation;cell junction assembly;cell junction organization;cell migration;cell motility;cell surface receptor linked signaling pathway;cell-cell junction assembly;cell-cell junction organization;cellular component asse…	binding;PDZ domain binding;protein binding;protein domain specific binding	cell junction;cell part;cell-cell junction;cytoplasmic part;cytoplasmic vesicle;cytoskeleton;extracellular membrane-bounded organelle;extracellular organelle;extracellular region part;extracellular vesicular exosome;integral to membrane;intracellular non-membrane-bounded organelle;intracellular organelle;intracellular part;intrinsic to membrane;membrane;membrane part;membrane-bounded organelle;me…	Cell adhesion molecules (CAMs);Epithelial cell signaling in Helicobacter pylori infection;Leukocyte transendothelial migration;Tight junction	3	3	19	19	30.197	0	67.734	547240000	47	21.8329	23.7308	23.4937	23.7756	23.9052	24.0868	22.8325	22.7536	24.4152	24.8233	24.865	24.7286	25.3861	25.3871	25.4751	25.426	25.4615	25.7688
+	4.0158	-1.48523	B3KQX9;A0A024R316;Q6DK41;P41221;C9J8I8;B7Z1Y5;Q9H1J7	B3KQX9;A0A024R316;Q6DK41;P41221;C9J8I8	Protein Wnt;Protein Wnt-5a	WNT5A	238	Color2 [A=255, R=169, G=169, B=169]	1	4		activation of JUN kinase activity;activation of MAPK activity;activation of protein kinase activity;activation of protein kinase B activity;ameboidal cell migration;anatomical structure development;anatomical structure formation involved in morphogenesis;anatomical structure morphogenesis;anterior/posterior axis specification;anterior/posterior axis specification, embryo;anterior/posterior patter…	binding;DNA binding;frizzled binding;G-protein-coupled receptor binding;nucleic acid binding;nucleic acid binding transcription factor activity;protein binding;receptor activator activity;receptor agonist activity;receptor binding;receptor regulator activity;receptor tyrosine kinase-like orphan receptor binding;regulatory region DNA binding;regulatory region nucleic acid binding;sequence-specific…	cell part;cell surface;clathrin coated vesicle membrane;clathrin-coated endocytic vesicle membrane;coated vesicle membrane;cytoplasmic part;cytoplasmic vesicle membrane;cytoplasmic vesicle part;endocytic vesicle membrane;endoplasmic reticulum lumen;endoplasmic reticulum part;extracellular matrix;extracellular membrane-bounded organelle;extracellular organelle;extracellular region;extracellular re…	Basal cell carcinoma;Hedgehog signaling pathway;Melanogenesis;Pathways in cancer;Wnt signaling pathway	6	6	32	32	32.692	0	82.873	728650000	74	23.1428	23.4843	24.3393	24.0872	24.1058	21.4919	25.3786	25.1224	24.8442	24.0611	24.1894	24.7796	26.5431	26.2231	26.1533	26.4976	25.8302	26.0392
+	3.99428	-1.59232	Q0D2M2;B2R4S9;A8K9J7;A0A024RCL8;A0A024RCJ9;A0A024RCJ2;A0A024QZZ7;I6L9F7;U3KQK0;B4DR52;Q99880;Q99879;Q99877;Q93079;Q8N257;Q5QNW6;Q16778;P62807;P58876;P57053;P33778;P23527;P06899;O60814;Q96A08;L0R4T3	Q0D2M2;B2R4S9;A8K9J7;A0A024RCL8;A0A024RCJ9;A0A024RCJ2;A0A024QZZ7;I6L9F7;U3KQK0;B4DR52;Q99880;Q99879;Q99877;Q93079;Q8N257;Q5QNW6;Q16778;P62807;P58876;P57053;P33778;P23527;P06899;O60814;Q96A08	Histone H2B;Histone H2B type 1-L;Histone H2B type 1-M;Histone H2B type 1-N;Histone H2B type 1-H;Histone H2B type 3-B;Histone H2B type 2-F;Histone H2B type 2-E;Histone H2B type 1-C/E/F/G/I;Histone H2B type 1-D;Histone H2B type F-S;Histone H2B type 1-B;Histone H2B type 1-O;Histone H2B type 1-J;Histone H2B type 1-K;Histone H2B type 1-A	HIST1H2BC;HIST1H2BI;HIST1H2BK;HIST1H2BN;HIST1H2BJ;HIST1H2BD;HIST1H2BM;HIST1H2BL;HIST1H2BH;HIST3H2BB;HIST2H2BF;HIST2H2BE;H2BFS;HIST1H2BB;HIST1H2BO;HIST1H2BA	78	Color2 [A=255, R=169, G=169, B=169]	1	4		anatomical structure development;antibacterial humoral response;antimicrobial humoral response;ATP-dependent chromatin remodeling;biological regulation;cell migration;cell motility;cellular component assembly;cellular component assembly at cellular level;cellular component disassembly;cellular component disassembly at cellular level;cellular component movement;cellular component organization;cell…	binding;DNA binding;nucleic acid binding	cell part;chromosomal part;extracellular membrane-bounded organelle;extracellular organelle;extracellular region part;extracellular space;extracellular vesicular exosome;extrinsic to membrane;extrinsic to plasma membrane;intracellular membrane-bounded organelle;intracellular organelle;intracellular organelle part;intracellular part;macromolecular complex;membrane part;membrane-bounded organelle;m…	Systemic lupus erythematosus	3	3	27.8	27.8	13.834	0	140.58	3559500000	346	27.3035	27.5897	27.4342	27.7278	27.6422	27.571	27.4792	27.5138	25.9543	26.9996	26.8546	26.5786	28.1842	28.3494	28.7681	28.7385	28.4374	28.4564
+	1.26663	-1.69606	B2R888;P08571;D6RFL4;F1C4A7	B2R888;P08571;D6RFL4;F1C4A7	Monocyte differentiation antigen CD14;Monocyte differentiation antigen CD14;Monocyte differentiation antigen CD14, urinary form;Monocyte differentiation antigen CD14, membrane-bound form	CD14	1783	Color2 [A=255, R=169, G=169, B=169]	1	4		activation of immune response;activation of innate immune response;apoptosis;biological regulation;cell death;cell surface receptor linked signaling pathway;cellular component organization;cellular component organization or biogenesis;cellular membrane organization;cellular process;cellular response to biotic stimulus;cellular response to lipopolysaccharide;cellular response to lipoteichoic acid;…	binding;carbohydrate binding;glycosaminoglycan binding;lipopolysaccharide binding;lipoteichoic acid binding;molecular transducer activity;opsonin binding;opsonin receptor activity;pattern binding;pattern recognition receptor activity;peptidoglycan binding;peptidoglycan receptor activity;polysaccharide binding;protein binding;receptor activity;signal transducer activity;signaling receptor activity…	anchored to membrane;cell part;cell surface;cytoplasmic part;endosomal part;endosome membrane;extracellular membrane-bounded organelle;extracellular organelle;extracellular region;extracellular region part;extracellular space;extracellular vesicular exosome;intracellular organelle part;intracellular part;intrinsic to membrane;membrane;membrane part;membrane raft;membrane-bounded organelle;membran…	Amoebiasis;Hematopoietic cell lineage;ko05152;MAPK signaling pathway;Pathogenic Escherichia coli infection;Phagosome;Regulation of actin cytoskeleton;Toll-like receptor signaling pathway	4	4	23.2	23.2	40.048	0	36.049	372700000	24	22.5935	22.234	22.0327	22.4341	22.6296	22.9655	23.5474	22.6147	25.3101	21.9412	21.7561	26.3147	25.4654	25.7261	25.4527	25.278	25.1126	24.6258
+	3.69848	-1.90247	A0A087X296;P23219;X6RJD6	A0A087X296;P23219	Prostaglandin G/H synthase 1	PTGS1	951	Color2 [A=255, R=169, G=169, B=169]	1	4		arachidonic acid metabolic process;biological regulation;biosynthetic process;carboxylic acid biosynthetic process;carboxylic acid metabolic process;cellular biosynthetic process;cellular ketone metabolic process;cellular lipid metabolic process;cellular metabolic process;cellular process;cyclooxygenase pathway;defense response;fatty acid biosynthetic process;fatty acid metabolic process;icosanoi…	antioxidant activity;binding;catalytic activity;cation binding;dioxygenase activity;heme binding;ion binding;iron ion binding;metal ion binding;oxidoreductase activity;oxidoreductase activity, acting on paired donors, with incorporation or reduction of molecular oxygen;oxidoreductase activity, acting on peroxide as acceptor;peroxidase activity;prostaglandin-endoperoxide synthase activity;tetrapyr…	cell part;cell projection;cilium;cytoplasm;cytoplasmic part;endoplasmic reticulum membrane;endoplasmic reticulum part;extracellular membrane-bounded organelle;extracellular organelle;extracellular region part;extracellular vesicular exosome;intracellular membrane-bounded organelle;intracellular organelle;intracellular organelle part;intracellular part;membrane;membrane part;membrane-bounded organ…	Arachidonic acid metabolism	5	4	15.1	13.4	63.286	0	27.402	594290000	44	23.2576	22.8326	22.2099	22.9686	24.7937	24.5097	23.7134	23.2017	22.482	22.2747	23.9538	22.1421	24.8102	24.6426	24.6427	25.0187	25.3398	24.7283
+	2.14805	-1.95861	U3PQT4;Q3LAB1;A0A068Q8E6;Q95379;O19678;F1CT76;E0Z0A8;G9HTG4;O19763;O19762;M1VK08;M1UZ77;M1VED6;M1V8P6;A0A024F8S3;U3PXU4;U3PXU1;U3PUP7;U3PSS5;U3PSS2;U3PRP5;U3PRN8;U3PQT7;G9FJH9;G9FJH8;A0A0A0WGJ3;A0A0A0WGI7;A0A0A0WDZ3;A0A0A0WDY8;A0A0A0WC94;A0A0A0WC87;A0A0A0WB92;Q9TQD9;Q30162;Q860Y4;A9JJF6;S6BVM7;S6B6T3;S6AU78;S6AP21;X5DNQ0;S6B225;Q9TQE1;Q9TQD6;Q95IT4;Q8NEI3;Q5Y7G6;Q5Y7D7;Q5Y7D1;Q5Y7B6;Q5K3W3;Q56FP7…	U3PQT4;Q3LAB1;A0A068Q8E6;Q95379;O19678;F1CT76;E0Z0A8;G9HTG4;O19763;O19762;M1VK08;M1UZ77;M1VED6;M1V8P6;A0A024F8S3;U3PXU4;U3PXU1;U3PUP7;U3PSS5;U3PSS2;U3PRP5;U3PRN8;U3PQT7;G9FJH9;G9FJH8;A0A0A0WGJ3;A0A0A0WGI7;A0A0A0WDZ3;A0A0A0WDY8;A0A0A0WC94;A0A0A0WC87;A0A0A0WB92;Q9TQD9;Q30162;Q860Y4;A9JJF6;S6BVM7;S6B6T3;S6AU78;S6AP21;X5DNQ0;S6B225;Q9TQE1;Q9TQD6;Q95IT4;Q8NEI3;Q5Y7G6;Q5Y7D7;Q5Y7D1;Q5Y7B6;Q5K3W3;Q56FP7…	HLA class II histocompatibility antigen, DRB1-12 beta chain;HLA class II histocompatibility antigen, DRB1-13 beta chain;HLA class II histocompatibility antigen, DRB1-16 beta chain;HLA class II histocompatibility antigen, DRB1-11 beta chain;HLA class II histocompatibility antigen, DRB1-1 beta chain;HLA class II histocompatibility antigen, DRB1-3 chain;HLA class II histocompatibility antigen, DRB1-…	HLA-DRB1;HLA-DRB4;HLA-DR;HLA-DRB3;HLA-DR-beta1;HLA-D;HLA-DRw12;DRB1;HLA-DQB1/DRB1	4998	Color2 [A=255, R=169, G=169, B=169]	1	4		activation of immune response;adaptive immune response;adaptive immune response based on somatic recombination of immune receptors built from immunoglobulin superfamily domains;antigen processing and presentation;antigen processing and presentation of exogenous antigen;antigen processing and presentation of exogenous peptide antigen;antigen processing and presentation of exogenous peptide antigen…	antigen binding;binding;MHC class II protein complex binding;MHC class II receptor activity;MHC protein complex binding;molecular transducer activity;peptide antigen binding;peptide binding;receptor activity;signal transducer activity;signaling receptor activity;transmembrane signaling receptor activity	cell part;cell surface;clathrin coated vesicle membrane;clathrin-coated endocytic vesicle membrane;coated vesicle membrane;cytoplasmic part;cytoplasmic vesicle membrane;cytoplasmic vesicle part;endocytic vesicle membrane;endoplasmic reticulum part;endosomal part;endosome membrane;ER to Golgi transport vesicle membrane;external side of plasma membrane;extracellular membrane-bounded organelle;extra…	Allograft rejection;Antigen processing and presentation;Asthma;Autoimmune thyroid disease;Cell adhesion molecules (CAMs);Graft-versus-host disease;Intestinal immune network for IgA production;ko05152;Leishmaniasis;Phagosome;Rheumatoid arthritis;Staphylococcus aureus infection;Systemic lupus erythematosus;Toxoplasmosis;Type I diabetes mellitus;Viral myocarditis	3	3	28.4	28.4	26.429	0	21.261	496560000	11	21.2536	22.5902	23.1824	22.4287	21.2171	22.1878	22.8322	22.0423	22.6746	21.978	24.9094	25.1318	24.9687	25.1632	25.0924	25.2	25.6286	25.2672
+	4.14967	-2.15116	F5H7N8;B4DNS7;A0A024RAU0;P78380;F5H001;F5GZH1;F5H0N6;B7ZAN8;J3QTI8;F5H3G7	F5H7N8;B4DNS7;A0A024RAU0;P78380;F5H001;F5GZH1	Oxidized low-density lipoprotein receptor 1;Oxidized low-density lipoprotein receptor 1, soluble form	OLR1	680	Color2 [A=255, R=169, G=169, B=169]	1	4		biological adhesion;biological regulation;blood circulation;blood coagulation;cell adhesion;cell death;cell migration;cell motility;cell-cell adhesion;cellular component movement;cellular macromolecule metabolic process;cellular metabolic process;cellular process;circulatory system process;coagulation;death;defense response;hemostasis;immune system process;inflammatory response;leukocyte cell-cel…	binding;carbohydrate binding;cargo receptor activity;lipoprotein particle binding;lipoprotein particle receptor activity;low-density lipoprotein particle binding;low-density lipoprotein receptor activity;protein-lipid complex binding;receptor activity	cell part;extracellular membrane-bounded organelle;extracellular organelle;extracellular region part;extracellular vesicular exosome;integral to membrane;integral to plasma membrane;intracellular membrane-bounded organelle;intracellular organelle;intracellular organelle part;intracellular part;intrinsic to membrane;intrinsic to plasma membrane;macromolecular complex;membrane;membrane part;membran…	Phagosome;PPAR signaling pathway	4	4	36.9	36.9	24.468	0	28.442	562030000	28	22.6087	23.1807	22.3705	22.4947	22.6063	21.77	23.5805	22.9034	22.7894	21.306	22.8361	21.9985	24.7643	24.658	24.9549	24.8389	24.5343	24.5706
+	4.00229	-2.19909	C9J4T6;A0A024RDA5;P10145	C9J4T6;A0A024RDA5;P10145	C-X-C motif chemokine;Interleukin-8;MDNCF-a;Interleukin-8;IL-8(5-77);IL-8(6-77);IL-8(7-77);IL-8(8-77);IL-8(9-77)	CXCL8;IL8	802	Color2 [A=255, R=169, G=169, B=169]	1	4		anatomical structure development;anatomical structure formation involved in morphogenesis;angiogenesis;biological regulation;calcium-mediated signaling;cell activation;cell chemotaxis;cell cycle arrest;cell cycle process;cell migration;cell motility;cell surface receptor linked signaling pathway;cellular component movement;cellular component organization;cellular component organization or biogene…	binding;chemokine activity;chemokine receptor binding;CXCR chemokine receptor binding;cytokine activity;cytokine receptor binding;G-protein-coupled receptor binding;interleukin-8 receptor binding;protein binding;receptor binding	extracellular region;extracellular region part;extracellular space	Amoebiasis;Bladder cancer;Chagas disease (American trypanosomiasis);Chemokine signaling pathway;Cytokine-cytokine receptor interaction;Epithelial cell signaling in Helicobacter pylori infection;Hepatitis C;Malaria;NOD-like receptor signaling pathway;Pathways in cancer;Rheumatoid arthritis;RIG-I-like receptor signaling pathway;Shigellosis;Toll-like receptor signaling pathway	1	1	16.8	16.8	10.697	0.00025342	4.5592	403680000	12	22.1007	22.5358	23.138	21.6712	22.7916	22.28	22.1391	22.7213	23.2367	22.6701	22.9916	22.8818	25.8493	25.7608	24.9646	23.7161	24.6798	24.8646
+	3.96597	-2.32029	B4DGM6;B4DI81;Q53FJ6;P17302;B4DN50;B4DMC9;B4DN47;Q59GT9	B4DGM6;B4DI81;Q53FJ6;P17302;B4DN50;B4DMC9;B4DN47	Gap junction protein;Gap junction alpha-1 protein	GJA1	2006	Color2 [A=255, R=169, G=169, B=169]	1	4		adenine nucleotide transport;adult heart development;anatomical structure development;anatomical structure morphogenesis;apoptosis;ATP transport;atrial ventricular junction remodeling;biological regulation;blood vessel morphogenesis;calcium ion homeostasis;cation homeostasis;cell communication;cell communication by chemical coupling;cell communication by electrical coupling;cell death;cell differ…	channel activity;gap junction channel activity;ion transmembrane transporter activity;molecular transducer activity;passive transmembrane transporter activity;signal transducer activity;substrate-specific transmembrane transporter activity;substrate-specific transporter activity;transmembrane transporter activity;transporter activity;wide pore channel activity	adherens junction;anchoring junction;apical plasma membrane;cell junction;cell part;cell-cell adherens junction;cell-cell contact zone;cell-cell junction;cell-substrate adherens junction;cell-substrate junction;connexon complex;contractile fiber;cytoplasmic part;cytoplasmic vesicle membrane;cytoplasmic vesicle part;cytoskeletal part;cytosol;early endosome;endoplasmic reticulum membrane;endoplasmi…	Arrhythmogenic right ventricular cardiomyopathy (ARVC);Gap junction	6	6	36.7	36.7	33.961	0	70.411	1243700000	47	24.6568	24.2598	24.381	24.3762	24.0271	24.1838	22.6687	23.5128	24.5393	23.5755	24.1504	24.0823	26.5251	26.4639	26.4545	26.5243	25.3637	25.1192
+	3.43056	-2.49653	P09341;A0A024RDD9;P19876;P19875	P09341;A0A024RDD9;P19876;P19875	Growth-regulated alpha protein;GRO-alpha(4-73);GRO-alpha(5-73);GRO-alpha(6-73);C-X-C motif chemokine;C-X-C motif chemokine 3;GRO-gamma(5-73);C-X-C motif chemokine 2;GRO-beta(5-73)	CXCL1;CXCL2;CXCL3	3232	Color2 [A=255, R=169, G=169, B=169]	1	4		actin cytoskeleton organization;actin filament-based process;anatomical structure development;biological regulation;cell chemotaxis;cell migration;cell motility;cell proliferation;cell surface receptor linked signaling pathway;cellular component movement;cellular component organization;cellular component organization at cellular level;cellular component organization or biogenesis;cellular compone…	binding;chemokine activity;chemokine receptor binding;CXCR chemokine receptor binding;cytokine activity;cytokine receptor binding;enzyme activator activity;enzyme regulator activity;G-protein-coupled receptor binding;protein binding;receptor binding	extracellular region;extracellular region part;extracellular space	Chemokine signaling pathway;Cytokine-cytokine receptor interaction	2	2	27.1	27.1	11.301	0.00026267	5.3666	425780000	15	21.1483	22.6901	22.1646	22.4723	22.4598	22.0478	23.4537	23.1341	21.5704	21.2949	22.3069	23.6703	25.5091	25.3688	25.3347	25.2779	25.0198	23.8993
+	9.46082	-2.82775	A0A024R462;B7ZLE5;P02751;Q6MZM7;Q6MZF4;Q6N084;Q59G22;Q68CX6;B4DU16;B4DTK1;H0Y7Z1;Q5CZ99;A6YID5;A6YID3;A6YID2;A6YID6;A6YID4;Q9UQS6;O95617;Q6PJE5;B4DN21;B4DTH2;Q9H382;Q7L553;Q53S27;H0Y4K8;A6YID7	A0A024R462;B7ZLE5;P02751;Q6MZM7	Fibronectin;Anastellin;Ugl-Y1;Ugl-Y2;Ugl-Y3	FN1;DKFZp686O12165	297	Color2 [A=255, R=169, G=169, B=169]	1	4		acute inflammatory response;acute-phase response;anatomical structure formation involved in morphogenesis;anatomical structure morphogenesis;angiogenesis;biological adhesion;biological regulation;blood coagulation;calcium-independent cell-matrix adhesion;cell activation;cell adhesion;cell differentiation;cell junction assembly;cell junction organization;cell migration;cell morphogenesis;cell morp…	binding;carbohydrate binding;collagen binding;enzyme activator activity;enzyme binding;enzyme regulator activity;glycosaminoglycan binding;heparin binding;integrin binding;pattern binding;peptidase activator activity;peptidase regulator activity;polysaccharide binding;protease binding;protein binding;protein complex binding;receptor binding	apical plasma membrane;basal lamina;blood microparticle;cell part;cytoplasmic membrane-bounded vesicle lumen;cytoplasmic part;cytoplasmic vesicle part;endoplasmic reticulum-Golgi intermediate compartment;extracellular matrix;extracellular matrix part;extracellular membrane-bounded organelle;extracellular organelle;extracellular region;extracellular region part;extracellular space;extracellular ve…	Amoebiasis;Bacterial invasion of epithelial cells;ECM-receptor interaction;Focal adhesion;Pathways in cancer;Regulation of actin cytoskeleton;Small cell lung cancer	49	49	35.5	35.5	259.21	0	323.31	11603000000	731	26.8115	26.9669	26.7326	26.7011	26.8157	26.9937	27.0776	27.0627	27.3002	27.0667	27.1619	27.0199	29.9589	29.9897	30.2057	30.2435	29.6621	29.5955
+	6.29923	-3.40315	P07996;A0A024R9Q1;A0PJG0;A8MZG1;A0A0B6XK25	P07996;A0A024R9Q1;A0PJG0	Thrombospondin-1	THBS1	3218	Color2 [A=255, R=169, G=169, B=169]	1	4		activation of MAPK activity;anatomical structure development;anatomical structure formation involved in morphogenesis;anatomical structure morphogenesis;angiogenesis;behavior;behavioral response to pain;biological adhesion;biological regulation;blood coagulation;carbohydrate metabolic process;cartilage development;cartilage development involved in endochondral bone morphogenesis;cell activation;c…	binding;calcium ion binding;carbohydrate binding;cation binding;collagen binding;collagen V binding;cytokine binding;extracellular matrix binding;fibrinogen binding;fibroblast growth factor binding;fibronectin binding;glycoprotein binding;glycosaminoglycan binding;growth factor binding;heparin binding;identical protein binding;integrin binding;ion binding;laminin binding;lipid binding;lipoprotein…	cell part;cell surface;cytoplasmic membrane-bounded vesicle;cytoplasmic membrane-bounded vesicle lumen;cytoplasmic part;cytoplasmic vesicle;cytoplasmic vesicle part;endoplasmic reticulum;endoplasmic reticulum lumen;endoplasmic reticulum part;external side of plasma membrane;extracellular matrix;extracellular membrane-bounded organelle;extracellular organelle;extracellular region;extracellular reg…	ECM-receptor interaction;Focal adhesion;Malaria;Phagosome;TGF-beta signaling pathway	21	7	25.2	8.7	129.38	0	147.76	3081900000	178	24.2204	25.4763	22.9978	23.0346	23.2736	24.3878	24.8084	24.574	25.2568	23.8651	25.1516	25.4919	27.9063	28.2311	28.6519	28.8805	28.2071	27.6899
+	5.76611	-3.41851	P17676;Q9BSC0	P17676	CCAAT/enhancer-binding protein beta	CEBPB	3298	Color2 [A=255, R=169, G=169, B=169]	1	4		acute inflammatory response;acute-phase response;alpha-beta T cell activation;anatomical structure development;biological regulation;biosynthetic process;brown fat cell differentiation;CD4-positive, alpha-beta T cell activation;cell activation;cell differentiation;cell proliferation;cellular biosynthetic process;cellular developmental process;cellular macromolecule biosynthetic process;cellular m…	binding;chromatin binding;core promoter proximal region DNA binding;core promoter proximal region sequence-specific DNA binding;DNA binding;identical protein binding;nucleic acid binding;nucleic acid binding transcription factor activity;protein binding;protein dimerization activity;protein heterodimerization activity;protein homodimerization activity;regulatory region DNA binding;regulatory regi…	cell part;chromatin;chromosomal part;chromosome, centromeric region;condensed chromosome, centromeric region;cytoplasm;intracellular membrane-bounded organelle;intracellular organelle;intracellular organelle part;intracellular part;membrane-bounded organelle;nuclear chromatin;nuclear chromosome part;nuclear matrix;nuclear part;nucleoplasm;nucleus;organelle;organelle part	ko05152	4	4	20.9	20.9	36.105	0.00035855	16.061	692720000	29	22.5617	22.9265	22.1823	22.3923	22.1389	22.3616	23.1169	22.7265	21.9284	22.1823	24.1572	23.3588	26.6406	26.4666	26.1361	26.4402	26.0904	26.2071
+	7.95612	-3.41955	D6RF92;P80162	D6RF92;P80162	C-X-C motif chemokine;C-X-C motif chemokine 6;Small-inducible cytokine B6, N-processed variant 1;Small-inducible cytokine B6, N-processed variant 2;Small-inducible cytokine B6, N-processed variant 3	CXCL6	2541	Color2 [A=255, R=169, G=169, B=169]	1	4		biological regulation;cell chemotaxis;cell communication;cell migration;cell motility;cell surface receptor linked signaling pathway;cell-cell signaling;cellular component movement;cellular process;cellular response to chemical stimulus;cellular response to cytokine stimulus;cellular response to organic substance;cellular response to stimulus;chemokine-mediated signaling pathway;chemotaxis;cytoki…	binding;carbohydrate binding;chemokine activity;chemokine receptor binding;CXCR chemokine receptor binding;cytokine activity;cytokine receptor binding;glycosaminoglycan binding;G-protein-coupled receptor binding;heparin binding;pattern binding;polysaccharide binding;protein binding;receptor binding	extracellular region;extracellular region part;extracellular space	Chemokine signaling pathway;Cytokine-cytokine receptor interaction;Rheumatoid arthritis	2	2	21.2	21.2	11.901	0.00025394	4.6086	501840000	18	23.8855	22.5653	22.7841	22.3874	22.7009	21.4321	22.8639	23.2385	22.3714	22.3093	22.7387	22.5677	26.2169	25.9494	26.3999	26.3611	26.2297	25.4499
+	6.73537	-3.77969	P35354;Q8IZA9;Q6ZYK7	P35354	Prostaglandin G/H synthase 2	PTGS2	3436	Color2 [A=255, R=169, G=169, B=169]	1	4		alkaloid metabolic process;anatomical structure development;anatomical structure formation involved in morphogenesis;angiogenesis;arachidonic acid metabolic process;behavior;biological regulation;biomineral tissue development;biosynthetic process;bone mineralization;brown fat cell differentiation;carboxylic acid biosynthetic process;carboxylic acid metabolic process;cell differentiation;cellular …	antioxidant activity;arachidonate 15-lipoxygenase activity;binding;catalytic activity;cation binding;dioxygenase activity;enzyme binding;heme binding;ion binding;iron ion binding;lipid binding;metal ion binding;oxidoreductase activity;oxidoreductase activity, acting on paired donors, with incorporation or reduction of molecular oxygen;oxidoreductase activity, acting on peroxide as acceptor;oxidor…	caveola;cell part;cell projection;cytoplasm;cytoplasmic part;endoplasmic reticulum membrane;endoplasmic reticulum part;intracellular membrane-bounded organelle;intracellular organelle;intracellular organelle part;intracellular part;macromolecular complex;membrane;membrane part;membrane raft;membrane-bounded organelle;neuron projection;nucleus;organelle;organelle membrane;organelle part;plasma mem…	Arachidonic acid metabolism;Leishmaniasis;Pathways in cancer;Small cell lung cancer;VEGF signaling pathway	9	8	20.4	18.9	68.995	0	20.043	759940000	62	22.5372	22.9403	22.7774	21.6262	22.3746	22.254	23.8893	22.019	23.2394	22.7959	22.537	22.2899	26.1346	26.3482	26.8421	26.7554	26.629	26.7393
+	5.84209	-6.05568	P01583	P01583	Interleukin-1 alpha	IL1A	3168	Color2 [A=255, R=169, G=169, B=169]	1	4		acute inflammatory response;acute-phase response;apoptosis;biological regulation;cell death;cell proliferation;cell surface receptor linked signaling pathway;cellular developmental process;cellular process;cellular process involved in reproduction;cellular response to chemical stimulus;cellular response to cytokine stimulus;cellular response to heat;cellular response to organic substance;cellular…	binding;cation binding;copper ion binding;cytokine activity;ion binding;metal ion binding;protein binding;receptor binding;transition metal ion binding	cell part;cytoplasmic part;cytosol;extracellular region;extracellular region part;extracellular space;intracellular part	Apoptosis;Cytokine-cytokine receptor interaction;Graft-versus-host disease;Hematopoietic cell lineage;ko05152;Leishmaniasis;MAPK signaling pathway;Measles;Osteoclast differentiation;Prion diseases;Rheumatoid arthritis;Type I diabetes mellitus	8	8	51.7	51.7	30.606	0	205.22	4597200000	225	21.5841	22.4478	21.8769	22.5167	22.7467	22.2582	22.9406	23.2001	21.7704	23.4289	24.8531	20.771	28.4661	28.5664	28.8277	28.8386	29.0034	29.5957
+	4.48494	-6.28977	P01584;O43645;B5BUQ8;C9JWV2;C9JVK0;C9JSC2	P01584;O43645;B5BUQ8	Interleukin-1 beta	IL1B;IL1b	3169	Color2 [A=255, R=169, G=169, B=169]	1	4		activation of immune response;activation of innate immune response;activation of MAPK activity;acute inflammatory response;acute-phase response;amine metabolic process;aminoglycan biosynthetic process;aminoglycan metabolic process;apoptosis;biological adhesion;biological regulation;biosynthetic process;carbohydrate biosynthetic process;carbohydrate metabolic process;cell adhesion;cell chemotaxis;…	binding;cytokine activity;cytokine receptor binding;growth factor receptor binding;interleukin-1 receptor binding;protein binding;protein domain specific binding;receptor binding	cell part;cytoplasmic membrane-bounded vesicle;cytoplasmic part;cytoplasmic vesicle;cytosol;extracellular region;extracellular region part;extracellular space;intracellular membrane-bounded organelle;intracellular organelle;intracellular part;membrane-bounded organelle;membrane-bounded vesicle;organelle;stored secretory granule;vesicle	African trypanosomiasis;Alzheimer's disease;Amoebiasis;Apoptosis;Chagas disease (American trypanosomiasis);Cytokine-cytokine receptor interaction;Cytosolic DNA-sensing pathway;Graft-versus-host disease;Hematopoietic cell lineage;ko05152;Leishmaniasis;Malaria;MAPK signaling pathway;Measles;NOD-like receptor signaling pathway;Osteoclast differentiation;Prion diseases;Rheumatoid arthritis;Toll-like …	12	12	66.2	66.2	30.748	0	323.31	14303000000	528	22.4034	22.9661	22.7896	21.4844	22.8478	22.616	26.8667	25.7992	22.6674	22.5817	21.1866	24.0481	30.012	29.5985	30.2754	30.1995	30.403	30.3998
	0.599296	0.681509	P26022	P26022	Pentraxin-related protein PTX3	PTX3	3364	Color2 [A=255, R=169, G=169, B=169]	1	4		biological regulation;defense response;immune effector process;immune response;immune system process;inflammatory response;innate immune response;multi-organism process;negative regulation of biological process;negative regulation of reproductive process;negative regulation of viral reproduction;negative regulation of virion penetration into host cell;opsonization;positive regulation of biologica…	1,3-beta-D-glucan binding;binding;carbohydrate binding;complement binding;complement component C1q binding;opsonin binding;pattern binding;polysaccharide binding;protein binding;virion binding	extracellular region;extracellular region part;extracellular space		10	10	34.6	34.6	41.975	0	67.381	550280000	64	23.7106	22.5909	22.2391	22.6558	22.3973	22.2922	27.1406	27.1456	25.1226	25.2313	23.9933	24.3093	24.5747	24.8545	25.0241	24.8155	24.84	24.7448
	0.614069	0.59628	A0A087WXL5;D3TTY9;A0A087X1N1;D3TTY8;D3TTY5;D3TTZ1;A0A087WU80;D3TTZ2;D3TTZ4;D3TTZ3;P21580;D3TTZ0;D3TTY6;Q5VXQ8;D3TTZ5;A0A087WVN3;D3TTZ6;D3TTZ8;Q5VXR0;Q5PY18;Q5VXQ9;D3TTY4;F8K9X7;D3TTZ7;D3TTY7	A0A087WXL5;D3TTY9;A0A087X1N1;D3TTY8;D3TTY5;D3TTZ1;A0A087WU80;D3TTZ2;D3TTZ4;D3TTZ3;P21580;D3TTZ0;D3TTY6	Tumor necrosis factor alpha-induced protein 3;A20p50;A20p37	TNFAIP3	877	Color2 [A=255, R=169, G=169, B=169]	1	4		activation of immune response;activation of innate immune response;apoptosis;B cell homeostasis;B-1 B cell homeostasis;biological regulation;cell death;cellular component assembly;cellular component organization;cellular component organization or biogenesis;cellular macromolecule metabolic process;cellular metabolic process;cellular process;cellular protein metabolic process;cellular response to …	acid-amino acid ligase activity;binding;catalytic activity;cation binding;cysteine-type peptidase activity;DNA binding;enzyme binding;hydrolase activity;ion binding;ligase activity;ligase activity, forming carbon-nitrogen bonds;metal ion binding;nucleic acid binding;peptidase activity;peptidase activity, acting on L-amino acid peptides;protease binding;protein binding;protein self-association;sma…	cell part;centrosome;cytoplasm;cytoplasmic part;cytoskeletal part;cytosol;extracellular membrane-bounded organelle;extracellular organelle;extracellular region part;extracellular vesicular exosome;intracellular membrane-bounded organelle;intracellular non-membrane-bounded organelle;intracellular organelle;intracellular organelle part;intracellular part;lysosome;lytic vacuole;membrane-bounded orga…	Measles;NOD-like receptor signaling pathway	5	5	19.4	19.4	54.295	0.00032051	11.118	140070000	20	24.013	21.587	23.2131	21.8308	23.0967	23.6502	25.0626	24.9766	24.0605	23.6238	23.3494	23.4589	22.5198	24.0194	24.4237	24.1296	22.2566	23.6049
	1.04782	0.337023	Q5T6L4;P00966;A8KAP9;Q5T6L6;A0A0S2Z3B6;B4E395;A0A0S2Z3D8;Q5T6L5;Q8NFZ7;A0A0S2Z3F1	Q5T6L4;P00966;A8KAP9;Q5T6L6;A0A0S2Z3B6;B4E395	Argininosuccinate synthase	ASS;ASS1	3164	Color2 [A=255, R=169, G=169, B=169]	1	4		acute inflammatory response;acute-phase response;aging;amide biosynthetic process;amine biosynthetic process;amine metabolic process;anatomical structure development;arginine biosynthetic process;arginine metabolic process;argininosuccinate metabolic process;aspartate family amino acid metabolic process;aspartate metabolic process;biological regulation;biosynthetic process;carboxylic acid biosynt…	adenyl nucleotide binding;adenyl ribonucleotide binding;amine binding;amino acid binding;argininosuccinate synthase activity;ATP binding;binding;carboxylic acid binding;catalytic activity;identical protein binding;ligase activity;ligase activity, forming carbon-nitrogen bonds;nucleotide binding;protein binding;purine nucleotide binding;purine ribonucleoside triphosphate binding;purine ribonucleot…	cell body fiber;cell part;cell projection;cytoplasm;cytoplasmic part;cytosol;endoplasmic reticulum;extracellular membrane-bounded organelle;extracellular organelle;extracellular region part;extracellular vesicular exosome;intracellular membrane-bounded organelle;intracellular organelle;intracellular organelle part;intracellular part;lysosome;lytic vacuole;membrane;membrane-bounded organelle;membr…	Alanine, aspartate and glutamate metabolism;Arginine and proline metabolism	10	10	32.3	32.3	46.53	0	61.484	1511000000	212	26.8679	26.6947	26.7612	26.9535	26.5579	26.6588	26.5828	26.7379	26.4115	26.2193	26.501	26.3627	26.3054	25.9767	25.4077	26.3096	26.556	26.2377
	0.753417	0.263197	P05109	P05109	Protein S100-A8;Protein S100-A8, N-terminally processed	S100A8	3193	Color2 [A=255, R=169, G=169, B=169]	1	4		activation of caspase activity;acute inflammatory response;autophagy;biological adhesion;biological regulation;catabolic process;cell adhesion;cell chemotaxis;cell migration;cell motility;cell-cell adhesion;cellular catabolic process;cellular component movement;cellular macromolecule metabolic process;cellular metabolic process;cellular process;cellular protein metabolic process;cellular response…	arachidonic acid binding;binding;calcium ion binding;carboxylic acid binding;cation binding;cytoskeletal protein binding;fatty acid binding;icosanoid binding;icosatetraenoic acid binding;ion binding;lipid binding;metal ion binding;microtubule binding;monocarboxylic acid binding;protein binding;RAGE receptor binding;receptor binding;Toll-like receptor 4 binding;Toll-like receptor binding;transitio…	cell part;cytoplasmic part;cytoskeleton;cytosol;extracellular membrane-bounded organelle;extracellular organelle;extracellular region;extracellular region part;extracellular space;extracellular vesicular exosome;intracellular membrane-bounded organelle;intracellular non-membrane-bounded organelle;intracellular organelle;intracellular part;membrane;membrane-bounded organelle;membrane-bounded vesic…		2	2	23.7	23.7	10.834	0	19.476	613260000	58	22.3601	23.0209	24.0624	24.1	23.0631	24.1482	25.0897	25.0769	24.2008	24.2304	25.0888	24.5698	24.6155	24.3065	24.3986	24.4659	24.4548	24.4359
	1.60524	0.260959	A0A024R8D5;O14684	A0A024R8D5;O14684	Prostaglandin E synthase	hCG_30600;PTGES	552	Color2 [A=255, R=169, G=169, B=169]	1	4		acute inflammatory response;arachidonic acid metabolic process;biological regulation;biosynthetic process;carboxylic acid biosynthetic process;carboxylic acid metabolic process;cellular biosynthetic process;cellular ketone metabolic process;cellular lipid metabolic process;cellular metabolic process;cellular process;cellular response to stimulus;chronic inflammatory response;cyclooxygenase pathwa…	amine binding;amino acid binding;binding;carboxylic acid binding;catalytic activity;glutathione binding;intramolecular oxidoreductase activity;isomerase activity;modified amino acid binding;peptide binding;prostaglandin-E synthase activity	cell part;cytoplasmic part;endoplasmic reticulum membrane;endoplasmic reticulum part;integral to membrane;intracellular organelle part;intracellular part;intrinsic to membrane;membrane;membrane part;membrane-enclosed lumen;nuclear envelope lumen;nuclear part;organelle envelope lumen;organelle membrane;organelle part;perinuclear region of cytoplasm	Arachidonic acid metabolism	3	3	24.4	24.4	20.147	0	81.01	3969600000	694	27.2634	27.3487	27.3495	27.37	27.2316	27.3331	27.956	27.8736	27.731	27.8977	27.6885	27.7679	27.706	27.6724	27.473	27.1495	27.641	27.707
	0.163245	0.216711	B7Z1C2;F5H8H2;A0A1B0GWC2;B2RDU6;Q59ET9;Q03426;A0A1B0GWF3;B7Z301	B7Z1C2;F5H8H2;A0A1B0GWC2;B2RDU6;Q59ET9;Q03426;A0A1B0GWF3;B7Z301	Mevalonate kinase	MVK	1355	Color2 [A=255, R=169, G=169, B=169]	1	4		acetyl-CoA metabolic process;alcohol metabolic process;biological regulation;biosynthetic process;cellular biosynthetic process;cellular lipid metabolic process;cellular metabolic process;cellular process;cholesterol biosynthetic process;cholesterol metabolic process;coenzyme metabolic process;cofactor metabolic process;isopentenyl diphosphate biosynthetic process;isopentenyl diphosphate biosynth…	adenyl nucleotide binding;adenyl ribonucleotide binding;ATP binding;binding;catalytic activity;identical protein binding;kinase activity;mevalonate kinase activity;nucleotide binding;phosphotransferase activity, alcohol group as acceptor;protein binding;purine nucleotide binding;purine ribonucleoside triphosphate binding;purine ribonucleotide binding;ribonucleotide binding;transferase activity;tr…	cell part;cytoplasm;cytoplasmic part;cytosol;extracellular membrane-bounded organelle;extracellular organelle;extracellular region part;extracellular vesicular exosome;intracellular part;membrane-bounded organelle;membrane-bounded vesicle;organelle;vesicle	Peroxisome;Terpenoid backbone biosynthesis	2	2	16.3	16.3	21.315	0.00033818	13.4	183430000	14	23.009	22.7597	22.2204	22.3788	24.7197	24.4127	22.3957	24.799	25.3471	25.6051	25.1943	23.4054	24.2991	24.2921	24.15	24.1271	24.3622	24.2159
	1.6686	0.195477	Q59ER4;B4DN85;Q96J02;B4DHF6;B4DIN7;A0A024R711;O00308;Q9H0M0;H0YBS9;A8K9T5	Q59ER4;B4DN85;Q96J02	E3 ubiquitin-protein ligase Itchy homolog	ITCH	2076	Color2 [A=255, R=169, G=169, B=169]	1	4		activation of immune response;activation of innate immune response;apoptosis;biological regulation;catabolic process;cell death;cell surface receptor linked signaling pathway;cellular catabolic process;cellular macromolecule catabolic process;cellular macromolecule metabolic process;cellular metabolic process;cellular process;cellular protein metabolic process;cellular response to stimulus;cytopl…	acid-amino acid ligase activity;binding;catalytic activity;chemokine receptor binding;CXCR chemokine receptor binding;cytokine receptor binding;G-protein-coupled receptor binding;ligase activity;ligase activity, forming carbon-nitrogen bonds;protein binding;receptor binding;ribonucleoprotein binding;small conjugating protein ligase activity;ubiquitin-protein ligase activity	cell cortex;cell part;cytoplasm;cytoplasmic part;cytoplasmic vesicle;cytosol;extracellular membrane-bounded organelle;extracellular organelle;extracellular region part;extracellular vesicular exosome;intracellular membrane-bounded organelle;intracellular organelle;intracellular part;membrane;membrane-bounded organelle;membrane-bounded vesicle;nucleus;organelle;plasma membrane;vesicle	Endocytosis;Ubiquitin mediated proteolysis	6	6	16.4	16.4	71.393	0.00034282	13.938	337560000	22	24.4273	24.3993	24.2991	24.5273	24.2804	24.5712	24.7898	25.0775	24.574	24.787	24.8003	24.8183	24.6183	24.6612	24.7108	24.624	24.5158	24.5439
	1.63483	0.169587	Q6LEN2;Q6LEN0;Q16647	Q6LEN2;Q6LEN0;Q16647	Prostacyclin synthase	PTGIS;PGIS	3937	Color2 [A=255, R=169, G=169, B=169]	1	4		alkaloid metabolic process;arachidonic acid metabolic process;biological regulation;biosynthetic process;carboxylic acid biosynthetic process;carboxylic acid metabolic process;cellular amide metabolic process;cellular biosynthetic process;cellular ketone metabolic process;cellular lipid metabolic process;cellular metabolic process;cellular nitrogen compound metabolic process;cellular process;cell…	binding;catalytic activity;cation binding;heme binding;intramolecular oxidoreductase activity;ion binding;iron ion binding;isomerase activity;metal ion binding;monooxygenase activity;oxidoreductase activity;oxidoreductase activity, acting on paired donors, with incorporation or reduction of molecular oxygen;prostaglandin-I synthase activity;tetrapyrrole binding;transition metal ion binding	caveola;cell part;cytoplasmic part;endoplasmic reticulum;endoplasmic reticulum membrane;endoplasmic reticulum part;extracellular region part;extracellular space;integral to membrane;intracellular membrane-bounded organelle;intracellular organelle;intracellular organelle part;intracellular part;intrinsic to membrane;membrane;membrane part;membrane raft;membrane-bounded organelle;nucleus;organelle;…	Arachidonic acid metabolism	23	23	56	56	57.131	0	323.31	97070000000	6738	32.3952	32.376	32.3387	32.3808	32.4846	32.5197	32.4011	32.3471	32.5787	32.5503	32.5731	32.6309	32.453	32.426	32.3368	32.4124	32.1876	32.2479
	0.544333	0.162358	B4E1Z4;P00751;E7ETN3;H7C5H1;A0A0G2JH38;D2KT84;B4E1Z1;C9JRT3;D2KT85;H7C526	B4E1Z4;P00751;E7ETN3;H7C5H1	Complement factor B;Complement factor B Ba fragment;Complement factor B Bb fragment	CFB	2199	Color2 [A=255, R=169, G=169, B=169]	1	4		activation of immune response;biological regulation;complement activation;complement activation, alternative pathway;defense response;humoral immune response;immune effector process;immune response;immune system process;innate immune response;macromolecule metabolic process;metabolic process;positive regulation of biological process;positive regulation of immune response;positive regulation of im…	binding;catalytic activity;complement binding;endopeptidase activity;hydrolase activity;peptidase activity;peptidase activity, acting on L-amino acid peptides;protein binding;serine hydrolase activity;serine-type endopeptidase activity;serine-type peptidase activity	blood microparticle;cell part;extracellular membrane-bounded organelle;extracellular organelle;extracellular region;extracellular region part;extracellular space;extracellular vesicular exosome;membrane;membrane-bounded organelle;membrane-bounded vesicle;organelle;plasma membrane;vesicle	Complement and coagulation cascades;Staphylococcus aureus infection	14	14	14.3	14.3	140.94	0	115.09	2299900000	168	26.1071	25.8456	26.0135	25.928	25.9208	25.9921	26.9783	26.9553	26.5908	26.5637	26.3049	26.0976	26.4293	26.4506	26.3693	26.4562	26.4678	26.3432
	0.944786	0.15289	A0A140VK44;G3V5Z7;P60900;G3V295;G3V3I1;G3V3U4;H0YJC4;Q9BZ93;Q59F72;G3V4S5;G3V2S7	A0A140VK44;G3V5Z7;P60900;G3V295;G3V3I1	Proteasome subunit alpha type;Proteasome subunit alpha type-6	PSMA6	1309	Color2 [A=255, R=169, G=169, B=169]	1	4		activation of immune response;activation of innate immune response;anaphase-promoting complex-dependent proteasomal ubiquitin-dependent protein catabolic process;antigen processing and presentation;antigen processing and presentation of exogenous antigen;antigen processing and presentation of exogenous peptide antigen;antigen processing and presentation of exogenous peptide antigen via MHC class …	binding;catalytic activity;endopeptidase activity;hydrolase activity;NF-kappaB binding;nucleic acid binding;nucleotide binding;peptidase activity;peptidase activity, acting on L-amino acid peptides;protein binding;purine nucleotide binding;purine ribonucleoside triphosphate binding;purine ribonucleotide binding;ribonucleotide binding;RNA binding;threonine-type endopeptidase activity;threonine-typ…	cell part;contractile fiber;contractile fiber part;cytoplasm;cytoplasmic mRNA processing body;cytoplasmic part;cytosol;extracellular membrane-bounded organelle;extracellular organelle;extracellular region part;extracellular vesicular exosome;intracellular membrane-bounded organelle;intracellular non-membrane-bounded organelle;intracellular organelle;intracellular organelle part;intracellular part…	Proteasome	11	11	51.6	51.6	27.399	0	175.91	13215000000	977	29.722	29.5635	29.8365	29.6547	29.468	29.5007	29.9272	29.9193	29.9188	29.9946	29.8564	29.8759	29.9297	29.8998	29.9937	29.71	29.4908	29.5507
	0.453627	0.152607	E9PNW4;Q6FHM9;E9PR17;P13987;H0YET2	E9PNW4;Q6FHM9;E9PR17;P13987;H0YET2	CD59 glycoprotein	CD59	2647	Color2 [A=255, R=169, G=169, B=169]	1	4		biological regulation;blood coagulation;cell activation;cell surface receptor linked signaling pathway;cellular process;cellular response to stimulus;coagulation;defense response;hemostasis;immune response;immune system process;innate immune response;multicellular organismal process;negative regulation of activation of membrane attack complex;negative regulation of apoptosis;negative regulation o…	binding;complement binding;protein binding	adherens junction;anchored to external side of plasma membrane;anchored to membrane;anchored to plasma membrane;anchoring junction;cell junction;cell part;cell surface;cell-substrate adherens junction;cell-substrate junction;compact myelin;extracellular membrane-bounded organelle;extracellular organelle;extracellular region;extracellular region part;extracellular space;extracellular vesicular exo…	Complement and coagulation cascades;Hematopoietic cell lineage	3	3	22.2	22.2	11.985	0.00030175	8.9165	5327000000	237	26.7503	26.7016	26.7195	26.8275	26.5879	26.7796	27.4493	27.5144	27.1223	27.1121	27.3615	27.5883	27.4927	27.2626	27.5051	27.3708	26.8042	26.7969
	0.0865884	0.136141	B2R4M6;P06702	B2R4M6;P06702	Protein S100;Protein S100-A9	S100A9	1728	Color2 [A=255, R=169, G=169, B=169]	1	4		actin cytoskeleton organization;actin cytoskeleton reorganization;actin filament-based process;activation of caspase activity;autophagy;biological adhesion;biological regulation;catabolic process;cell adhesion;cell chemotaxis;cell communication;cell migration;cell motility;cell-cell adhesion;cell-cell signaling;cellular catabolic process;cellular component movement;cellular component organization…	antioxidant activity;arachidonic acid binding;binding;calcium ion binding;carboxylic acid binding;cation binding;cytoskeletal protein binding;fatty acid binding;icosanoid binding;icosatetraenoic acid binding;ion binding;lipid binding;metal ion binding;microtubule binding;molecular transducer activity;monocarboxylic acid binding;protein binding;RAGE receptor binding;receptor binding;signal transdu…	cell part;cytoplasmic part;cytoskeleton;cytosol;extracellular membrane-bounded organelle;extracellular organelle;extracellular region;extracellular region part;extracellular space;extracellular vesicular exosome;intracellular membrane-bounded organelle;intracellular non-membrane-bounded organelle;intracellular organelle;intracellular part;membrane;membrane-bounded organelle;membrane-bounded vesic…		3	3	37.7	37.7	13.21	0.0002956	8.346	718120000	32	22.4242	22.8742	23.7592	22.2948	23.7283	23.6549	24.9093	24.8546	22.4937	24.2212	24.4937	23.8183	24.6319	24.4623	24.7186	24.328	24.0277	21.8054
	0.391165	0.107129	Q9BS40;H7C5A4	Q9BS40	Latexin	LXN	4547	Color2 [A=255, R=169, G=169, B=169]	1	4		defense response;detection of abiotic stimulus;detection of external stimulus;detection of stimulus;detection of stimulus involved in sensory perception;detection of temperature stimulus;detection of temperature stimulus involved in sensory perception;detection of temperature stimulus involved in sensory perception of pain;inflammatory response;response to abiotic stimulus;response to external st…	binding;carbohydrate binding;endopeptidase inhibitor activity;endopeptidase regulator activity;enzyme inhibitor activity;enzyme regulator activity;glycosaminoglycan binding;heparin binding;metalloendopeptidase inhibitor activity;metalloenzyme inhibitor activity;metalloenzyme regulator activity;pattern binding;peptidase inhibitor activity;peptidase regulator activity;polysaccharide binding	cell part;cytoplasm;extracellular membrane-bounded organelle;extracellular organelle;extracellular region part;extracellular vesicular exosome;intracellular part;membrane-bounded organelle;membrane-bounded vesicle;organelle;vesicle		5	5	27.5	27.5	25.75	0	40.129	6198400000	344	28.5708	28.3021	28.3756	28.3669	28.4101	28.3812	28.5498	28.5695	27.9903	28.0804	28.134	28.0174	28.2203	28.226	28.1476	28.2379	27.911	27.9559
	0.10807	0.0736793	P13726;Q86SE7;B2R6M5;Q8NCW7;Q86WH3	P13726;Q86SE7;B2R6M5	Tissue factor	F3	3270	Color2 [A=255, R=169, G=169, B=169]	1	4		activation of blood coagulation via clotting cascade;activation of caspase activity;activation of plasma proteins involved in acute inflammatory response;biological regulation;blood coagulation;blood coagulation, extrinsic pathway;cell surface receptor linked signaling pathway;cellular process;cellular response to chemical stimulus;cellular response to cytokine stimulus;cellular response to organ…	binding;cytokine binding;cytokine receptor activity;enzyme binding;lipid binding;molecular transducer activity;phospholipid binding;protease binding;protein binding;receptor activity;signal transducer activity;signaling receptor activity;transmembrane signaling receptor activity	cell part;cell surface;extracellular matrix;extracellular membrane-bounded organelle;extracellular organelle;extracellular region part;extracellular space;extracellular vesicular exosome;integral to membrane;intrinsic to external side of plasma membrane;intrinsic to membrane;intrinsic to plasma membrane;membrane;membrane part;membrane-bounded organelle;membrane-bounded vesicle;organelle;plasma me…	Complement and coagulation cascades	4	4	20.7	20.7	33.067	0.00028777	7.5916	128810000	15	22.5492	22.4897	22.3654	23.3231	22.9763	22.6114	22.7108	22.3843	23.4863	23.0819	23.7894	23.806	23.3716	23.4422	23.0471	23.046	22.8394	23.0704
	0.235683	0.0680154	Q00653;D3DR86;M0R119	Q00653	Nuclear factor NF-kappa-B p100 subunit;Nuclear factor NF-kappa-B p52 subunit	NFKB2	3714	Color2 [A=255, R=169, G=169, B=169]	1	4		activation of immune response;activation of innate immune response;adaptive immune response;adaptive immune response based on somatic recombination of immune receptors built from immunoglobulin superfamily domains;anatomical structure development;biological regulation;cell activation;cell differentiation;cell surface receptor linked signaling pathway;cellular component organization;cellular compo…	binding;chromatin binding;core promoter proximal region DNA binding;core promoter proximal region sequence-specific DNA binding;DNA binding;nucleic acid binding;nucleic acid binding transcription factor activity;protein binding transcription factor activity;regulatory region DNA binding;regulatory region nucleic acid binding;RNA polymerase II core promoter proximal region sequence-specific DNA bi…	Bcl3/NF-kappaB2 complex;cell part;cytoplasm;cytoplasmic part;cytosol;I-kappaB/NF-kappaB complex;intracellular membrane-bounded organelle;intracellular organelle;intracellular organelle part;intracellular part;macromolecular complex;membrane-bounded organelle;nuclear part;nucleoplasm;nucleus;organelle;organelle part;protein complex	MAPK signaling pathway;Osteoclast differentiation;Pathways in cancer	20	20	36.8	36.8	96.748	0	83.196	3218400000	221	26.5919	26.4889	26.2518	26.568	26.1927	26.2539	27.2974	27.2714	27.3354	27.3084	26.9402	27.1519	26.8707	26.9045	27.0919	27.1784	27.5255	27.3257
	0.657111	0.0666113	V9HWC2;Q99497;K7ELW0;K7EN27	V9HWC2;Q99497;K7ELW0;K7EN27	Protein deglycase DJ-1	HEL-S-67p;PARK7	4517	Color2 [A=255, R=169, G=169, B=169]	1	4		activation of protein kinase activity;activation of protein kinase B activity;adult behavior;adult locomotory behavior;alcohol biosynthetic process;alcohol metabolic process;aldehyde catabolic process;amine transport;autophagy;behavior;biological regulation;biosynthetic process;carboxylic acid biosynthetic process;carboxylic acid metabolic process;catabolic process;catecholamine transport;catecho…	androgen receptor binding;binding;catalytic activity;cation binding;copper chaperone activity;copper ion binding;cytokine binding;enzyme binding;glyoxalase III activity;hormone receptor binding;hydrolase activity;identical protein binding;ion binding;kinase binding;mercury ion binding;metal ion binding;metallochaperone activity;mRNA binding;nuclear hormone receptor binding;nucleic acid binding;ox…	axon;cell body;cell part;cell projection;chromatin;chromosomal part;cytoplasm;cytoplasmic part;cytosol;extracellular membrane-bounded organelle;extracellular organelle;extracellular region part;extracellular vesicular exosome;intracellular membrane-bounded organelle;intracellular organelle;intracellular organelle lumen;intracellular organelle part;intracellular part;membrane;membrane part;membran…	Parkinson's disease	13	13	77.2	77.2	19.891	0	193.63	28693000000	2474	29.7851	29.8636	29.922	29.9443	29.8886	29.8678	30.2206	30.1454	29.985	29.9986	30.0157	30.1069	29.8987	29.9756	29.9499	30.0932	30.084	30.0711
	0.0170975	0.00546074	D3DWY0;A0A087X0G7;A0A087WUW6;A0A087X1B1;Q9Y6K9;D3DWY2;A0A087WV30;C9J2V2;C9JN51;C9JH59	D3DWY0;A0A087X0G7;A0A087WUW6;A0A087X1B1;Q9Y6K9;D3DWY2	NF-kappa-B essential modulator	IKBKG	885	Color2 [A=255, R=169, G=169, B=169]	1	4		activation of immune response;activation of innate immune response;activation of MAPK activity;activation of NF-kappaB-inducing kinase activity;activation of protein kinase activity;antigen receptor-mediated signaling pathway;apoptosis;B cell homeostasis;biological regulation;biosynthetic process;cell death;cell surface receptor linked signaling pathway;cellular biosynthetic process;cellular macr…	binding;catalytic activity;cation binding;enzyme binding;identical protein binding;ion binding;K63-linked polyubiquitin binding;kinase activity;metal ion binding;molecular transducer activity;polyubiquitin binding;protein binding;protein dimerization activity;protein domain specific binding;protein heterodimerization activity;protein homodimerization activity;signal transducer activity;small conj…	cell part;cytoplasm;cytoplasmic part;cytoskeletal part;cytosol;cytosolic part;IkappaB kinase complex;intracellular;intracellular membrane-bounded organelle;intracellular non-membrane-bounded organelle;intracellular organelle;intracellular organelle part;intracellular part;macromolecular complex;membrane-bounded organelle;mitotic spindle;non-membrane-bounded organelle;nucleus;organelle;organelle p…	Acute myeloid leukemia;Adipocytokine signaling pathway;Apoptosis;B cell receptor signaling pathway;Chagas disease (American trypanosomiasis);Chemokine signaling pathway;Chronic myeloid leukemia;Cytosolic DNA-sensing pathway;Epithelial cell signaling in Helicobacter pylori infection;Hepatitis C;MAPK signaling pathway;NOD-like receptor signaling pathway;Osteoclast differentiation;Pancreatic cancer;…	5	5	23.2	23.2	32.514	0.00034305	13.948	855120000	27	24.4314	24.3695	24.593	24.4775	24.5768	24.7098	24.7223	24.5926	24.7121	24.2291	24.3053	24.4706	24.6333	24.4917	24.3094	24.5186	24.7384	24.3079
	0.0114982	-0.00343863	V9HWE9;P09211;A8MX94;C7DJS1;A0A087X2E9;C7DJS2;Q5D6A5;A0A087X243;B2C310	V9HWE9;P09211;A8MX94	Glutathione S-transferase P	HEL-S-22;GSTP1	3231	Color2 [A=255, R=169, G=169, B=169]	1	4		amine metabolic process;anatomical structure development;biological regulation;carboxylic acid metabolic process;cell proliferation;cellular amine metabolic process;cellular amino acid metabolic process;cellular ketone metabolic process;cellular metabolic process;cellular modified amino acid metabolic process;cellular nitrogen compound metabolic process;cellular process;cellular response to bioti…	binding;catalytic activity;dinitrosyl-iron complex binding;enzyme binding;enzyme regulator activity;glutathione transferase activity;JUN kinase binding;kinase binding;kinase regulator activity;nitric oxide binding;protein binding;protein kinase binding;S-nitrosoglutathione binding;transferase activity;transferase activity, transferring alkyl or aryl (other than methyl) groups	cell part;cytoplasm;cytoplasmic part;cytosol;extracellular membrane-bounded organelle;extracellular organelle;extracellular region part;extracellular space;extracellular vesicular exosome;intracellular;intracellular membrane-bounded organelle;intracellular organelle;intracellular part;macromolecular complex;membrane;membrane-bounded organelle;membrane-bounded vesicle;mitochondrion;nucleus;organel…	Drug metabolism - cytochrome P450;Glutathione metabolism;Metabolism of xenobiotics by cytochrome P450	14	14	69.5	69.5	23.356	0	323.31	42630000000	2847	31.4361	31.3238	31.3649	31.2373	31.7496	31.6168	31.4707	31.3814	31.9296	31.928	31.8339	31.8314	31.6975	31.6661	31.849	31.6721	31.7853	31.7256
	0.0251458	-0.00912571	A0A0G2JNZ5;B7Z7G9;D3DV87;B2R6A7;A0A0G2JLB3;A0A068F658;B7Z6S9;P04062;B7Z6E6;B7Z731;A0A0G2JNZ0;A0A068F579;A0A068FB60;A0A068F4C8;A0A068F753;B4DMV8;B3KQW3;B4DHT6	A0A0G2JNZ5;B7Z7G9;D3DV87;B2R6A7;A0A0G2JLB3;A0A068F658;B7Z6S9;P04062;B7Z6E6;B7Z731;A0A0G2JNZ0;A0A068F579;A0A068FB60	Glucosylceramidase	GBA	852	Color2 [A=255, R=169, G=169, B=169]	1	4		alcohol biosynthetic process;alcohol metabolic process;amine metabolic process;anatomical structure morphogenesis;biological regulation;biosynthetic process;carbohydrate metabolic process;catabolic process;cellular biosynthetic process;cellular catabolic process;cellular lipid catabolic process;cellular lipid metabolic process;cellular metabolic process;cellular nitrogen compound biosynthetic pro…	binding;catalytic activity;ceramidase activity;glucosylceramidase activity;hydrolase activity;hydrolase activity, acting on carbon-nitrogen (but not peptide) bonds;hydrolase activity, acting on carbon-nitrogen (but not peptide) bonds, in linear amides;hydrolase activity, acting on glycosyl bonds;hydrolase activity, hydrolyzing O-glycosyl compounds;protein binding;receptor binding	cell part;cytoplasmic part;extracellular membrane-bounded organelle;extracellular organelle;extracellular region part;extracellular vesicular exosome;intracellular organelle lumen;intracellular organelle part;intracellular part;lysosomal lumen;lysosomal membrane;membrane;membrane-bounded organelle;membrane-bounded vesicle;membrane-enclosed lumen;organelle;organelle lumen;organelle membrane;organe…	Lysosome;Other glycan degradation;Sphingolipid metabolism	9	8	29.4	27.4	50.263	0	23.861	1214100000	93	25.8995	25.7589	25.8876	25.5655	25.7998	25.9089	26.0095	26.1012	26.3674	26.3548	26.5812	26.4881	26.6921	26.4046	26.236	26.225	26.3457	26.0536
	0.144332	-0.0169875	Q5TZZ9;P04083;B5BU38;Q5T3N1;B4DL19;Q5T3N0;Q05BR2	Q5TZZ9;P04083;B5BU38	Annexin;Annexin A1	ANXA1	3181	Color2 [A=255, R=169, G=169, B=169]	1	4		acid secretion;alpha-beta T cell activation;alpha-beta T cell differentiation;anatomical structure development;arachidonic acid secretion;biological regulation;carboxylic acid transport;cell activation;cell differentiation;cell surface receptor linked signaling pathway;cellular component movement;cellular developmental process;cellular macromolecule metabolic process;cellular metabolic process;ce…	ATPase activity;ATPase activity, coupled;binding;binding, bridging;calcium ion binding;calcium-dependent phospholipid binding;calcium-dependent protein binding;catalytic activity;cation binding;DNA binding;DNA-dependent ATPase activity;double-stranded DNA-dependent ATPase activity;enzyme inhibitor activity;enzyme regulator activity;helicase activity;hydrolase activity;hydrolase activity, acting o…	adherens junction;anchoring junction;basolateral plasma membrane;cell junction;cell part;cell projection;cell surface;cell-substrate adherens junction;cell-substrate junction;cilium;cornified envelope;cytoplasm;cytoplasmic part;cytoskeleton;endosome;extracellular membrane-bounded organelle;extracellular organelle;extracellular region;extracellular region part;extracellular space;extracellular ves…		27	27	72.8	72.8	38.714	0	323.31	176210000000	8967	33.0395	33.0228	32.9197	32.8642	32.8549	32.8957	33.2457	33.1989	33.1846	33.2286	33.027	33.083	33.2542	33.2689	33.135	33.1072	33.1862	33.1182
	0.541047	-0.103236	V9HW35;P30044	V9HW35;P30044	Peroxiredoxin-5, mitochondrial	HEL-S-55;PRDX5	3401	Color2 [A=255, R=169, G=169, B=169]	1	4		biological regulation;biosynthetic process;catabolic process;cellular biosynthetic process;cellular catabolic process;cellular macromolecule metabolic process;cellular metabolic process;cellular nitrogen compound metabolic process;cellular process;cellular response to chemical stimulus;cellular response to hydrogen peroxide;cellular response to oxidative stress;cellular response to reactive oxyge…	antioxidant activity;binding;caspase inhibitor activity;caspase regulator activity;catalytic activity;cysteine-type endopeptidase inhibitor activity;DNA binding;endopeptidase inhibitor activity;endopeptidase regulator activity;enzyme inhibitor activity;enzyme regulator activity;nucleic acid binding;oxidoreductase activity;oxidoreductase activity, acting on paired donors, with incorporation or red…	cell part;cytoplasm;cytoplasmic part;cytoplasmic vesicle;cytosol;extracellular membrane-bounded organelle;extracellular organelle;extracellular region part;extracellular space;extracellular vesicular exosome;intracellular membrane-bounded organelle;intracellular organelle;intracellular organelle lumen;intracellular organelle part;intracellular part;membrane-bounded organelle;membrane-bounded vesi…	Peroxisome	9	9	66.7	66.7	17.031	0	252.35	12813000000	1471	29.9582	29.7978	29.973	29.88	29.7025	29.8077	29.5737	29.4447	29.5739	29.4475	29.5507	29.5295	29.42	29.4044	29.6101	29.5457	29.9464	29.8129
	1.30817	-0.107039	Q2L6I2;Q8NE71;Q59F96;H0YGW7;A0A0G2JIC2;B4DNU2;Q5STZ8;A0PJ72;F5GYK6	Q2L6I2;Q8NE71;Q59F96;H0YGW7	ATP-binding cassette sub-family F member 1	ABCF1	3953	Color2 [A=255, R=169, G=169, B=169]	1	4		biological regulation;biosynthetic process;cellular biosynthetic process;cellular macromolecule biosynthetic process;cellular macromolecule metabolic process;cellular metabolic process;cellular process;cellular protein metabolic process;defense response;establishment of localization;inflammatory response;macromolecule biosynthetic process;macromolecule metabolic process;metabolic process;positive…	adenyl nucleotide binding;adenyl ribonucleotide binding;ATP binding;ATPase activity;binding;catalytic activity;hydrolase activity;hydrolase activity, acting on acid anhydrides;hydrolase activity, acting on acid anhydrides, in phosphorus-containing anhydrides;nucleic acid binding;nucleoside-triphosphatase activity;nucleotide binding;purine nucleotide binding;purine ribonucleoside triphosphate bind…	cell part;cytoplasm;cytoplasmic part;cytosol;envelope;intracellular non-membrane-bounded organelle;intracellular organelle;intracellular organelle part;intracellular part;macromolecular complex;membrane;non-membrane-bounded organelle;nuclear envelope;nuclear part;nucleoplasm;organelle;organelle envelope;organelle part;polysomal ribosome;ribonucleoprotein complex;ribosome		16	16	31.1	31.1	91.679	0	208.74	3727600000	362	27.4082	27.5552	27.4184	27.5211	27.4603	27.5253	27.6013	27.4998	27.5886	27.645	27.4354	27.5805	27.5833	27.6434	27.5462	27.7519	27.7567	27.7112
	0.773106	-0.122629	C7DUW4;Q6FI23;Q6FHG1;Q53EZ9;P46734;J3KRV4;D3DXI2;A0A1B0GVD9;E9PRZ0;J3QR49;A0A024R8K3;B5BU16;A8K3Y2;P52564	C7DUW4;Q6FI23;Q6FHG1;Q53EZ9;P46734	Dual specificity mitogen-activated protein kinase kinase 3	MAP2K3	2320	Color2 [A=255, R=169, G=169, B=169]	1	4		activation of immune response;activation of innate immune response;activation of MAPK activity;biological regulation;cardiac muscle contraction;cellular macromolecule metabolic process;cellular metabolic process;cellular process;cellular protein metabolic process;cellular response to stimulus;cellular response to stress;defense response;immune response;immune response-activating signal transducti…	adenyl nucleotide binding;adenyl ribonucleotide binding;ATP binding;binding;catalytic activity;enzyme binding;kinase activity;kinase binding;MAP kinase kinase activity;nucleotide binding;phosphotransferase activity, alcohol group as acceptor;protein binding;protein kinase activity;protein kinase binding;protein serine/threonine kinase activity;protein serine/threonine/tyrosine kinase activity;pro…	cell part;cytoplasm;cytoplasmic part;cytosol;intracellular organelle part;intracellular part;membrane;nuclear part;nucleoplasm;organelle part	Amyotrophic lateral sclerosis (ALS);Fc epsilon RI signaling pathway;GnRH signaling pathway;MAPK signaling pathway;Toll-like receptor signaling pathway;Toxoplasmosis	8	8	36.1	36.1	39.219	0	76.839	2131500000	237	27.0287	27.201	26.5975	26.7222	26.7505	26.6919	27.2557	27.4254	27.2997	27.4693	27.4213	27.22	27.6085	27.5781	27.5592	27.5841	27.2196	27.2777
	0.416213	-0.12314	P15291;B7ZAH9;B4DLB8;W6MEN3;B4DMM8;W6MEN4;Q86XA6	P15291;B7ZAH9;B4DLB8;W6MEN3	Beta-1,4-galactosyltransferase 1;Lactose synthase A protein;N-acetyllactosamine synthase;Beta-N-acetylglucosaminylglycopeptide beta-1,4-galactosyltransferase;Beta-N-acetylglucosaminyl-glycolipid beta-1,4-galactosyltransferase;Processed beta-1,4-galactosyltransferase 1	B4GALT1	3281	Color2 [A=255, R=169, G=169, B=169]	1	4		acute inflammatory response;alcohol metabolic process;amine metabolic process;aminoglycan biosynthetic process;aminoglycan metabolic process;anatomical structure development;anatomical structure formation involved in morphogenesis;anatomical structure morphogenesis;angiogenesis;angiogenesis involved in wound healing;binding of sperm to zona pellucida;biological adhesion;biological regulation;bios…	alpha-tubulin binding;beta-N-acetylglucosaminylglycopeptide beta-1,4-galactosyltransferase activity;beta-tubulin binding;binding;catalytic activity;cation binding;cytoskeletal protein binding;galactosyltransferase activity;identical protein binding;ion binding;lactose synthase activity;manganese ion binding;metal ion binding;N-acetyllactosamine synthase activity;protein binding;protein dimerizati…	anchoring junction;basolateral plasma membrane;brush border membrane;cell junction;cell part;cell projection;cell projection membrane;cell projection part;cell-cell junction;cytoplasmic part;desmosome;external encapsulating structure;external side of plasma membrane;extracellular membrane-bounded organelle;extracellular organelle;extracellular region part;extracellular space;extracellular vesicul…	Galactose metabolism;Glycosaminoglycan biosynthesis - keratan sulfate;Glycosphingolipid biosynthesis - lacto and neolacto series;N-Glycan biosynthesis;Other types of O-glycan biosynthesis;Various types of N-glycan biosynthesis	6	6	27.9	27.9	43.92	0	140.04	746270000	62	25.8072	25.7083	26.0896	25.9574	25.8842	25.9653	25.7952	25.9614	26.5767	26.4727	26.1759	26.1285	26.4445	26.2602	26.4886	26.2416	26.3252	26.0891
	1.8797	-0.141404	A0A024QYT5;P05121;B7Z1D9	A0A024QYT5;P05121	Plasminogen activator inhibitor 1	SERPINE1	9	Color2 [A=255, R=169, G=169, B=169]	1	4		aging;anatomical structure formation involved in morphogenesis;angiogenesis;biological regulation;biosynthetic process;blood coagulation;cell activation;cell aging;cell surface receptor linked signaling pathway;cellular biosynthetic process;cellular component organization;cellular component organization at cellular level;cellular component organization or biogenesis;cellular component organizatio…	binding;endopeptidase inhibitor activity;endopeptidase regulator activity;enzyme binding;enzyme inhibitor activity;enzyme regulator activity;peptidase inhibitor activity;peptidase regulator activity;protease binding;protein binding;receptor binding;serine-type endopeptidase inhibitor activity	cell part;cytoplasmic membrane-bounded vesicle lumen;cytoplasmic part;cytoplasmic vesicle part;extracellular matrix;extracellular membrane-bounded organelle;extracellular organelle;extracellular region;extracellular region part;extracellular space;extracellular vesicular exosome;intracellular organelle part;intracellular part;membrane;membrane-bounded organelle;membrane-bounded vesicle;membrane-e…	Chagas disease (American trypanosomiasis);Complement and coagulation cascades;p53 signaling pathway	23	3	71.1	11.7	45.059	0	323.31	51997000000	4263	31.2226	30.9827	30.98	30.8812	31.0689	31.0309	32.1649	32.0055	32.1894	32.1649	32.0195	32.0222	32.1398	32.1895	32.3662	32.2481	32.2441	32.2272
	1.05674	-0.158107	Q2TSD3;L7RSM7;P17252;Q59FI5;A0A169TED2;J3KRN5;Q7Z727;H3BV73;B0LPH5	Q2TSD3;L7RSM7;P17252;Q59FI5;A0A169TED2;J3KRN5;Q7Z727	Protein kinase C;Protein kinase C alpha type	PRKCA	2918	Color2 [A=255, R=169, G=169, B=169]	1	4		activation of adenylate cyclase activity;activation of phospholipase C activity;anatomical structure formation involved in morphogenesis;angiogenesis;biological adhesion;biological regulation;blood coagulation;calcium ion homeostasis;cation homeostasis;cell activation;cell adhesion;cell chemotaxis;cell communication;cell cycle;cell cycle process;cell differentiation;cell junction assembly;cell ju…	adenyl nucleotide binding;adenyl ribonucleotide binding;ATP binding;binding;calcium-dependent protein kinase activity;calcium-dependent protein kinase C activity;calcium-dependent protein serine/threonine kinase activity;catalytic activity;cation binding;enzyme binding;histone kinase activity;histone kinase activity (H3-T6 specific);histone threonine kinase activity;ion binding;kinase activity;me…	apical part of cell;cell body;cell part;cell projection;cilium;cytoplasm;cytoplasmic part;cytosol;dendrite;endoplasmic reticulum;extracellular membrane-bounded organelle;extracellular organelle;extracellular region part;extracellular vesicular exosome;intracellular membrane-bounded organelle;intracellular organelle;intracellular organelle part;intracellular part;membrane;membrane-bounded organell…	African trypanosomiasis;Aldosterone-regulated sodium reabsorption;Amoebiasis;Calcium signaling pathway;Endocrine and other factor-regulated calcium reabsorption;ErbB signaling pathway;Fc gamma R-mediated phagocytosis;Focal adhesion;Gap junction;Gastric acid secretion;Glioma;Leukocyte transendothelial migration;Long-term depression;Long-term potentiation;MAPK signaling pathway;MAPK signaling pathw…	6	4	12.8	8.6	76.761	0	18.392	289410000	29	24.0412	24.0362	23.9952	23.821	24.1055	24.1669	24.1202	23.5683	23.8672	23.6926	23.8008	23.7484	23.9476	23.9354	23.8611	24.0413	24.0715	23.8894
	0.969014	-0.175945	Q8N8J5;F2Z2Y8;Q6FIE9;Q9H0E2;B3KR28;E7EN89;Q59FB9;E9PNS3;E9PP67;E9PQ25	Q8N8J5;F2Z2Y8;Q6FIE9;Q9H0E2;B3KR28;E7EN89;Q59FB9	Toll-interacting protein	TOLLIP	2666	Color2 [A=255, R=169, G=169, B=169]	1	4		autophagy;biological regulation;catabolic process;cell activation;cell communication;cell differentiation;cell-cell signaling;cellular catabolic process;cellular developmental process;cellular metabolic process;cellular process;cellular response to stimulus;defense response;developmental process;epithelial cell differentiation;immune response;immune system process;inflammatory response;innate imm…	binding;enzyme binding;kinase binding;molecular transducer activity;protein binding;receptor binding;signal transducer activity;Toll-like receptor binding	cell part;cytoplasm;cytoplasmic part;cytosol;extracellular membrane-bounded organelle;extracellular organelle;extracellular region part;extracellular vesicular exosome;interleukin-1 receptor complex;interleukin-18 receptor complex;intracellular organelle part;intracellular part;macromolecular complex;membrane part;membrane-bounded organelle;membrane-bounded vesicle;nuclear body;nuclear part;nucle…	Toll-like receptor signaling pathway	4	4	26.3	26.3	23.222	0.00034843	14.707	585390000	107	24.744	25.2842	25.0081	25.052	24.8362	24.6246	25.2941	25.1153	25.1395	25.0609	25.4513	25.4864	25.2375	25.4003	25.3766	25.3585	25.5191	25.7112
	0.408706	-0.177481	Q9NUY8;C9JAM5;E9PGE5;C9IZ32;B3KS68	Q9NUY8;C9JAM5;E9PGE5	TBC1 domain family member 23	TBC1D23	4727	Color2 [A=255, R=169, G=169, B=169]	1	4		biological regulation;positive regulation of biological process;positive regulation of cytokine production;positive regulation of interleukin-6 production;positive regulation of multicellular organismal process;regulation of biological process;regulation of cytokine production;regulation of defense response;regulation of inflammatory response;regulation of interleukin-6 production;regulation of m…				8	8	19.3	19.3	78.321	0	44.438	499050000	54	24.4434	24.3773	24.7935	24.9417	24.6677	24.6926	24.3807	23.8624	24.2211	24.5295	24.6223	24.6641	24.6736	24.1811	24.1787	24.9805	24.3374	24.9938
	0.962065	-0.181648	V9HWA9;P01024;B4E216;M0QYC8;B4DR57;M0QXZ3;M0R0Q9	V9HWA9;P01024;B4E216	Complement C3;Complement C3 beta chain;C3-beta-c;Complement C3 alpha chain;C3a anaphylatoxin;Acylation stimulating protein;Complement C3b alpha chain;Complement C3c alpha chain fragment 1;Complement C3dg fragment;Complement C3g fragment;Complement C3d fragment;Complement C3f fragment;Complement C3c alpha chain fragment 2	HEL-S-62p;C3	3166	Color2 [A=255, R=169, G=169, B=169]	1	4		activation of immune response;biological regulation;carboxylic acid metabolic process;cell surface receptor linked signaling pathway;cellular ketone metabolic process;cellular lipid metabolic process;cellular metabolic process;cellular process;cellular response to stimulus;complement activation;complement activation, alternative pathway;complement activation, classical pathway;defense response;fa…	binding;C5a anaphylatoxin chemotactic receptor binding;C5L2 anaphylatoxin chemotactic receptor binding;endopeptidase inhibitor activity;endopeptidase regulator activity;enzyme inhibitor activity;enzyme regulator activity;G-protein-coupled receptor binding;peptidase inhibitor activity;peptidase regulator activity;protein binding;receptor binding	blood microparticle;cell part;extracellular membrane-bounded organelle;extracellular organelle;extracellular region;extracellular region part;extracellular space;extracellular vesicular exosome;membrane;membrane-bounded organelle;membrane-bounded vesicle;organelle;plasma membrane;vesicle	Chagas disease (American trypanosomiasis);Complement and coagulation cascades;ko05152;Leishmaniasis;Phagosome;Staphylococcus aureus infection;Systemic lupus erythematosus	39	35	36	33.5	187.15	0	244.88	7514400000	599	28.2096	28.1421	28.0076	28.4137	28.3399	28.3267	28.2879	28.2806	28.7546	28.7813	28.6086	28.7253	28.6294	28.7812	28.7223	28.6673	28.8225	28.9056
	0.222011	-0.296045	Q06278;B4DVF1;B4DNI5;C9J244;H7C3Q1;H7BXF7	Q06278;B4DVF1	Aldehyde oxidase	AOX1	3755	Color2 [A=255, R=169, G=169, B=169]	1	4		cellular metabolic process;cellular process;defense response;heterocycle metabolic process;inflammatory response;metabolic process;reactive oxygen species metabolic process;response to stimulus;response to stress;response to wounding;small molecule metabolic process;vitamin B6 metabolic process;vitamin metabolic process;water-soluble vitamin metabolic process	2 iron, 2 sulfur cluster binding;aldehyde oxidase activity;binding;catalytic activity;cation binding;coenzyme binding;cofactor binding;electron carrier activity;flavin adenine dinucleotide binding;ion binding;iron ion binding;iron-sulfur cluster binding;metal cluster binding;metal ion binding;molybdopterin cofactor binding;NAD binding;nucleotide binding;oxidoreductase activity;oxidoreductase acti…	cell part;cytoplasm;cytoplasmic part;cytosol;extracellular membrane-bounded organelle;extracellular organelle;extracellular region part;extracellular vesicular exosome;intracellular part;membrane-bounded organelle;membrane-bounded vesicle;organelle;vesicle	Drug metabolism - cytochrome P450;Nicotinate and nicotinamide metabolism;Tryptophan metabolism;Tyrosine metabolism;Valine, leucine and isoleucine degradation;Vitamin B6 metabolism	6	6	7.2	7.2	147.92	0.0003471	14.558	630900000	21	25.0524	22.4709	25.7728	25.8178	25.9065	26.159	25.5752	22.4363	25.6926	25.7605	25.6688	25.7426	25.3492	25.6132	25.6495	25.3806	25.2502	25.4095
	0.555768	-0.30198	Q96EE3;K7ELV2;K7EP88;K7EPZ5;K7ENI5	Q96EE3;K7ELV2;K7EP88	Nucleoporin SEH1	SEH1L	4453	Color2 [A=255, R=169, G=169, B=169]	1	4		attachment of spindle microtubules to chromosome;attachment of spindle microtubules to kinetochore;attachment of spindle microtubules to kinetochore involved in mitotic sister chromatid segregation;biological regulation;biosynthetic process;carbohydrate metabolic process;carbohydrate transport;cell cycle;cell cycle process;cell division;cell surface receptor linked signaling pathway;cellular bios…		cell part;chromosomal part;condensed chromosome kinetochore;cytoplasmic part;cytosol;envelope;intracellular non-membrane-bounded organelle;intracellular organelle;intracellular organelle part;intracellular part;kinetochore;macromolecular complex;membrane part;non-membrane-bounded organelle;nuclear envelope;nuclear part;Nup107-160 complex;organelle;organelle envelope;organelle part;protein complex	RNA transport	5	5	22.5	22.5	39.648	0	29.066	656320000	32	25.2568	24.9432	25.4207	23.025	25.6187	25.6357	24.1695	24.9406	25.4655	25.3179	25.8679	25.6705	25.2282	25.6434	25.7229	25.3599	25.5668	25.7225
	0.907336	-0.477992	L7RRS0;O00443;A0A0C4DGF9;B4DRX6;B4DG55;E9PPP3	L7RRS0;O00443;A0A0C4DGF9;B4DRX6	Phosphatidylinositol 4-phosphate 3-kinase C2 domain-containing subunit alpha	PIK3C2A	2917	Color2 [A=255, R=169, G=169, B=169]	1	4		adaptive immune response;biological regulation;biosynthetic process;cell activation;cell chemotaxis;cell migration;cell motility;cell surface receptor linked signaling pathway;cellular biosynthetic process;cellular component assembly;cellular component assembly at cellular level;cellular component movement;cellular component organization;cellular component organization at cellular level;cellular …	1-phosphatidylinositol-3-kinase activity;adenyl nucleotide binding;adenyl ribonucleotide binding;ATP binding;binding;catalytic activity;inositol or phosphatidylinositol kinase activity;kinase activity;lipid binding;lipid kinase activity;nucleotide binding;phosphatidylinositol 3-kinase activity;phosphatidylinositol binding;phosphatidylinositol kinase activity;phosphatidylinositol phosphate kinase …	cell part;clathrin-coated vesicle;coated vesicle;cytoplasm;cytoplasmic membrane-bounded vesicle;cytoplasmic part;cytoplasmic vesicle;cytosol;cytosolic part;extracellular membrane-bounded organelle;extracellular organelle;extracellular region part;extracellular vesicular exosome;Golgi apparatus;intracellular membrane-bounded organelle;intracellular organelle;intracellular part;macromolecular compl…	Inositol phosphate metabolism;Phosphatidylinositol signaling system	5	5	3.5	3.5	190.68	0.00027211	6.1792	197590000	28	22.7404	23.6089	21.8194	23.4624	23.5322	22.9859	23.3003	22.6262	21.7274	22.5987	21.7972	22.5907	23.6551	22.6923	22.8194	22.7355	22.7038	22.9024
	0.663101	-1.16225	K7ERP4;A0A087X2I2;A0A087WT12;P36969;K7EKX7;R4GNE4;K7ENB4;Q6PI42;K7EJ20;Q6PJX4;A0A087X247;A0A0A0MTT1	K7ERP4;A0A087X2I2;A0A087WT12;P36969;K7EKX7;R4GNE4;K7ENB4;Q6PI42;K7EJ20	Glutathione peroxidase;Phospholipid hydroperoxide glutathione peroxidase, mitochondrial	GPX4	863	Color2 [A=255, R=169, G=169, B=169]	1	4		aging;amine metabolic process;arachidonic acid metabolic process;biological regulation;carboxylic acid metabolic process;catabolic process;cellular amine metabolic process;cellular amino acid metabolic process;cellular catabolic process;cellular ketone metabolic process;cellular lipid metabolic process;cellular metabolic process;cellular modified amino acid metabolic process;cellular nitrogen com…	amine binding;amino acid binding;antioxidant activity;binding;carboxylic acid binding;catalytic activity;glutathione binding;glutathione peroxidase activity;modified amino acid binding;oxidoreductase activity;oxidoreductase activity, acting on paired donors, with incorporation or reduction of molecular oxygen;oxidoreductase activity, acting on peroxide as acceptor;peptide binding;peroxidase activ…	cell part;cytoplasmic part;cytosol;extracellular membrane-bounded organelle;extracellular organelle;extracellular region part;extracellular vesicular exosome;intracellular membrane-bounded organelle;intracellular organelle;intracellular part;membrane-bounded organelle;membrane-bounded vesicle;mitochondrion;nucleus;organelle;vesicle	Glutathione metabolism	3	3	23.9	23.9	17.629	0.00026281	5.3753	347640000	13	22.7986	21.3561	21.9007	22.6823	23.8932	22.9329	23.0668	23.5994	22.0712	21.4286	24.028	24.139	25.1892	24.771	25.3072	24.7127	20.4476	24.8788
	0.733675	-1.61464	B3KP31;A0A0B4J2A0;Q9UHJ6;B4DPJ0	B3KP31;A0A0B4J2A0;Q9UHJ6	Sedoheptulokinase	TRPV1;SHPK	1045	Color2 [A=255, R=169, G=169, B=169]	1	4		alcohol metabolic process;biological regulation;carbohydrate metabolic process;carbohydrate phosphorylation;cellular carbohydrate metabolic process;cellular metabolic process;cellular process;cellular response to biotic stimulus;cellular response to chemical stimulus;cellular response to cytokine stimulus;cellular response to interleukin-13;cellular response to interleukin-4;cellular response to …	adenyl nucleotide binding;adenyl ribonucleotide binding;ATP binding;binding;catalytic activity;kinase activity;nucleotide binding;phosphotransferase activity, alcohol group as acceptor;purine nucleotide binding;purine ribonucleoside triphosphate binding;purine ribonucleotide binding;ribonucleotide binding;sedoheptulokinase activity;transferase activity;transferase activity, transferring phosphoru…	cell part;cytoplasm;intracellular part	Carbon fixation in photosynthetic organisms	9	9	33.1	33.1	51.488	0	24.358	884300000	24	26.605	27.0744	26.1294	26.2927	26.6029	26.9737	22.1155	26.2495	22.6811	24.8657	23.4197	21.9046	25.3054	26.448	20.778	26.3013	26.3723	25.7191
