# Supplementary material for: Mechanisms of mesothelial cell response to viral infections: HDAC1-3 inhibition blocks poly(I:C)-induced type I interferon response and modulates the mesenchymal/inflammatory phenotype
Source: Front Cell Infect Microbiol. 2024 Feb 27;14:1308362. doi: 10.3389/fcimb.2024.1308362 (PMC10927979; doi:10.3389/fcimb.2024.1308362)
Supplement: Supplementary file 4 [file DataSheet_3.xlsx]

## Sheet: Foglio1
GO Name	P value	Enrichment	Total	In cluster	Cluster size	Ben. Ho. FDR
type I interferon-mediated signaling pathway	1.9287e-14	4.4193	27	24	530	4.5505e-11
response to type I interferon	1.9287e-14	4.4193	27	24	530	6.8258e-11
defense response to virus	5.1259e-14	3.6696	42	31	530	7.2563e-11
response to virus	4.271e-14	3.0885	66	41	530	7.5575e-11
cellular response to type I interferon	1.9287e-14	4.4193	27	24	530	1.3652e-10
response to other organism	1.5342e-12	2.5916	94	49	530	1.8098e-09
response to biotic stimulus	1.6889e-11	2.2137	137	61	530	1.7077e-08
immune system process	2.5028e-11	1.6572	375	125	530	2.2143e-08
multi-organism process	9.1603e-11	2.1258	145	62	530	7.2041e-08
immune effector process	1.9974e-10	2.6609	71	38	530	1.4138e-07
defense response	1.6642e-09	1.7334	261	91	530	1.0708e-06
antigen processing and presentation of peptide antigen via MHC class I	2.5387e-09	2.5569	70	36	530	1.3822e-06
cytokine-mediated signaling pathway	2.4399e-09	2.2643	101	46	530	1.4391e-06
antigen processing and presentation	2.9357e-09	2.2096	108	48	530	1.4842e-06
response to cytokine stimulus	3.5502e-09	1.9576	160	63	530	1.6752e-06
cellular response to cytokine stimulus	4.8218e-09	2.056	133	55	530	2.133e-06
regulation of immune response	6.5321e-09	1.9566	155	61	530	2.5686e-06
antigen processing and presentation of peptide antigen	6.3876e-09	2.2552	97	44	530	2.6595e-06
immune response	7.2119e-09	1.7497	233	82	530	2.6866e-06
regulation of defense response	8.6553e-08	1.821	172	63	530	3.0631e-05
antigen processing and presentation of exogenous peptide antigen	1.6133e-07	2.1968	86	38	530	5.4376e-05
antigen processing and presentation of exogenous antigen	2.3116e-07	2.1715	87	38	530	7.1136e-05
response to interferon-gamma	2.3082e-07	2.8784	38	22	530	7.4261e-05
regulation of immune system process	3.5159e-07	1.6238	248	81	530	0.00010369
regulation of innate immune response	1.2531e-06	1.9699	106	42	530	0.00035479
regulation of viral genome replication	1.4491e-06	2.983	30	18	530	0.00039449
negative regulation of viral reproduction	1.7033e-06	3.1819	25	16	530	0.00044651
regulation of viral reproduction	2.0993e-06	2.3938	54	26	530	0.00053068
antigen processing and presentation of exogenous peptide antigen via MHC class I	2.1902e-06	2.4371	51	25	530	0.00053457
viral reproduction	2.4172e-06	1.5549	259	81	530	0.00057031
regulation of response to stress	2.5363e-06	1.581	239	76	530	0.0005791
innate immune response	3.4234e-06	1.6662	185	62	530	0.00075721
negative regulation of viral genome replication	3.8627e-06	3.3145	21	14	530	0.0008285
regulation of immune effector process	1.1188e-05	2.055	75	31	530	0.0022625
interferon-gamma-mediated signaling pathway	1.1092e-05	2.983	25	15	530	0.002309
intracellular protein transport	1.2626e-05	1.4844	278	83	530	0.0024824
antigen processing and presentation of exogenous peptide antigen via MHC class I, TAP-dependent	1.3429e-05	2.3337	49	23	530	0.0025688
apoptosis	1.7708e-05	1.6117	182	59	530	0.0032137
response to interferon-alpha	1.8517e-05	4.4193	9	8	530	0.0032765
positive regulation of immune system process	2.0397e-05	1.6471	163	54	530	0.0035212
programmed cell death	2.112e-05	1.5952	187	60	530	0.0035593
regulation of type I interferon production	2.5174e-05	2.4858	38	19	530	0.0041438
cell death	2.9034e-05	1.5583	201	63	530	0.0046706
positive regulation of immune response	3.2571e-05	1.7547	119	42	530	0.0051231
negative regulation of defense response	3.3674e-05	2.9002	24	14	530	0.0051815
negative regulation of reproductive process	4.1296e-05	2.5612	33	17	530	0.0059652
death	3.9952e-05	1.5429	203	63	530	0.0060166
cellular response to interferon-gamma	4.1296e-05	2.5612	33	17	530	0.0060895
Antigen processing and presentation	2.7431e-05	3.0777	21	13	530	0.0070224
integral to endoplasmic reticulum membrane	3.3674e-05	2.9002	24	14	530	0.010989
regulation of multi-organism process	8.3861e-05	2.1176	54	23	530	0.011871
viral reproductive process	0.00010845	1.6846	121	41	530	0.015052
rough endoplasmic reticulum	6.4731e-05	4.9717	6	6	530	0.015843
intrinsic to endoplasmic reticulum membrane	3.3674e-05	2.9002	24	14	530	0.016484
double-stranded RNA binding	8.1862e-06	2.8173	30	17	530	0.016651
cellular response to organic substance	0.00013335	1.3668	331	91	530	0.018152
RIG-I-like receptor signaling pathway	0.0001604	2.841	21	12	530	0.020532
Measles	0.0004113	2.3305	32	15	530	0.026323
regulation of reproductive process	0.00021271	2.0061	57	23	530	0.028406
immune response-regulating cell surface receptor signaling pathway	0.00023176	1.9009	68	26	530	0.029825
immune response-activating cell surface receptor signaling pathway	0.00023176	1.9009	68	26	530	0.030378
positive regulation of type I interferon production	0.00028533	2.4858	28	14	530	0.036064
antigen processing and presentation of endogenous antigen	0.00032427	4.9717	5	5	530	0.037019
symbiont intracellular protein transport in host	0.00032427	4.9717	5	5	530	0.037626
intracellular transport of viral proteins in host cell	0.00032427	4.9717	5	5	530	0.038253
antigen processing and presentation of endogenous peptide antigen	0.00032427	4.9717	5	5	530	0.038902
intracellular protein transport in other organism involved in symbiotic interaction	0.00032427	4.9717	5	5	530	0.039572
